# Supplementary material for: Multivariate and Cladistic Analyses of Isolated Teeth Reveal Sympatry of Theropod Dinosaurs in the Late Jurassic of Northern Germany
Source: PLoS One. 2016 Jul 6;11(7):e0158334. doi: 10.1371/journal.pone.0158334 (PMC4934775; doi:10.1371/journal.pone.0158334)
Supplement: S1 Appendix — Morphometric measurements, character codings of the morphotypes and results of the DFA and classification for 80 theropod teeth from Northern Germany. Character list adopted of Hendrickx and Mateus [1, 61]. (XLS) [file pone.0158334.s001.xls]

## Sheet: Measurements and results theropod teeth northern Germany
Specimen	Position	Taxon (Label)	Locality	Age	CBL	CBW	CH	AL	CBR	CHR	CA	MA	MC	MB	DA	DC	DB	DAVG	MAVG	DSDI	Classification	Results Characters	Classification DFA	class probability DFA	class 2nd	class probability 2nd
Morphotype A																					Megalosauridae incerta sedis	Torvosaurus
MB.R.2800	Lateral	Megalosaurus sp.	Holzen/Ith	Purbeck/Serpulit Gigas ? (Late Kimmeridgian)	24.7	14.5	56.5	62.5	0.587045	2.28745	64.61	7	6	10	7	7	8	7.33	7.67	0.857143			Afrovenator	0.33286	Duriavenator	0.247624
GZG.V.010.333	Lateral	Megalosaurus sp.	Holzen/Ith	Oxfordian ? (Late Kimmeridgian)	31.5	17.8	77	86	0.565079	2.44444	63.0056	6	7	8.5	6	7	9	7.33	7.16	1			Torvosaurus mesialmost	0.687965	Torvosaurus	0.16567
GZG.V.010.389	Lateral	Megalosaurus sp.	Holzen/Ith	Oxfordian ? (Late Kimmeridgian)	32	16	73	81	0.5	2.28125	64.2029	6	7	9	6	6	9.5	7.16	7.33	1.16667			Torvosaurus	0.849021	Torvosaurus mesialmost	0.0501851
NLMH101379	Lateral		Thüste Coll. Struckmann	Gigas-Beds (Late Kimmeridgian)	?	?	?	?	?	?	?	6	?	?	5.75	?	?	?	?	1.04
Morphotype B																					Megalosauridae cf. Torvosaurus sp.	Megalosauridae cf. Torvosaurus sp.
NLMH101375b	Lateral	Saurocephalus münsteri	Ahlem Coll.Struckmann	Kimmeridgian (Late)	20.5	10	42	49	0.487805	2.04878	58.2471	?	9	0	?	9	12.5	10.75	9.5	1			Majungasaurus	0.399165	Duriavenator	0.261675
GZG.V.010.381	Lateral	Megalosaurus sp.	Marienhagen	Oxfordian ? (Late Kimmeridgian)	22.8	10.5	45	53	0.460526	1.97368	57.3511	?	7.5	0	?	8	11	7.5	9.5	0.9375			Afrovenator	0.670897	Duriavenator	0.150945
RPM.NKP.14356	Lateral	Megalosaurus monasterii	Marienhagen	Kimmeridgium	26.8	?13	57	65	?0.485074626865672	2.12687	60.9029	6-6,5	7	0	7	8	11.5	7.5	6.5	0.86			Afrovenator	0.605407	Torvosaurus	0.232348
DFMMh/FV1206	Lateral		Goslar/Oker	Kimmeridgian	21.8	11.5	56	59	0.527523	2.56881	71.4059	7	7	0	7	8	?	7.5	7	0.86			Afrovenator	0.722872	Majungasaurus	0.167902
DFMMh/FV1205	Lateral		Goslar/Oker	Kimmeridgian	20.5	11	41.3	47	0.536585	2.01463	61.362	? 7	? 9	0	?	10	12	11	?8	? 0.9			Duriavenator	0.652885	Megalosaurus	0.149691
Morphotype C																					cf. Ceratosauria	Ceratosauria
GZG.V.010.320	Lateral		Lindener Berg Hannover	Kimmeridgian	9.5	4.5	14.8	17.2	0.473684	1.55789	59.2583	?20	22.5	27.5	?17.5	18.75	23.75	20	23.33	1.2			Liliensternus	0.381671	Raptorex	0.282362
GZG.V.010.344	Lateral		Ahlem Hannover	Kimmeridgian	9.7	4.3	16.2	18.8	0.443299	1.6701	59.5035	?	17.5	?25	17.5	17.5	22.5	19.16	21.25	1			Raptorex	0.47764	Dubreuillosaurus	0.330601
NLMH101376a	Lateral	Saurocephalus münsteri	Tönniesberg Coll. Struckmann	Kimmeridgian (Middle)	13.8	6.4	23.5	27.5	0.463768	1.7029	58.689	18	18	22.5	17.5	17.5	20	18.75	19.33	1.03			Neovenator	0.432175	Berberosaurus	0.238999
NLMH101377	Lateral	Megalosaurus (Saurocephalus) monasterii	Ahlem Coll. Struckmann	Kimmeridgian (Late) Virgula-Schichten	14.8	6.2	25.3	30.5	0.418919	1.70946	55.66	17.5	17.5	0	17.5	17.5	20	18.33	17.5	1			Berberosaurus	0.631201	Alioramus	0.188056
GZG.V.010.329	Lateral	Megalosaurus sp.	Holzen/Ith	Oxfordian ? (Late Kimmeridgian)	19.5	8	30	36	0.410256	1.53846	56.4349	16.25	16.25	21.25	15	16.5	19	17.917	16.83	0.984848			Neovenator	0.558063	Berberosaurus	0.227371
Morphotype D																					cf. Ceratosauria	Ceratosauria
NLMH16480	Lateral		Ahlem Coll. Jüngling	Kimmeridgian (Middle) Pteroceras-Schichten	13.5	6.5	28	30.5	0.481481	2.07407	66.4901	?17.5	17.5	0	?	17.5	20	18.75	17.5	1			Berberosaurus	0.482151	Neovenator	0.142255
GZG.V.010.332	Lateral		Holzen/Ith	Oxfordian ? (Late Kimmeridgian)	18	8.6	35.2	40.5	0.477778	1.95556	60.1718	16.25	16.25	0	13.75	15	17.5	16.25	15.417	1.08333			Berberosaurus	0.366851	Piatnitzkysaurus	0.233965
GZG.V.010.325	Lateral		Lindener Berg Hannover	Kimmeridgian	12.5	5.6	20.4	25.5	0.448	1.632	52.2441	?	20	0	17.5	17.5	22.5	19.16	20	1.14			Alioramus	0.428145	Dubreuillosaurus	0.220327
Morphotype E																					Basal Tyrannosauroidea	Tyrannosauroidea (without Pianitzkysaurus)
GSUBV4023	Lateral		Tönniesberg	Kimmeridgian	9.4	4.7	14	17.5	0.5	1.48936	52.8126	22.5-25	22.5	0	20	17.5	25	20.83	22.5	1.28			Dubreuillosaurus	0.32124	Raptorex	0.155917
GZG.V.010.374	Latera		Lindener Berg Hannover	Kimmeridgian	6.6	4	8.8	10.6	0.606061	1.33333	55.8825	37.5	35?	0	25	20	25	23.33	36.25	1.75			Liliensternus	0.747961	Deinonychus	0.122155
GZG.V.010.377	Lateral		Lindener Berg Hannover	Kimmeridgian	6.5	4.1	8.2	9.8	0.630769	1.26154	56.1036	30	32.5	0	20	20	25	21.67	31.25	1.625			Liliensternus	0.884607	Deinonychus	0.0757292
NLMH101378c	Lateral	Megalosaurus monasterii	Tönniesberg Coll. Struckmann	Kimmeridgian (Middle)	9.3	5.8	14	15.7	0.623656	1.50538	62	25	30	0	20	16.25	17.5	17.91	27.5	1.85			Liliensternus	0.769574	Deinonychus	0.209031
NLMH101380e	Lateral	Megalosaurus monasterii	Tönniesberg Coll. Struckmann	Kimmeridgian	10	6	15	17.5	0.6	1.5	58.8114	?	30	0	?	15	20	17.5	30	2			Deinonychus	0.671807	Liliensternus	0.319524
NLMH106235c	Lateral		Tönniesberg Coll. Dahl	Kimmeridgian (Middle)	6.9	4.8	9.1	11.2	0.695652	1.31884	54.2781	25	?	?	20	17.5	22.5	20	25	1.43			Liliensternus	0.488316	Deinonychus	0.473979
RPM.NKP.14359	Lateral	Megalosaurus monasterii	Tönniesberg	Kimmeridgian (Middle)	8.5	4.5	10.8	12.7	0.529412	1.27059	57.2173	25	27.5	0	?	17.5	22.5	20	26.25	1.57			Liliensternus	0.823023	Deinonychus	0.166345
GZG.V.010.378	Lateral		Lindener Berg Hannover	Kimmeridgian (Middle)	7.3	4.2	10.1	13.2	0.575342	1.38356	49.3597	?	22.5	0	22.5	17.5	20	22.5	20	1.28571			Deinonychus	0.577772	Dubreuillosaurus	0.208329
GZG.V.010.379	Lateral		Lindener Berg Hannover	Kimmeridgian (Middle)	8.5	4.8	11.8	14.8	0.564706	1.38824	52.8192	30	27.5	0	25	20	25	28.75	23.33	1.375			Liliensternus	0.946841	Deinonychus	0.0303794
GZG.V.010.380	Lateral		Lindener Berg Hannover	Kimmeridgian (Middle)	10.1	5.6	14.8	17.8	0.554455	1.46535	56.2406	?	25	0	?	17.5	22.5	25	20	1.42857			Liliensternus	0.86187	Deinonychus	0.0687527
Morphotype F																					Basal Tyrannosauroidea	Coelurosauria
GZG.V.010.326	Lateral		Lindener Berg Hannover	Kimmeridgian	10.7	5.8	16.5	19.3	0.542056	1.54206	58.6743	?	25	0	16.25	17.5	20	17.08	?25	?1.42			Deinonychus	0.551236	Liliensternus	0.351745
GZG.V.010.328	Lateral		Lindener Berg Hannover	Kimmeridgian (Middle)	8.8	5.4	15.5	19.3	0.613636	1.76136	51.8817	?	21.25	0	?	16.25	22.5	21.25	19.375	1.30769			Deinonychus	0.583334	Dubreuillosaurus	0.126174
GZG.V.010.335	Lateral		Lindener Berg Hannover	Kimmeridgian (Middle)	10	5.2	20.4	23.5	0.52	2.04	59.8464	?	20	0	15	16.25	?	20	15.625	1.23077			Raptorex	0.409909	Dubreuillosaurus	0.171881
GZG.V.010.345	Lateral		Lindener Berg Hannover	Kimmeridgian	9.6	6.5	17.3	19.5	0.677083	1.80208	62.4584	20	22.5	0	13.75	15	21.25	16.67	21.25	1.5			Deinonychus	0.536175	Liliensternus	0.304037
GZG.V.010.371	Lateral		Lindener Berg Hannover	Kimmeridgian (Middle)	12.5	7.7	21.8	26.6	0.616	1.744	54.2453	20	18.75	0	16.25	15	21.25	19.375	17.5	1.25			Piatnitzkysaurus	0.528999	Dubreuillosaurus	0.174315
GZG.V.010.370	Lateral		Lindener Berg Hannover	Kimmeridgian (Middle)	10.1	6.3	16.5	20.7	0.623762	1.63366	51.8577	23.75	22.5	0	17.5	15	20	23.125	17.5	1.5			Deinonychus	0.757615	Liliensternus	0.125756
NLMH101380a	Lateral	Megalosaurus monasterii	Tönniesberg Coll. Struckmann	Kimmeridgian	11.5	6.7	20.2	23	0.582609	1.75652	61.4022	?	20	0	15	15	17.5	15.83	20	1.33			Piatnitzkysaurus	0.456812	Dubreuillosaurus	0.281775
NLMH101380b	Lateral	Megalosaurus monasterii	Tönniesberg Coll. Struckmann	Kimmeridgian	7.7	5	14.7	15.8	0.649351	1.90909	67.57	30	?35	0	17.5	17.5	22.5	19.17	32.5	?2			Proceratosaurus	0.731638	Liliensternus	0.0837721
NLMH106235d	Lateral		Tönniesberg Coll. Dahl	Kimmeridgian (Middle)	?	?	?	?	?	?	?	?	?	?	?	?	?	?	?	?
NLMH101378b	Lateral	Megalosaurus monasterii	Tönniesberg Coll. Struckmann	Kimmeridgian (Middle)	11	6.5	19.8	22.5	0.590909	1.8	61.6295	17.5	20	0	13.75	15	17.5	15.41	18.75	1.33			Dubreuillosaurus	0.370746	Piatnitzkysaurus	0.30151
NLMH16416a	Lateral		Tönniesberg Coll. Dahl	Kimmeridgian (Middle)	10.1	7.1	19	22.2	0.70297	1.88119	58.5688	?	?	0	?15	15	17.5	16.25	?	?			Allosaurus	0.278157	Marshosaurus	0.265898
Morphotype G																					Basal Tyrannosauroidea	Tyrannosauroidea (without Pianitzkysaurus)
GZG.V.010.318	Lateral		Lindener Berg Hannover	Kimmeridgian (Middle)	11.7	7.9	22.6	27.9	0.675214	1.93162	51.7099	?	20	0	13.75	13.75	17.5	20	15	1.45455			Piatnitzkysaurus	0.521937	Deinonychus	0.283036
NLMH101376d	Lateral	Saurocephalus münsteri	Tönniesberg Coll. Struckmann	Kimmeridgian (Middle)	9.9	5.3	16	20.5	0.535354	1.61616	49.7503	?	?	0	?	15	?	?	?	?			Dubreuillosaurus	0.429297	Alioramus	0.215445
GZG.V.010.321	Lateral		Lindener Berg Hannover	Kimmeridgian (Middle)	13.5	8.5	26	29	0.62963	1.92593	63.6734	?	20	0	?	15	?	20	15	1.33333			Piatnitzkysaurus	0.902172	Neovenator	0.0693165
GZG.V.010.322	Lateral		Lindener Berg Hannover	Kimmeridgian (Middle)	12.4	7.6	23	26	0.612903	1.85484	62.1966	?	?	0	13.75	16.25	22.5	?	17.5	?			Neovenator	0.600268	Dubreuillosaurus	0.110157
GZG.V.010.323	Lateral		Lindener Berg Hannover	Kimmeridgian (Middle)	13.5	8.3	25	28	0.614815	1.85185	63.1672	?	20	0	12.5	15	18.75	20	15.417	1.33333			Piatnitzkysaurus	0.876929	Neovenator	0.0920424
GZG.V.010.331	Lateral		Holzen/Ith	Oxfordian ? (Late Kimmeridgian)	12	8.1	23.5	26.5	0.675	1.95833	62.4667	?	20	0	17.5	15	20	20	17.5	1.33333			Piatnitzkysaurus	0.829028	Neovenator	0.0593485
GZG.V.010.372	Lateral		Lindener Berg Hannover	Kimmeridgian (Middle)	10	7	19.6	22.7	0.7	1.96	59.3963	?	20	0	15	15	17.5	20	15.83	1.33333			Deinonychus	0.249174	Dubreuillosaurus	0.237237
RPM.NKP.14358	Lateral	Megalosaurus monasterii	Tönniesberg	Kimmeridgian (Middle)	12.5	7.5	21.8	25	0.6	1.744	60.6847	17.5	22.5	0	12.5	15	17.5	15	20	1.5			Piatnitzkysaurus	0.863723	Liliensternus	0.0748107
NLMH101378a	Lateral	Megalosaurus monasterii	Tönniesberg Coll. Struckmann	Kimmeridgian (Middle)	11.1	8	21.1	24.9	0.720721	1.9009	57.3768	17.5	20	0	12.5	15	17.5	15	18.75	1.33			Piatnitzkysaurus	0.658894	Dubreuillosaurus	0.116838
NLMH101376b	Lateral	Saurocephalus münsteri	Tönniesberg Coll. Struckmann	Kimmeridgian (Middle)	8.4	6.3	15.7	18.7	0.75	1.86905	56.5023	?	20	0	13.75	13.75	17.5	15	20	1.45			Deinonychus	0.827713	Masiakasaurus	0.0500866
NLMH101376e	Lateral	Saurocephalus münsteri	Tönniesberg Coll. Struckmann	Kimmeridgian (Middle)	6.2	4.4	10.5	11.8	0.709677	1.69355	62.5587	?	27.5	0	?	17.5	22.5	20	27.5	1.57			Deinonychus	0.592625	Liliensternus	0.202681
Morphotype H																					Theropoda indet.	Theropoda indet.
GSUBV4022	Lateral or mesialmost		Tönniesberg	Kimmeridgian	6.7	5.5	13.8	15	0.820896	2.0597	66.717	?	?	0	17.5	15	20	17.5	?	?			Dubreuillosaurus mesialmost	0.910794	Marshosaurus	0.0630989
GZG.V.010.373	Lateral or mesialmost		Lindener Berg Hannover	Kimmeridgian	8.6	7	17.2	19.3	0.813953	2	63.0187	?	?25	0	12.5	15	18.75	15.41	25	?1.66			Deinonychus	0.527294	Proceratosaurus	0.287102
GZG.V.010.369	Lateral or mesialmost		Lindener Berg Hannover	Kimmeridgian (Middle)	6.3	5	10	12	0.793651	1.5873	56.3922	?	?	0	?	15	21.25	?	19.375	?			Dubreuillosaurus mesialmost	0.862883	Dromaeosaurus	0.0370633
Morphotype I																					Allosauroidea	Allosauroidea
GZG.V.010.319	Lateral		Lindener Berg Hannover	Kimmeridgian (Middle)	14.5	8	29.4	35.2	0.551724	2.02759	55.0395	21.25	20	0	17.5	18.75	22.5	20.625	19.7	1.06667			Neovenator	0.410826	Piatnitzkysaurus	0.28513
GZG.V.010.327	Lateral		Lindener Berg Hannover	Kimmeridgian (Middle)	12.6	6.2	27.9	32	0.492063	2.21429	59.9056	21.25	18.75	0	20	16.25	22.5	18.75	19.583	1.15385			Erectopus	0.494876	Raptorex	0.11899
NLMH101375a	Lateral	Saurocephalus münsteri	Ahlem Coll.Struckmann	Kimmeridgian (Late)	14.4	7.6	28.3	31	0.527778	1.96528	65.6951	?18.75	20	0	?	17.5	20	18.75	20.625	1.14			Neovenator	0.453367	Piatnitzkysaurus	0.435625
NLMH16416c	Lateral		Tönniesberg Coll. Dahl	Kimmeridgian (Middle)	14.4	8			0.555556			?	?	0	?	18.75	22.5	20.625	?	?
NLMH101376c	Lateral	Saurocephalus münsteri	Tönniesberg Coll. Struckmann	Kimmeridgian (Middle)	11.8	6.1	25.5	26.9	0.516949	2.16102	70.43	?	?	0	?15	17.5	18.75	17.08	?	?			Erectopus	0.171173	Raptorex	0.168162
RPM.NKP.14357	Lateral	Megalosaurus monasterii	Tönniesberg	Kimmeridgian (Middle)	15.8	?8.6	39	42	?0.544303797468354	2.46835	68.2111	12	15	20?	11	14	19	14.67	15.67	1.07			Erectopus	0.397742	Genyodectes	0.339863
Morphotype J																					Megalosauroidea cf. Marshosaurus	Megalosauridae
GZG.V.010.330	Lateral		Holzen/Ith	Oxfordian ? (Late Kimmeridgian)	14.8	8	30.5	34.2	0.540541	2.06081	63.0733	?17.5	?16.25	0	15	16.25	22.5	16.875	17.917	1			Neovenator	0.412699	Berberosaurus	0.182148
GZG.V.010.392	Lateral		Lindener Berg Hannover	Kimmeridgian (Middle)	16.2	9	30	35.5	0.555556	1.85185	57.2227	?16.25	16.25	0	?	15	20	16.875	17.5	1.08333			Neovenator	0.46966	Piatnitzkysaurus	0.328272
NLMH106235b	Lateral		Tönniesberg Coll. Dahl	Kimmeridgian (Middle)	13.9	8	29.8	34.5	0.57554	2.14388	58.8991	16	17.5	0	16	15	18	16.33	17	1.2			Piatnitzkysaurus	0.499887	Genyodectes	0.112565
Morphotype K																					Allosaurus sp. (Abelisauridae ?)	Allosauroidea	ML327	0.333882	Megalosaurus	0.179015
GZG.V.010.334	Lateral	Megalosaurus monasterii	Kahleberg b. Echte	Kimmeridgian (Late)	19	11.4	37.3	44	0.6	1.96316	57.2011	10	12	17	11	11	16	11	12.67	1.09091			Megalosaurus	0.26982	Genyodectes	0.213585
Morphotype L																					Megalosauridae mesialmost	Megalosauridae mesialmost
NLMH106235a	Mesialmost		Tönniesberg Coll. Dahl	Kimmeridgian (Middle)	17	12.2	40.7	45.7	0.717647	2.39412	62.3529	8	8	0	?	9	12.5	10.75	8	0.88			Allosaurus	0.676406	Majungasaurus	0.207884
NLMH16416b	Mesialmost		Tönniesberg Coll. Dahl	Kimmeridgian (Middle)	?	15	?	?	?	?	?	?	8	10	?	?	?	?	?	?
Morphotype M																					Coelurosauria mesialmost ?	Coelurosauria mesialmost
GZG.V.010.399	Mesialmost		Lindener Berg Hannover	Kimmeridgian (Middle)	3.8	2.9	7	9	0.763158	1.84211	47.2386	?	37,5	0	22.5	22.5	30	37.5	25	1.66667			Proceratosaurus mesialmost	0.984604	Proceratosaurus	0.0145032
Morphotype N																					cf. Megalosauridae	Megalosauridae (without Piatnitzkysaurus)
DFMMh/FV382	Lateral		Goslar/Oker Bed 83	Kimmeridgian	6.3	3.3	10.2	11.5	0.52381	1.61905	62.0566	30	22.5	0	28.75	25	30	27.916	26.25	0.9			Liliensternus	0.564612	Dromaeosaurus	0.195354
NLMH105652	Lateral		Goslar/Oker Bed 83	Kimmeridgian	3	1.5	4.9	5.3	0.5	1.63333	65.7122	35	27.5	0	35	30	35	33.33	31.25	0.917			Velociraptor	0.821884	Masiakasaurus	0.174809
Morphotype O																					cf. Ceratosauria	Ceratosauria ?
DFMMh/FV530	Lateral		Goslar/Oker Bed 83	Kimmeridgian	5.9	2.8	7.1	10.6	0.474576	1.20339	39.3231	27.5	30	0	27.5	27.5	32.5	29.17	28.75	1.09			Liliensternus	0.847855	Proceratosaurus	0.136987
Morphotype P																					Allosauroidea	Allosauroidea
DFMMh/FV658	Lateral		Goslar/Oker Bed 83	Kimmeridgian	8.8	5.1	21.4	24.5	0.579545	2.43182	59.3643	23.75	25	30	21.25	25	30	25.42	26.25	1			Proceratosaurus	0.971263	Liliensternus	0.00588634
Morphotype Q																					cf. Morphotype C	Theropoda (juv. Morphotype C ?)
DFMMh/FV383	Lateral		Goslar/Oker Bed 83	Kimmeridgian	7.1	3.4	10.8	12.8	0.478873	1.52113	57.5185	30	25	27.5	25	22.5	27.5	25.83	28.33	1.1			Liliensternus	0.947315	Proceratosaurus	0.0148653
Morphotype R																					Theropoda indet.	Theropoda
DFMMh/FV790.5	Lateral		Goslar/Oker Bed 83	Kimmeridgian	2.1	1.4	2.8	3.4	0.666667	1.33333	55.2966	65	0	0	65	60	60	61.66	65	1.05			Proceratosaurus mesialmost	0.928535	Coelophysis	0.067201
NLMH105654	Lateral		Goslar/Oker Bed 83	Kimmeridgian	2.1	1.5	3	3.3	0.714286	1.42857	62.96	?	?	?	?	?	60	?	?	?
Incomplete teeth not assigned to a Morphotype
DFMMh/FV.CL340L	Lateral		Goslar/Oker	Kimmeridgian	19	10.5	31	35	0.552632	1.63158	61.9706	?	10	0	?	10	13	11.5	10	1	cf. Megalosauridae ?	Megalosauridae	Ceratosaurus mesialmost	0.484392	Duriavenator	0.33541
DFMMh/FV.CL340S	Lateral		Goslar/Oker	Kimmeridgian	10.8	6	15	18.5	0.555556	1.38889	54.1751	?	0	0	?	15	20	18.125	?	?	cf. Megalosauridae ?	Megalosauridae
DFMMh/FV707.1	Lateral		Goslar/Oker Bed 83	Kimmeridgian	11.3	5.5	?	?	0.486726	?	?	?	13.75	?	?	12.5	16.25	14.375	13.75	1.1	Neotheropoda indet.	Neotheropoda
DFMMh/FV1194	Lateral		Goslar/Oker Bed 83	Kimmeridgian	3	?	7.5	8.6	?	2.5	58.8262	70	50	0	65	50	60	56.67	62.5	1	Theropoda indet.	Eodromaeus
DFMMh/FV1204	Lateral		Goslar/Oker	Kimmeridgian	4.8	2.8	7.8	8.7	0.583333	1.625	63	?27.5	27.5	0	?27.5	25	30	26.67	28.75	1.1	cf. Coelurosauria	Coelurosauria	Liliensternus	0.501751	Proceratosaurus	0.240701
DFMMh/FV1203	Lateral		Goslar/Oker	Kimmeridgian	4.5	2.9	8	9.5	0.644444	1.77778	57.0532	?	?35	0	20	?	?	20	35	?1.75	cf. Morphotype E or F	Theropoda	Proceratosaurus mesialmost	0.684316	Proceratosaurus	0.172971
DFMMh/FV1202	Lateral		Goslar/Oker	Kimmeridgian	1.8	1.1	3.5	3.8	0.611111	1.94444	66.6136	?	?	0	70	50	60	60	0	?	Theropoda indet.	Theropoda indet.	Velociraptor	1
NLMH105653	Lateral		Goslar/Oker Bed 83	Kimmeridgian	2.3	1.8	4.5	5	0.782609	1.95652	64.1178	?	0	0	?	55	0	55	?	?	Theropoda indet.	Theropoda indet.	Proceratosaurus mesialmost	0.7279	Coelophysis	0.269737
																							Classification results in red for the DFA obtained without variable DC

## Sheet: character codings of the morphotypes
	Characters	0	1	2	3	4	5	Morphotype A	Morphotype B	Morphotype C	Morphotype D	Morphotype E	Morphotype F	Morphotype G	Morphotype H	Morphotype Hpre	Morphotype I	Morphotype J	Morphotype K	Morphotype L	Morphotype M	Morphotype N	Morphotype O	Morphotype P	Morphotype Q	Morphotype R	DFMMh/FV1194	DFMMh/FV707.1	DFMMh/FV1202	DFMMh/FV1203	DFMMh/FV1204	NLMH105653
I.	PREMAXILLA ALVEOLI/TEETH
1	Premaxillary teeth	present	absent					?	?	?	?	?	?	?	?	?	?	?	?	?	?	?	?	?	?	?	?	?	?	?	?	?
2	Number of premaxillary teeth (or alveoli):	3	4	5	6	7		?	?	?	?	?	?	?	?	?	?	?	?	?	?	?	?	?	?	?	?	?	?	?	?	?
3	Premaxillary alveoli, direction of main axis of elongation in palatal view:	all alveoli mesio-distally oriented	anterior alveoli labio-lingually oriented, posterior alveoli mesio-distally oriented	all alveoli labio-lingually oriented				?	?	?	?	?	?	?	?	?	?	?	?	?	?	?	?	?	?	?	?	?	?	?	?	?
4	Premaxillary alveoli, overlap of the first and second alveoli in palatal view:	absent	present, partial	present, complete				?	?	?	?	?	?	?	?	?	?	?	?	?	?	?	?	?	?	?	?	?	?	?	?	?
5	Premaxillary alveoli, overlap of the second and third alveoli in palatal view:	absent	present					?	?	?	?	?	?	?	?	?	?	?	?	?	?	?	?	?	?	?	?	?	?	?	?	?
6	Premaxillary alveoli, overlap of the third and fourth alveoli in palatal view:	absent	present					?	?	?	?	?	?	?	?	?	?	?	?	?	?	?	?	?	?	?	?	?	?	?	?	?
7	Premaxillary teeth (or alveoli), size:	all approximately equal in size	posterior teeth (or alveoli) smaller than anterior teeth (or alveoli)	anterior teeth (or alveoli) smaller than posterior teeth (or alveoli)				?	?	?	?	?	?	?	?	?	?	?	?	?	?	?	?	?	?	?	?	?	?	?	?	?
8	Anterior premaxillary teeth (or alveoli), size:	significantly smaller than the first six anterior maxillary teeth (or alveoli)	subequal in size than the first six anterior maxillary teeth (or alveoli)	significantly larger than the first six anterior maxillary teeth (or alveoli)				?	?	?	?	?	?	?	?	?	?	?	?	?	?	?	?	?	?	?	?	?	?	?	?	?
9	Posterior premaxillary teeth (or alveoli), size:	significantly smaller than the first six anterior maxillary teeth (or alveoli)	subequal in size than the first six anterior maxillary teeth (or alveoli)					?	?	?	?	?	?	?	?	?	?	?	?	?	?	?	?	?	?	?	?	?	?	?	?	?
10	First premaxillary tooth (or alveolus), size:	subequal in size than second tooth (or alveolus)	significantly smaller than second tooth (or alveolus)	significantly bigger than second tooth (or alveolus)				?	?	?	?	?	?	?	?	?	?	?	?	?	?	?	?	?	?	?	?	?	?	?	?	?
11	Second premaxillary tooth (or alveolus), size:	subequal in size than third (and fourth) premaxillary tooth (or alveolus)	significantly smaller than third (and fourth) tooth (or alveolus)	significantly larger than third (and fourth) tooth (or alveolus)				?	?	?	?	?	?	?	?	?	?	?	?	?	?	?	?	?	?	?	?	?	?	?	?	?
12	Posteriormost premaxillary tooth (or alveolus), mesiodistal length in palatal view:	subequal in size than more anterior teeth (or alveoli)	significantly smaller than more anterior teeth (or alveoli)	significantly larger than anterior teeth (or alveoli)				?	?	?	?	?	?	?	?	?	?	?	?	?	?	?	?	?	?	?	?	?	?	?	?	?
13	Distal premaxillary alveoli, shape in palatal view:	oval to subcircular	subrectangular					?	?	?	?	?	?	?	?	?	?	?	?	?	?	?	?	?	?	?	?	?	?	?	?	?
14	Premaxillary tooth row, posterior extension (position of posteriormost premaxillary tooth):	aligned (ventral) to external naris	anterior to external naris					?	?	?	?	?	?	?	?	?	?	?	?	?	?	?	?	?	?	?	?	?	?	?	?	?
15	Premaxilla in palatal view:	unconstricted	slightly constricted	strongly constricted, terminal rosette of premaxilla				?	?	?	?	?	?	?	?	?	?	?	?	?	?	?	?	?	?	?	?	?	?	?	?	?
16	Subnarial gap (i.e., posterior part of premaxillary alveolar margin unedentelous, resulting in an interruption of the upper tooth row):	absent	present					?	?	?	?	?	?	?	?	?	?	?	?	?	?	?	?	?	?	?	?	?	?	?	?	?
II.	MAXILLA ALVEOLI/TEETH
17	Number of maxillary teeth (or alveoli):	>19	18-19	16-17	15	10-14	1-9	?	?	?	?	?	?	?	?	?	?	?	?	?	?	?	?	?	?	?	?	?	?	?	?	?
18	Anterior maxillary teeth (or alveoli), size:	subequal in size than posterior teeth (or alveoli)	significantly larger than posterior maxillary teeth (or alveoli)	significantly smaller than posterior maxillary teeth (or alveoli)				?	?	?	?	?	?	?	?	?	?	?	?	?	?	?	?	?	?	?	?	?	?	?	?	?
19	Mid-maxillary teeth (or alveoli), mesiodistal length:	subequal in size than anteriormost maxillary teeth (or alveoli)	significantly larger than anteriormost maxillary teeth (or alveoli)					?	?	?	?	?	?	?	?	?	?	?	?	?	?	?	?	?	?	?	?	?	?	?	?	?
20	First maxillary alveolus, size:	significantly smaller than second tooth (or alveolus)	subequal in size than second tooth (or alveolus)					?	?	?	?	?	?	?	?	?	?	?	?	?	?	?	?	?	?	?	?	?	?	?	?	?
21	First maxillary alveolus opens:	ventrally	anteroventrally					?	?	?	?	?	?	?	?	?	?	?	?	?	?	?	?	?	?	?	?	?	?	?	?	?
22	Maxillary teeth, inclination:	pointing ventrally	pointing ventro-laterally					?	?	?	?	?	?	?	?	?	?	?	?	?	?	?	?	?	?	?	?	?	?	?	?	?
23	Maxillary alveoli, shape in palatal view:	oval to lenticular	subrectangular	circular				?	?	?	?	?	?	?	?	?	?	?	?	?	?	?	?	?	?	?	?	?	?	?	?	?
24	Maxillary tooth row, posterior extension (position of posteriormost tooth):	posterior to the anterior rim of orbit	aligned (ventral) to the anterior rim of orbit	anterior to the anterior rim of the orbit, posterior to the anteroventral rim of the antorbital fenestra	aligned to the anteroventral rim of the antorbital fenestra	anterior to the anteroventral rim of the antorbital fenestra		?	?	?	?	?	?	?	?	?	?	?	?	?	?	?	?	?	?	?	?	?	?	?	?	?
III.	DENTARY ALVEOLI/TEETH
25	Number of dentary teeth (or alveoli):	> 25	18-25	15-17	< 15			?	?	?	?	?	?	?	?	?	?	?	?	?	?	?	?	?	?	?	?	?	?	?	?	?
26	Dentary alveoli in dorsal view:	well-separated	merged to form a paradental groove					?	?	?	?	?	?	?	?	?	?	?	?	?	?	?	?	?	?	?	?	?	?	?	?	?
27	Anteriormost dentary teeth (or alveoli), size:	subequal in size than mid- and posterior dentary teeth (or alveoli)	significantly larger than mid- and posterior dentary teeth (or alveoli)	significantly smaller than mid- and posterior dentary teeth (or alveoli)				?	?	?	?	?	?	?	?	?	?	?	?	?	?	?	?	?	?	?	?	?	?	?	?	?
28	First dentary tooth (or alveolus), size in comparison to second and third dentary alveoli:	subequal in size	first tooth (or alveolus) substantially smaller					?	?	?	?	?	?	?	?	?	?	?	?	?	?	?	?	?	?	?	?	?	?	?	?	?
29	Mid-dentary teeth (or alveoli), size:	subequal in size than anterior maxillary teeth (or alveoli)	significantly smaller than anterior maxillary teeth (or alveoli)	significantly larger than anterior maxillary teeth (or alveoli)				?	?	?	?	?	?	?	?	?	?	?	?	?	?	?	?	?	?	?	?	?	?	?	?	?
30	Enlarged fanglike anterior dentary tooth (that inserts into a notch between the premaxilla and maxilla):	absent	present					?	?	?	?	?	?	?	?	?	?	?	?	?	?	?	?	?	?	?	?	?	?	?	?	?
31	Terminal rosette of dentary, number of teeth (or alveoli):	terminal rosette absent	four teeth (or alveoli)	five teeth (or alveoli)				?	?	?	?	?	?	?	?	?	?	?	?	?	?	?	?	?	?	?	?	?	?	?	?	?
32	Anterior dentary teeth	facing dorsally	procumbent, facing anterodorsally					?	?	?	?	?	?	?	?	?	?	?	?	?	?	?	?	?	?	?	?	?	?	?	?	?
VI.	PALATAL TEETH
33	Palatal teeth on the pterygoid:	present	absent					?	?	?	?	?	?	?	?	?	?	?	?	?	?	?	?	?	?	?	?	?	?	?	?	?
V.	MOST MESIAL TEETH
	Crown
34	Mesialmost teeth, constriction between root and crown:	absent	constriction weak, base of crown occupying more than 85% of largest crown width	constriction important, base of crown occupying 85% or less of largest crown width				?	?	?	?	?	?	?	?	0	?	?	?	0	?	?	?	?	?	?	?	?	?	?	?	?
35	Mesialmost teeth, constriction between root and crown along the tooth row:	present in some teeth	present in all teeth					?	?	?	?	?	?	?	?	9	?	?	?	9	?	?	?	?	?	?	?	?	?	?	?	?
36	Mesialmost teeth, crown height (CH in centimetres) in subadult/adult:	CH ≤ 1	1 < CH ≤ 6	CH > 6				?	?	?	?	?	?	?	?	1	?	?	?	1	0	?	?	?	?	?	?	?	?	?	?	?
37	Mesialmost teeth, labiolingual compression of the crown (CBR = CBW/CBL):	CBR ≤ 0.75, oval to lenticular	weak, 0.75 < CBR < 1.2, tooth subcircular	teeth labiolingually elongated, CBR > 1.2				?	?	?	?	?	?	?	?	1	?	?	?	0	1	?	?	?	?	?	?	?	?	?	?	?
38	Mesialmost teeth, baso-apical elongation of the crown (CHR = CH/CBL):	strongly elongated, CHR > 3	important, 2.5 < CHR ≤ 3	normal, 2 < CHR ≤ 2.5	weak, CHR ≤ 2			?	?	?	?	?	?	?	?	3	?	?	?	2	3	?	?	?	?	?	?	?	?	?	?	?
39	Mesialmost teeth, crown recurvature (lingually or distally):	present, strongly recurved	present, slightly recurved	absent, tooth crown straight and apex centrally positioned or almost centrally positioned				?	?	?	?	?	?	?	?	1	?	?	?	?	1	?	?	?	?	?	?	?	?	?	?	?
40	Mesialmost teeth, distal margin of the crown in lateral view:	mainly concave	straight	mainly convex				?	?	?	?	?	?	?	?	1	?	?	?	0	[01]	?	?	?	?	?	?	?	?	?	?	?
41	Mesialmost teeth, outline of basal cross-section of the crown in the most mesial tooth:	subcircular, ovoid or elliptical	lanceolate, with acute and well-developed distal carina and mesial margin convex	'Flying-saucer' shape, with labial margin convex and lingual margin biconcave	D-shaped or J-shaped, with lingual margins strongly convex and labial margin convex or sigmoid	U-shaped, with mesial and distal margin subparalell	lenticular, with acute and well-developed distal and mesial carinae	?	?	?	?	?	?	?	?	0	?	?	?	0	0	?	?	?	?	?	?	?	?	?	?	?
42	Mesialmost teeth, concave surface adjacent to the carina:	absent	on the labial surface and adjacent to the distal carina	on the lingual surface and adjacent to both carinae	on the lingual surface and adjacent to the mesial carina only	on the lingual surface and adjacent to the distal carina only		?	?	?	?	?	?	?	?	0	?	?	?	0	1	?	?	?	?	?	?	?	?	?	?	?
	Carinae
43	Mesialmost teeth, mesial carina:	absent	present					?	?	?	?	?	?	?	?	1	?	?	?	1	1	?	?	?	?	?	?	?	?	?	?	?
44	Mesialmost teeth, mesial carina:	non-serrated	serrated					?	?	?	?	?	?	?	?	1	?	?	?	1	1	?	?	?	?	?	?	?	?	?	?	?
45	Mesialmost teeth, distal carina:	serrated	non-serrated					?	?	?	?	?	?	?	?	0	?	?	?	0	0	?	?	?	?	?	?	?	?	?	?	?
46	Mesialmost teeth, mesial carina:	not twisted at all	strongly twisted, curves onto the lingual surface					?	?	?	?	?	?	?	?	0	?	?	?	0	1	?	?	?	?	?	?	?	?	?	?	?
47	Mesialmost teeth, mesial carina	facing mesially	facing mesiolabially or labially	facing mesiolingually	facing entirely lingually			?	?	?	?	?	?	?	?	1	?	?	?	1	0	?	?	?	?	?	?	?	?	?	?	?
48	Mesialmost teeth, distal carina	centrally positioned on the crown and facing mesially or mesiolingually	labially displaced and facing distally or labiodistally	labially displaced and facing lingually or linguodistally				?	?	?	?	?	?	?	?	0	?	?	?	0	2	?	?	?	?	?	?	?	?	?	?	?
49	Mesialmost teeth, axis passing through both carinae at mid-crown	sub-parallel to long axis of skull	diagonally oriented from long axis of skull	perpendicular to long axis of skull				?	?	?	?	?	?	?	?	0	?	?	?	0	1	?	?	?	?	?	?	?	?	?	?	?
50	Mesialmost teeth, mesial carina, and if serrated, mesialmost serration:	terminates well-above the cervix	extends to the cervix or just above it	terminates well beneath the cervix				?	?	?	?	?	?	?	?	0	?	?	?	0	0	?	?	?	?	?	?	?	?	?	?	?
	Denticles
51	Mesialmost teeth, average number of denticles per five millimetres on mesial carina at two-third of the crown (MCA) in subadult/adult:	> 19	14-19	9-13	1-8			?	?	?	?	?	?	?	?	1	?	?	?	3	0	?	?	?	?	?	?	?	?	?	?	?
52	Mesialmost teeth, average number of mid-crown denticles per five millimetres on distal carina (DC) in subadult/adult:	> 19	14-19	9-13	1-8			?	?	?	?	?	?	?	?	0	?	?	?	2	0	?	?	?	?	?	?	?	?	?	?	?
53	Mesialmost teeth, denticle size (except in embryos and hatchlings):	minute denticles, more than 250 denticles on the carinae	normal in height, between 15 to 250 denticles along the crown	very larges denticles, less than 15 denticles along the crown				?	?	?	?	?	?	?	?	1	?	?	?	1	1	?	?	?	?	?	?	?	?	?	?	?
54	Mesialmost teeth, denticles on mesial carina:	rounded and symmetrically convex	rounded and asymmetrically convex	strongly hooked/pointed, denticles with a tip pointing apically				?	?	?	?	?	?	?	?	?	?	?	?	?	0	?	?	?	?	?	?	?	?	?	?	?
55	Mesialmost teeth, denticles on distal carina:	rounded and symmetrically convex	rounded and asymmetrically convex	strongly hooked/pointed, denticles with a tip pointing apically				?	?	?	?	?	?	?	?	1	?	?	?	0	1	?	?	?	?	?	?	?	?	?	?	?
56	Mesialmost teeth, size of mesial denticles relative to distal denticles (DSDI):	mesial and distal denticles of same size, 0.8 < DSDI <1.2	mesial denticles larger than distal ones, DSDI < 0.8	distal denticles larger than mesial ones, DSDI > 1.2				?	?	?	?	?	?	?	?	2	?	?	?	0	2	?	?	?	?	?	?	?	?	?	?	?
57	Mesialmost teeth, denticles contiguous over tip or very close to the apex:	present	absent					?	?	?	?	?	?	?	?	0	?	?	?	?	?	?	?	?	?	?	?	?	?	?	?	?
58	Mesialmost teeth, interdenticular sulci:	absent	present, short	present, long and well-developed				?	?	?	?	?	?	?	?	1	?	?	?	1	0	?	?	?	?	?	?	?	?	?	?	?
	Ornamentations
59	Mesialmost teeth, flutes (i.e., subparallel longitudinal grooves separated by acute ridges) on the crown:	absent	present on the lingual surface only	present on both labial and lingual surfaces	present on the labial surface only			?	?	?	?	?	?	?	?	0	?	?	?	0	2	?	?	?	?	?	?	?	?	?	?	?
60	Mesialmost teeth, longitudinal groove on the labial and/or lingual side of the crown:	absent	present, a single groove centrally positioned	present, a single groove mesially positioned				?	?	?	?	?	?	?	?	0	?	?	?	0	0	?	?	?	?	?	?	?	?	?	?	?
61	Mesialmost teeth, longitudinal ridge, different of flutes, on the lingual side of the crown:	absent	present, a single ridge centrally positioned	present, two ridges				?	?	?	?	?	?	?	?	0	?	?	?	0	0	?	?	?	?	?	?	?	?	?	?	?
62	Mesialmost teeth, basal striations, different of flutes, on both lingual and labial sides of the crown	absent	present					?	?	?	?	?	?	?	?	0	?	?	?	0	0	?	?	?	?	?	?	?	?	?	?	?
VI.	LATERAL TEETH
	Crown
63	Lateral teeth, constriction between root and crown:	absent	constriction weak, base of crown occupying more than 85% of largest crown width	constriction important, base of crown occupying 85% or less of largest crown width				0	0	0	0	0	0	0	0	?	0	0	0	?	?	0	?	0	0	?	0	0	?	0	?	?
64	Lateral teeth, constriction between root and crown along the tooth row:	present in some teeth	present in all teeth					9	9	9	9	9	9	9	9	?	9	9	9	?	?	9	9	9	9	?	9	9	?	9	9	?
65	Lateral teeth, height of the largest crown (CH in centimetres) in subadult/adults:	CH ≤ 1	1 < CH ≤ 6	CH > 6				[12]	1	1	1	[01]	1	1	1	?	1	1	1	?	?	[01]	0	1	1	0	0	1	0	0	0	0
66	Lateral teeth, labiolingual compression of the crown (CBR = CBW/CBL):	important, CBR ≤ 0.5, tooth strongly flattened	normal, 0.5 < CBR ≤ 0.75	weak, CBR > 0.75, tooth incrassate or subcircular				[01]	[01]	0	0	1	1	1	2	?	[01]	1	1	?	?	[01]	0	1	0	1	?	0	1	1	1	2
67	Lateral teeth, baso-apical elongation of the crown (CHR = CH/CBL):	weak, CHR ≤ 1.5	normal, 1.5 < CHR ≤ 2.5	important, CHR > 2.5				1	[12]	1	1	0	1	1	1	?	1	1	1	?	?	1	0	1	1	0	1	1	1	1	1	1
68	Lateral teeth, distal margin of crown in lateral view:	strongly concave	slightly concave, roughly straight, or straight, apex positioned at the same level as distal profile	convex, apex positioned mesial to mesial profile	weakly sigmoid, basal half concave and apical half convex			0	[01]	[01]	0	[01]	[01]	0	1	?	0	0	[01]	?	?	[01]	0	0	0	0	0	0	1	?	0	0
69	Lateral teeth, mesial margin of crown in lateral view:	strongly convex	slightly convex, almost straight, apex centrally positioned					0	0	0	0	0	0	0	0	?	0	0	0	?	?	0	0	0	0	0	0	0	0	0	0	0
70	Lateral teeth, mesiodistal curvature of the labial surface of the crown:	convex	surface centrally positioned on the crown roughly flattened					0	0	0	0	0	0	0	0	?	[01]	0	0	?	?	0	1	0	0	0	0	0	0	0	0	0
71	Lateral teeth, concave surface adjacent to carinae all along the crown	absent	present on labial surface and adjacent to distal carina	present on lingual surface and adjacent to distal carina	present on labial surface and adjacent to both mesial and distal carinae	present on lingual surface and adjacent to both mesial and distal carinae		0	0	[01]	0	0	[01]	[01]	0	?	0	0	0	?	?	0	0	0	0	0	?	?	?	?	0	0
72	Lateral teeth, outline of basal cross-section of the crown:	subcircular	lenticular or lanceolate	elliptical or bean-shaped (i.e., longitudinal depression centrally positioned on one side only)	8-shaped (i.e., longitudinal depression centrally positioned on both lingual and labial margins)	Subrectangular		1	1	[23]	3	[12]	[23]	[12]	0	?	1	1	1	?	?	1	3	1	3	1	?	?	?	1	?	0
73	Lateral teeth, basoapical extension of labial depression (i.e., centrally positioned depression on the basolabial surface) on the crown:	labial depression absent	restricted to the crown base	extends along the basal half of the crown or more apically				0	0	1	1	0	1	0	0	?	0	0	0	?	?	0	1	0	1	0	0	1	?	0	?	0
	Carinae
74	Lateral teeth, mesial carina:	present	absent					0	0	0	0	0	0	0	0	?	0	0	0	?	?	0	0	0	0	0	0	0	0	0	0	0
75	Lateral teeth, mesial carina:	centrally positioned on mesial margin or slightly twisted lingually towards the base	sharply twisted lingually					0	0	0	0	[01]	[01]	[01]	?	?	0	0	1	?	?	0	0	1	0	1	0	0	1	0	0	0
76	Lateral teeth, mesial carina:	serrated	non-serrated					0	0	0	0	0	0	0	0	?	0	0	0	?	?	0	0	0	0	0	0	0	?	0	0	?
77	Lateral teeth, distal carina:	present	absent					0	0	0	0	0	0	0	0	?	0	0	0	?	?	0	0	0	0	0	0	0	0	0	0	0
78	Lateral teeth, distal carina:	serrated	non-serrated					0	0	0	0	0	0	0	0	?	0	0	0	?	?	0	0	0	0	0	0	0	0	0	0	0
79	Lateral teeth, extension of mesial carina relative to distal carina	mesial carina extends at the same level or terminates more apically than the distal carina	mesial carina extends more basally than the distal carina					0	0	0	0	0	0	0	0	?	0	0	0	?	?	0	0	0	0	0	0	0	?	0	0	0
80	Lateral teeth, mesial carina, and if serrated, basalmost serration of the mesial carina:	terminates around mid-height of crown or more apically	extends to base of crown or slightly above the cervix	terminates well beneath the cervix				1	0	1	0	0	0	0	0	?	0	0	1	?	?	0	0	1	1	0	0	0	?	0	0	9
81	Lateral teeth, distal carina, and if serrated, basalmost serration of the distal carina:	extends to the cervix or just above it	terminates well beneath the cervix	terminates well above the cervix				1	1	0	0	?	0	0	[01]	?	0	1	?	?	?	1	?	1	?	?	0	?	?	?	?	2
82	Lateral teeth, profile of the distal carina on the crown in distal view:	straight or very slightly bowed	strongly bowed or sigmoid					0	[01]	[01]	[01]	[01]	[01]	1	[01]	?	[01]	1	1	?	?	1	0	1	0	0	1	?	?	?	0	1
83	Lateral teeth, position of distal carina on the crown in distal view:	centrally positioned or slightly displaced, crown subsymmetrical	strongly labially deflected on the distal margin, crown asymmetrical					[01]	0	1	1	[01]	1	1	[01]	?	[01]	[01]	1	?	?	0	0	0	0	0	?	?	?	?	1	1
	Denticles/serrations
84	Lateral teeth, average number of denticles per five millimetres on mesial carina at two-third of the crown (MCA) in subadult/adult:	> 44	30-44	16-29	9-15	< 9		4	4	2	2	[12]	[12]	2	2	?	[23]	2	3	?	?	2	2	2	2	0	0	?	?0	1	1	?
85	Lateral teeth, average number of mid-crown denticles per five millimetres on distal carina (DC) in subadult/adult:	> 44	30-44	16-29	9-15	< 9		4	[34]	2	[23]	[23]	[23]	[23]	3	?	[23]	[23]	3	?	?	[12]	2	2	2	0	0	3	0	?	2	0
86	Lateral teeth, denticle size (except in embryos and hatchlings):	minute denticles, more than 250 denticles on the carina	normal in height, between 15 to 250 denticles on the carina	very larges denticles, less than 15 denticles on the carina				1	1	1	1	1	1	1	1	?	1	1	1	?	?	1	1	1	1	1	1	1	1	1	1	1
87	Lateral teeth, shape of denticles on mesial carina in lateral view:	symmetrically convex	asymmetrically convex	hooked/pointed				[01]	[01]	1	?	[01]	[01]	[01]	?	?	1	?	?	?	?	0	1	[01]	?	[01]	?	?	?	?	?	?
88	Lateral teeth, shape of denticles on distal carina in lateral view:	symmetrically convex	asymmetrically convex	hooked/pointed				[01]	[01]	[01]	[01]	[01]	[01]	1	1	?	1	[01]	[01]	?	?	0	1	[01]	[01]	0	0	[01]	0	?	[01]	0
89	Lateral teeth, shape of mesial margin of rounded denticles on mesial carina in lateral view:	parabolic	subrectangular, with flattened surface					[01]	[01]	0	?	[01]	0	0	?	?	0	?	?	?	?	[01]	0	0	?	0	?	?	?	?	?	?
90	Lateral teeth, shape of distal margin of rounded denticles on distal carina in lateral view:	parabolic	subrectangular, with flattened surface	semi-circular				0	0	[02]	[02]	0	0	0	0	?	0	0	0	?	?	2	0	[02]	0	0	0	[02]	[01]	?	[02]	?
91	Lateral teeth, shape of denticles at two-third of the crown (MC-MA) on mesial carina in lateral view:	longer basoapically than mesiodistally, vertical subrectangular	as long mediodistally as basoapically, subquadrangular	longer mediodistally than basoapically, horizontal subrectangular				1	0	1	?	0	0	[01]	?	?	1	?	?	?	?	0	1	?	1	1	?	?	?	?	?	?
92	Lateral teeth, shape of mid-crown denticles (DC) on distal carina in lateral view:	as long mediodistally as basoapically, subquadrangular	longer mediodistally than basoapically, horizontal subrectangular	longer basoapically than mesiodistally, vertical subrectangular				1	1	1	1	1	1	[01]	[01]	?	1	1	1	?	?	0	1	1	1	1	?	1	[02]	?	1	2
93	Lateral teeth, denticle size along the carinae	regular, gradual change in denticle size	irregular, sporadic change in denticle size					0	0	0	0	0	0	0	0	?	0	0	0	?	?	0	0	0	0	0	0	0	0	0	0	0
94	Lateral teeth, biconvex apical denticles (i.e., biconvex external margin of denticle) on mesial carina in lateral view:	absent	present					?	?	?	?	?	?	?	?	?	?	?	?	?	?	0	?	?	?	?	?	?	?	?	?	?
95	Lateral teeth, orientation of mesiodistal axis of apical denticles on mesial carina in lateral view:	perpendicular to mesial margin	inclined apically from mesial margin					[01]	0	0	?	0	0	0	?	?	?	?	1	?	?	0	1	?	?	1	?	?	?	?	?	?
96	Lateral teeth, orientation of mesiodistal axis of mid-crown denticles on distal carina in lateral view:	perpendicular to distal margin	inclined apically from distal margin					[01]	0	[01]	[01]	[01]	0	[01]	0	?	[01]	0	1	?	?	0	[01]	[01]	[01]	0	?	0	0	?	0	0
97	Lateral teeth, average number of denticles on mesial carina:	higher number of denticles basally than at the mid-crown	lower number of denticles basally than at the mid-crown	subequal number of denticles basally than at the mid-crown				0	?	0	9	9	9	9	9	?	9	9	0	?	?	9	9	0	0	9	9	9	?	?	9	9
98	Lateral teeth, average number of denticles on mesial carina:	higher number of denticles apically than at the mid-crown	lower number of denticles apically than at the mid-crown	subequal number of denticles apically than at the mid-crown				[01]	1	2	2	[01]	[01]	?	?	?	0	1	1	?	?	0	1	?	0	0	0	?	?	?	?	?
99	Lateral teeth, average number of denticles on distal carina (except in embryos and hatchlings):	higher number of denticles basally than at the mid-crown	subequal or lower number of denticles basally than at the mid-crown					0	0	0	0	0	0	0	0	?	0	0	0	?	?	0	0	0	0	1	0	0	0	?	0	9
100	Lateral teeth, average number of denticles on distal carina:	higher number of denticles apically than at the mid-crown	lower number of denticles apically than at the mid-crown	subequal number of denticles apically than at the mid-crown				[12]	1	1	[12]	[02]	[02]	2	0	?	[01]	[01]	2	?	?	0	2	?	0	0	0	?	0	?	?	?
101	Lateral teeth, size of mesial denticles relative to distal denticles (DSDI):	mesial and distal denticles of same size, 0.8 < DSDI <1.2	mesial denticles larger than distal ones, DSDI < 0.8	distal denticles larger than mesial ones, DSDI > 1.2				0	0	0	0	2	2	2	2	?	0	0	0	?	?	0	0	0	0	0	0	0	?	2	0	?
102	Lateral teeth, distal denticles on the apex:	contiguous over tip, or very close to the apex	distal denticles disappear well beneath apex					0	0	0	0	0	0	?	0	?	0	0	0	?	?	0	0	?	0	0	0	?	0	0	?	?
103	Lateral teeth, interdenticular space between mid-crown denticles on the distal carina:	narrow, less than one third of the denticle width	broad, more than one third of the denticle width					[01]	[01]	[01]	[01]	[01]	[01]	0	1	?	1	0	1	?	?	0	0	0	0	1	?	0	0	?	0	0
104	Lateral teeth, interdenticular sulci between apical denticles on the mesial carina:	absent	present, short and poorly developed	present, long and well-developed				[01]	1	?	0	0	0	?	?	?	1	1	1	?	?	1	0	?	?	0	?	?	?	0	?	?
105	Lateral teeth, interdenticular sulci between mid-crown denticles on the distal carina:	absent	present, short and poorly developed	present, long and well-developed				2	2	[12]	1	[12]	1	1	[01]	?	[12]	[12]	2	?	?	1	1	1	?	0	?	1	0	?	1	0
106	Lateral teeth, interdenticular sulci between basalmost denticles on the distal carina:	absent	present, short and poorly developed	present, long and well-developed				[01]	[01]	1	[01]	0	0	[01]	[01]	?	[12]	0	2	?	?	1	0	1	?	0	?	1	0	?	?	0
	Ornamentations & texture
107	Lateral teeth, flutes (i.e., subparallel longitudinal grooves separated by acute ridges) on the crown:	absent	present on the lingual surface	present on both labial and lingual surfaces				0	0	0	0	0	0	0	0	?	0	0	0	?	?	0	0	0	0	0	?	?	0	0	0	0
108	Lateral teeth, average number of flutes on the crown:	1-7	7-8	>8				9	9	9	9	9	9	9	9	?	9	9	9	?	?	9	9	9	9	9	?	?	9	9	9	9
109	Lateral teeth, large transversal undulations on the crown in some teeth:	absent	present, tenuous	present, well visible				2	2	[12]	[12]	1	[12]	1	[12]	?	[12]	[12]	1	?	?	1	1	2	1	0	1	1	0	1	1	1
110	Lateral teeth, large transversal undulations on the crown in some teeth when present:	present, just a few	present, numerous and closely packed					[01]	[01]	[01]	0	0	0	0	0	?	1	0	0	?	?	[01]	1	0	0	9	0	1	9	0	0	0
111	Lateral teeth, marginal undulations (i.e., short undulations adjacent to carinae) in some teeth:	absent	present and short, the mesiodistal elongation is less than twice the space separating each undulations	present and elongated, the mesiodistal elongation is longer than twice the space separating each undulations				1	1	0	0	0	0	0	0	?	2	1	?2	?	?	0	0	0	0	0	?	?	0	?	0	0
112	Lateral teeth, marginal undulations in some teeth:	present and shallow, only visible with light	present and pronounced, well visible in lateral view					0	0	9	9	9	9	9	9	?	0	0	?0	?	?	9	9	9	9	9	?	?	9	?	9	9
113	Lateral teeth, marginal undulations in some teeth:	present only on the mesial side of the crown	present only on the distal side of the crown	present on both mesial and distal sides				[02]	2	9	9	9	9	9	9	?	1	1	?1	?	?	9	9	9	9	9	?	?	9	?	9	9
114	Lateral teeth, marginal undulations in some teeth	present and mesio-distally oriented	present and diagonally oriented					0	[01]	9	9	9	9	9	9	?	0	0	?0	?	?	9	9	9	9	9	?	?	9	?	9	9
115	Lateral teeth, longitudinal groove on the labial and/or lingual surface of the crown:	absent	present, a single groove centrally positioned	present, a single groove adjacent to mesial carina	present, two grooves or more			0	0	0	0	0	0	0	0	?	0	0	0	?	?	0	0	0	0	0	?	?	0	0	0	0
116	Lateral teeth, elongated longitudinal and rounded ridge (different of acute flutes) on the lingual surface of the crown:	absent	present, a single ridge centrally positioned	present, two or three ridges				0	0	0	0	0	0	0	0	?	0	0	0	?	?	0	0	0	0	0	?	?	0	0	0	0
117	Lateral teeth, enamel surface texture:	smooth or irregular (non-oriented) texture	braided (oriented) texture	deeply veined (oriented) texture				1	1	1	1	1	1	1	1	?	1	1	0	?	?	1	1	0	1	1	?	1	1	1	1	1
118	Lateral teeth, coarse enamel surface texture:	remains baso-apically oriented or slightly curved basally close to the carinae	strongly curved basally close to the carinae					0	0	0	0	0	0	0	0	?	0	0	0	?	?	0	0	0	?	0	?	0	0	?	0	0
VII.	ENAMEL MICROSTRUCTURE
119	Enamel microstructure, enamel tubules:	absent or rare	common only in BUL and/or inner potion of enamel	common and extend throughout entire enamel thickness	extremely common and forming an integral structural component of enamel			?	?	?	?	?	?	?	?	?	?	?	?	?	?	?	?	?	?	?	?	?	?	?	?	?
120	Enamel microstructure, predominant enamel type:	parallel crystallites	basal unit layer (BUL)	columnar				?	?	?	?	?	?	?	?	?	?	?	?	?	?	?	?	?	?	?	?	?	?	?	?	?
121	Enamel microstructure, predominant enamel type, percentage of enamel thickness:	≥ 75%	< 75%					?	?	?	?	?	?	?	?	?	?	?	?	?	?	?	?	?	?	?	?	?	?	?	?	?
122	Enamel microstructure, number of enamel types present in schmelzmuster:	one	two		four			?	?	?	?	?	?	?	?	?	?	?	?	?	?	?	?	?	?	?	?	?	?	?	?	?
123	Enamel microstructure, number of different module types present in schmelzmuster:	one	two					?	?	?	?	?	?	?	?	?	?	?	?	?	?	?	?	?	?	?	?	?	?	?	?	?
124	Enamel microstructure, boundary between first and second enamel types from the EDJ:	parallel to EDJ	jagged, varies in distance from EDJ					?	?	?	?	?	?	?	?	?	?	?	?	?	?	?	?	?	?	?	?	?	?	?	?	?
125	Enamel microstructure, boundary between second and third enamel types from the EDJ:	parallel to EDJ	jagged, varies in distance from EDJ					?	?	?	?	?	?	?	?	?	?	?	?	?	?	?	?	?	?	?	?	?	?	?	?	?
126	Enamel microstructure, basal unit layer (BUL):	present	absent					?	?	?	?	?	?	?	?	?	?	?	?	?	?	?	?	?	?	?	?	?	?	?	?	?
127	Enamel microstructure, basal unit layer (BUL):	poorly developed	well-developed, with distinct planes of separation between adjacent units					?	?	?	?	?	?	?	?	?	?	?	?	?	?	?	?	?	?	?	?	?	?	?	?	?
128	Enamel microstructure, basal unit layer (BUL), maximum unit diameter:	< 10 µm	≥ 10 µm					?	?	?	?	?	?	?	?	?	?	?	?	?	?	?	?	?	?	?	?	?	?	?	?	?
129	Enamel microstructure, basal unit layer (BUL):	< 25% of total enamel thickness	25-50% of total enamel thickness	≥ 50% of enamel thickness				?	?	?	?	?	?	?	?	?	?	?	?	?	?	?	?	?	?	?	?	?	?	?	?	?
130	Enamel microstructure, incremental lines:	absent	faint, poorly defined	well-defined				?	?	?	?	?	?	?	?	?	?	?	?	?	?	?	?	?	?	?	?	?	?	?	?	?
131	Enamel microstructure, incremental lines:	present in one section of the schmelzmuster only	present in more than one section of the schmelzmuster but not throughout entire schmelzmuster	present throughout entire schmelzmuster				?	?	?	?	?	?	?	?	?	?	?	?	?	?	?	?	?	?	?	?	?	?	?	?	?
132	Enamel microstructure, columnar units closest to the EDJ, shape of units in cross-sections:	polygons with sharp corners and more than 4 sides	subcircular or polygons with rounded corners and more than 4 sides	triangles and/or rectangles with sharp corners				?	?	?	?	?	?	?	?	?	?	?	?	?	?	?	?	?	?	?	?	?	?	?	?	?
133	Enamel microstructure, columnar units closest to the EDJ:	extend straight and unbroken to the OES or to within 20 µm below the OES	end, split, or are interrupter less than two-thirds of the distance from the EDJ to OES					?	?	?	?	?	?	?	?	?	?	?	?	?	?	?	?	?	?	?	?	?	?	?	?	?
134	Enamel microstructure, columnar units closest to the EDJ, maximum unit diameter:	< 15 µm	≥ 15µm					?	?	?	?	?	?	?	?	?	?	?	?	?	?	?	?	?	?	?	?	?	?	?	?	?
135	Enamel microstructure, columnar units closest to the OES:	no dominant direction of orientation, planes of separations equally well-developed in all directions	distinct longitudinal orientation, planes of separation better developed in an apicobasal (longitudinal) direction					?	?	?	?	?	?	?	?	?	?	?	?	?	?	?	?	?	?	?	?	?	?	?	?	?
136	Enamel microstructure, ratio of thickest enamel type in schmelzmuster divided by second thickest enamel type:	> 7	1.3 to 7	1 to 1.3				?	?	?	?	?	?	?	?	?	?	?	?	?	?	?	?	?	?	?	?	?	?	?	?	?
VIII.	ROOT
137	Root, shape in lateral view:	with subparallel margins	with convex margins, root significantly larger than base crown					?	?	?	?	?	0	?	?	?	?	?	?	?	?	?	?	?	?	?	?	?	?	?	?	?
138	Root, distal shape in lateral view:	broad	strongly tapered					?	?	?	?	?	?	?	?	?	?	?	?	?	?	?	?	?	?	?	?	?	?	?	?	?
139	Root, outline of mid-root in cross section:	oval to subcircular	8-shape (i.e., longitudinal depression centrally positioned on both lingual and labial margins)	bean-shaped (i.e., longitudinal depression centrally positioned on one side only)				?	?	?	?	?	1	?	?	?	?	?	?	?	?	?	?	?	?	?	?	?	?	?	?	?
140	Root, form of the unerupted tooth fossa (i.e., lingual depression hosting the unerupted tooth) in lingual view	deep and well-delimited depression	shallow concavity					?	?	?	?	?	0	?	?	?	?	?	?	?	?	?	?	?	?	?	?	?	?	?	?	?
141	Root, transversal undulations below the cervix:	absent	present					?	?	?	?	?	1	?	?	?	?	?	?	?	?	?	?	?	?	?	?	?	?	?	?	?

## Sheet: Results DFA MC DC
Taxa	Classification MC DC (CBW.log1+CH.log1+AL.log1+CHR.log1+DC.log1+MC.log1)	class probability MC DC	class 2nd	class probability 2nd	Acrocanthosaurus	Afrovenator	Alioramus	Allosaurus	Baryonyx	Berberosaurus	Carcharodontosaurus	Ceratosaurus	Ceratosaurus mesialmost	Coelophysis	Daspletosaurus	Deinonychus	Dromaeosaurus	Dubreuillosaurus	Dubreuillosaurus mesialmost	Duriavenator	Erectopus	Genyodectes	Giganotosaurus	Liliensternus	Majungasaurus	Marshosaurus	Masiakasaurus	Megalosaurus	Megaraptor juv.	Neovenator	Piatnitzkysaurus	Proceratosaurus	Proceratosaurus mesialmost	Raptorex	Suchomimus	Torvosaurus	Torvosaurus mesialmost	Troodon	Tyrannosaurus	Velociraptor	Zanabazar
MB.R.2800	Afrovenator	0.33286	Duriavenator	0.247624	5.79172778275227e-12	0.33286	4.94615918680368e-07	0.000948865	6.3478409237445e-59	3.60543681705254e-08	4.89662655143406e-05	0.000207787	0.0631844	1.10515116406046e-46	1.25017604286099e-06	1.68421760052284e-22	7.93738309128396e-12	3.07879883996915e-09	4.13893883765193e-06	0.247624	7.30808814836299e-09	7.09902396792442e-05	0.000168899	9.35730345480901e-26	0.0905047	1.02807628631742e-10	7.9637086963844e-22	0.00315204	2.80224519711535e-145	8.49340753711042e-09	7.13463576812128e-09	1.68101071699815e-33	1.57655220529782e-41	5.47869329606832e-11	7.49467147877782e-55	0.140442	0.120781	1.01685980842742e-11	1.03340030767199e-07	5.54552445409355e-37	2.35551462866854e-140
GZG.V.010.333	Torvosaurus mesialmost	0.687965	Torvosaurus	0.16567	1.24331276884988e-08	0.0445812	9.03318507434945e-07	0.000378221	3.76747595291112e-51	7.45168284889936e-07	0.000116338	0.00778243	0.0187167	1.34732758145488e-43	8.85997853625248e-05	4.90678263246753e-21	2.39862526801925e-13	2.1482674639563e-09	9.41171991476444e-08	0.0446296	1.95664797996937e-07	0.000623011	0.00694729	1.35384310502569e-23	0.00189337	4.95479715156893e-11	3.37981749441397e-22	0.0206012	1.87155960321448e-167	1.18997832786689e-07	2.42081852903893e-06	2.42655247952604e-30	5.13624235629828e-39	3.9047242378105e-11	1.19871562407671e-46	0.16567	0.687965	1.30546962396123e-16	2.30139619793533e-06	5.17908001806434e-36	1.66663132903044e-164
GZG.V.010.389	Torvosaurus	0.849021	Torvosaurus mesialmost	0.0501851	1.59404704711689e-11	0.0319504	1.64832238263571e-07	9.62624216579046e-06	2.73966437522287e-59	6.26473504417262e-08	0.00143615	0.00736444	0.045873	1.06482017027787e-47	3.53642112008756e-06	2.56419309651585e-21	6.304245893736e-15	2.61809861374391e-10	1.32468977905347e-08	0.00715034	1.44388361638362e-08	1.59785532070673e-05	0.000182999	2.77177652761611e-25	0.00559218	1.63586159035286e-13	4.50344566935837e-23	0.00121502	1.3250278977359e-171	1.68368626690898e-09	2.12098196240191e-07	1.9875355594039e-33	1.01197146226844e-42	2.41751274418798e-11	4.68937032000109e-55	0.849021	0.0501851	3.40959498190542e-14	1.59353200507085e-07	2.25170974599512e-38	6.77882258800614e-167
NLMH101375b	Majungasaurus	0.399165	Duriavenator	0.261675	5.08401070413906e-09	0.21195	0.00474559	0.00440453	3.67169498235768e-49	0.000719413	1.52094941069811e-05	0.0306367	0.00122195	6.70857907321231e-34	7.92623107988508e-06	2.68177908684427e-14	1.17894357936055e-07	5.43434301412993e-05	7.24807760862522e-05	0.261675	0.000173025	0.00971543	3.66267625919005e-05	7.49179716768579e-17	0.399165	7.34166148999171e-07	4.80579460546755e-15	0.0541856	4.07598831110807e-164	1.69705887614057e-05	3.06222094995963e-05	1.37651924491147e-23	6.91554027020837e-32	8.131090504797e-06	1.60578616911528e-45	0.00920614	0.0119586	5.52306012781945e-10	7.36326293981831e-10	2.17376395670766e-26	4.2319219715425e-160
GZG.V.010.381	Afrovenator	0.670897	Duriavenator	0.150945	7.40864248480562e-12	0.670897	3.27230651822167e-05	4.50028817687382e-05	2.21446367683055e-58	3.71470954488441e-06	0.000242983	0.00207622	0.0018129	2.33361701546009e-41	4.77487149905924e-08	3.96178493611622e-19	1.23168486172097e-10	1.02125389970839e-07	4.21811420841041e-07	0.150945	3.68048899659345e-07	5.45703140389712e-05	4.95980417271717e-06	2.7148552829502e-22	0.0709004	3.57932226744115e-10	9.30498517926555e-20	0.00404689	3.00960473282654e-152	3.58055162973547e-08	2.86292808313537e-08	1.69054406857397e-30	7.99118601220338e-40	1.13794930307133e-08	2.23566504126228e-54	0.0974169	0.00152001	1.58327674159006e-10	3.76224015124656e-10	7.01453046878269e-33	2.90846440487944e-148
RPM.NKP.14356	Afrovenator	0.605407	Torvosaurus	0.232348	1.12639501722796e-10	0.605407	1.85723423465123e-06	1.77008951142528e-05	4.61744354679005e-56	1.19254302958972e-06	0.0011122	0.0017258	0.0013256	4.00638042169215e-43	2.04927629620977e-07	6.88321112020031e-22	1.56431998055259e-12	4.11267399741615e-09	2.24781813287497e-08	0.143283	6.64632257502346e-08	4.2454856500582e-05	0.000103911	4.72446604902661e-24	0.0029735	1.97883557493611e-11	2.36738771458721e-22	0.00596166	1.08758016421957e-151	3.73439180828721e-08	2.14713737931201e-08	5.07002419935491e-32	1.3726596783939e-41	1.72894174437224e-10	5.95407004186401e-52	0.232348	0.00569579	4.06341407722296e-14	1.53998993063101e-08	1.05438127638634e-35	5.47364636093393e-150
DFMMh/FV1206	Afrovenator	0.722872	Majungasaurus	0.167902	1.48727459284297e-12	0.722872	1.54559508611739e-05	0.00147462	2.27409284374805e-55	9.58282424519552e-06	2.23808282662077e-06	0.000309641	2.71402668296464e-05	1.33233081482481e-38	8.13396973276963e-08	1.50763101984864e-18	7.22208321963891e-09	2.48327211734989e-07	0.000116673	0.0470863	2.50240912898943e-05	0.00164626	2.05265387996734e-06	1.75428748705948e-21	0.167902	5.7434232830448e-08	5.43473582744578e-17	0.00122853	5.6008969512481e-148	5.70925054325439e-08	8.08584694114529e-08	5.30915312024758e-28	1.22439062583289e-35	6.4193535849812e-08	7.80727778625089e-51	0.0355942	0.0216881	6.31891320374001e-09	3.97943349489321e-12	6.22388190963458e-30	4.28488176197977e-144
DFMMh/FV1205	Duriavenator	0.652885	Megalosaurus	0.149691	4.59439409909698e-07	0.0662133	0.00178793	0.0109034	4.37694086536701e-44	0.000463192	1.86185555564044e-05	0.0195595	0.00286447	1.92297288365859e-33	0.000159884	1.2775329246566e-15	5.59759224984766e-08	4.60037467442083e-05	5.01141204173288e-05	0.652885	2.05333347058823e-05	0.0141778	0.000942058	1.21743287204578e-16	0.059191	5.47538614929151e-07	7.32328030045998e-16	0.149691	2.66644132258369e-162	0.000288431	6.44935944992282e-05	4.35875641721339e-23	5.22311735917786e-31	1.55657238525316e-06	2.76057398933864e-41	0.0016653	0.0190052	1.31794574344411e-12	1.35072510692029e-07	5.45504195422885e-27	2.57969744694528e-160
GZG.V.010.320	Liliensternus	0.381671	Raptorex	0.282362	2.30859163319915e-07	7.12173651866559e-13	0.0283061	5.24688469708459e-06	1.70590851391462e-22	0.00283404	9.33916870524305e-18	9.39181740188532e-07	1.62576812765773e-13	3.50444619058685e-10	1.67319987698774e-07	0.0156495	0.00154893	0.265719	9.59401045011218e-06	6.16628285589893e-09	0.000121956	0.00010855	1.48550201771283e-12	0.381671	5.41675287105863e-07	0.000760774	0.000917448	4.28542660998114e-07	2.13451104590374e-215	0.016126	0.00345079	0.000406476	3.7514226197456e-09	0.282362	3.79025639919093e-23	1.57564174112722e-17	4.61250170193373e-12	3.2962216484457e-14	4.28154712159555e-18	4.88206088549134e-07	3.92347955087475e-213
GZG.V.010.344	Raptorex	0.47764	Dubreuillosaurus	0.330601	3.68063994880037e-09	1.26394406317754e-08	0.131433	4.82199815283578e-05	4.67192777999502e-31	0.0163539	6.48347105817403e-15	3.55419788561002e-06	1.88064684151123e-12	2.05159836260106e-13	7.42092078876947e-09	4.46174968920672e-05	0.0301148	0.330601	0.000185414	2.36913745354608e-06	0.00181435	0.00066536	4.87489286719228e-12	0.000192167	9.9444509010391e-05	0.00706523	7.35271908330452e-05	6.903689914861e-06	1.00738699041376e-186	0.00356444	9.18747675674586e-05	2.13006836842395e-08	3.02170345949006e-14	0.47764	2.26760937618453e-30	1.11603648050999e-13	2.15144642046009e-10	4.67639440267679e-10	1.41277224347645e-18	2.51669152966418e-09	1.28660881422389e-184
NLMH101376a	Neovenator	0.432175	Berberosaurus	0.238999	0.00056306	4.27191171090487e-08	0.156219	8.74184740852193e-05	5.11480625979199e-23	0.238999	5.54799348737320e-12	0.000884998	1.43444607205e-10	1.13399030149884e-13	1.93291522580317e-05	1.98624411402938e-06	0.000101061	0.0967388	2.2876868438683e-06	2.98115021894496e-05	0.00369298	0.0106433	7.94233290954815e-08	0.000308651	3.99869687764142e-06	0.000499538	6.76948890673131e-08	0.00123814	1.02001865803819e-199	0.432175	0.0346874	6.33500044991902e-08	6.95100160425465e-15	0.0231033	2.55338719171356e-22	6.45886200962075e-12	2.91701210670605e-08	1.18802530464898e-16	2.68099593280991e-13	4.82410635118148e-12	3.16045261567489e-201
NLMH101377	Berberosaurus	0.631201	Alioramus	0.188056	0.000187837	4.42881856684318e-07	0.188056	1.41881556083102e-05	2.54828134404134e-25	0.631201	3.46843784809175e-11	0.00138737	2.61973405098466e-11	7.612878179838e-14	1.15064661886362e-06	3.14333286994566e-07	4.0505534067829e-05	0.0336853	2.00019849878955e-07	4.73210105181496e-05	0.0124666	0.00676592	3.38672821946281e-08	3.53758355206624e-05	1.93647293033686e-06	0.000261077	5.06025387802741e-09	0.00167167	3.32331421257569e-195	0.10463	0.00743467	3.74448802364505e-09	4.38761495397285e-17	0.012111	8.21029723682225e-24	6.14888472432523e-11	1.69206282045607e-08	6.30826945573332e-17	2.17693595955465e-14	9.03093263502485e-13	1.46605128759051e-197
GZG.V.010.329	Neovenator	0.558063	Berberosaurus	0.227371	0.0581479	5.14257425750421e-06	0.0246851	3.5282263304488e-06	1.68231788247038e-25	0.227371	6.60471828155946e-07	0.0613341	2.82424429865138e-08	1.86072976662715e-19	0.000146373	5.45790506000537e-11	1.70549047334624e-08	0.00138704	1.61074246233873e-09	0.00143874	0.000132946	0.00234664	7.06338552754867e-05	6.3682506213863e-08	4.9037832609886e-07	1.54943070884099e-07	8.74440732756169e-14	0.0436044	3.11806092999209e-196	0.558063	0.0211658	2.61407757779607e-13	1.34580555685041e-22	9.57979302007333e-05	9.02450481531294e-25	1.54615735344541e-08	2.52168342734945e-07	6.92730481970479e-21	6.17566036046583e-09	4.28102670531481e-19	2.72709405249958e-201
NLMH16480	Berberosaurus	0.482151	Neovenator	0.142255	3.11911355108114e-05	4.25783609381061e-08	0.0609459	0.000149914	2.61709290138031e-22	0.482151	1.76322451533798e-13	0.000153469	8.68851205580272e-13	1.55755906383914e-11	2.725602490675e-06	4.23335497559289e-06	0.000732859	0.0771974	2.10110040176851e-05	4.3893100811348e-06	0.0998852	0.0426852	6.24602911816757e-09	0.000660088	2.69705669541136e-06	0.00638716	3.00005299749241e-06	0.000190916	2.21935719083947e-197	0.142255	0.0239104	1.58558011521376e-06	1.00372098744051e-12	0.0626243	6.18042378740134e-21	3.08474575557267e-12	4.0425122605038e-08	1.47561954369122e-15	5.447914209887e-16	5.72559865701032e-10	3.25687971021332e-199
GZG.V.010.332	Berberosaurus	0.366851	Piatnitzkysaurus	0.233965	0.00548526	6.34934599464894e-07	0.0542661	0.000183733	9.04149033910355e-24	0.366851	3.07399026719002e-10	0.0152055	1.98277725352765e-09	1.13639978334343e-16	0.000310289	5.89272326497945e-08	1.89463783144438e-06	0.00828938	6.66696983337235e-07	9.83461947996708e-05	0.0164228	0.0617401	6.20925394635688e-06	3.19233447499368e-06	4.07823002294641e-06	7.7835730238915e-05	5.19264978636386e-10	0.010162	2.85556723612604e-203	0.225321	0.233965	8.42880664795062e-10	2.5485211137628e-17	0.00160218	5.01886069304735e-22	1.40879697072605e-09	3.74349883770738e-06	1.82515331209032e-18	1.62384965113094e-11	4.1491810231154e-15	3.49563006629854e-205
GZG.V.010.325	Alioramus	0.428145	Dubreuillosaurus	0.220327	5.67972816532618e-05	1.12754579013539e-09	0.428145	3.10411295729236e-05	3.8711456946509e-23	0.142645	1.39557066967421e-14	0.000158704	8.67679025264066e-12	2.02646560479641e-11	1.38097146400269e-06	0.000725644	0.000559871	0.220327	1.53880513629655e-06	1.1852394856981e-06	0.00760725	0.00358905	8.39922791272899e-10	0.0104245	2.09232161769896e-06	0.00331198	2.82365071233937e-06	0.000155974	1.001130340688e-208	0.0649807	0.0257334	6.49792620201318e-06	1.18164198764335e-12	0.0915321	5.29057898504775e-22	8.24498608406809e-14	1.71694348340348e-09	5.02084039413601e-16	7.47229630933192e-16	1.99066148429158e-09	7.94697969266064e-208
GSUBV4023	Dubreuillosaurus	0.32124	Raptorex	0.155917	2.801842439977e-07	1.5502398182166e-13	0.0627076	1.75292706231937e-05	2.78141397303471e-23	0.000784648	5.67030755807906e-19	7.2588911904438e-07	1.70546609957294e-12	3.99943382041813e-11	3.27232252168252e-07	0.152241	0.00233366	0.32124	1.45824731948344e-05	4.29459723944455e-09	5.79917424590932e-05	9.7955364503838e-05	1.33946737036111e-12	0.29018	1.34221705491198e-06	0.00268755	0.000939186	6.19152626794736e-07	6.73525337920784e-220	0.00568832	0.00466154	0.000428812	6.09143945134138e-09	0.155917	1.78922176953951e-23	4.46982384396037e-18	1.05600733507047e-11	3.23598803089693e-14	8.72141334956297e-18	3.52389226502562e-07	5.38399053768201e-215
GZG.V.010.374	Liliensternus	0.747961	Deinonychus	0.122155	1.71579041022417e-13	1.34349165600542e-28	1.55250611468167e-09	7.49851029903791e-13	3.4380450327098e-17	1.65964739251312e-12	2.77153217123696e-33	4.25033639469528e-16	1.07411343936648e-21	1.00095332295345e-10	2.04317931904154e-12	0.122155	1.12791162754737e-09	7.1647315009031e-07	9.79225671170557e-12	5.72649170281241e-21	1.03344433287825e-13	6.94762052268988e-13	2.00283859921208e-22	0.747961	9.35586123123543e-16	5.93099906823679e-10	9.40101450491957e-05	4.64605930595768e-17	1.76883962969487e-271	6.27420282446637e-09	1.08646450889916e-07	0.12701	0.0027775	5.23091070014396e-07	2.35170599795545e-20	2.377816990282e-33	3.97550598017249e-22	3.7228543248505e-23	3.25723862215746e-26	1.90319568703698e-06	2.66531286830728e-263
GZG.V.010.377	Liliensternus	0.884607	Deinonychus	0.0757292	4.99188463905099e-12	1.35909437763072e-26	2.1575439525849e-08	4.30137887831683e-11	2.75407349014518e-17	1.2586831917532e-11	7.142301170086e-31	9.4282698900685e-15	5.28935925182836e-19	1.04330897950934e-11	1.30409686461745e-10	0.0757292	1.82762677397122e-08	1.24475394176003e-05	4.64598907945961e-10	1.14773799199395e-18	2.26533423633572e-13	1.09598755543272e-11	3.16549364669136e-20	0.884607	6.99813430279822e-14	4.94950632338946e-09	0.000191813	2.64350320176755e-15	7.63758700783138e-262	2.43492571861556e-07	7.99247259596946e-07	0.0385243	0.000929434	3.87157671241293e-06	6.18547981696698e-21	2.17754970421648e-31	2.26821838924931e-20	1.91738424350298e-21	3.54232071850588e-23	5.16074948520448e-07	6.59904784780597e-254
NLMH101378c	Liliensternus	0.769574	Deinonychus	0.209031	3.62655803572972e-09	2.7257413500464e-23	3.85236744967241e-07	2.87731723594097e-09	6.67510513259546e-17	2.69959725354791e-09	7.02240276185676e-26	7.55333719893949e-11	1.16694956435823e-15	1.25248833767837e-13	4.80246428726741e-07	0.209031	3.60603801589693e-09	5.54885970244785e-05	6.131727887023e-09	2.37474604431608e-16	1.26182503642081e-10	5.09704473525039e-09	4.32407484771908e-16	0.769574	7.02579322103857e-12	5.33895543411591e-09	8.37532341019543e-05	1.62388060973853e-12	3.03066401429385e-269	1.12648709350751e-05	0.00171501	0.0194283	6.7917546920077e-05	3.32270361497375e-05	8.96102691944883e-20	3.06360934268347e-26	3.68704935727902e-16	3.43445585008826e-21	5.27670349360815e-19	7.23423555838288e-09	3.02362444757224e-262
NLMH101380e	Deinonychus	0.671807	Liliensternus	0.319524	2.36591081313949e-09	3.85846173182311e-23	6.35480198544432e-07	1.94900578940982e-09	8.94765980491987e-19	2.8859557477637e-09	1.04644031098178e-25	2.13917691165308e-10	3.05439445653151e-15	1.48458607364962e-14	3.65722282103077e-07	0.671807	1.28944396438057e-09	3.42571506757513e-05	2.34325550053485e-09	1.82977081445013e-16	2.56367069623083e-10	4.81412118031843e-09	3.8235823243522e-16	0.319524	1.10332355492137e-11	3.40528783895231e-09	3.19868937731122e-05	2.31742479433762e-12	8.81578252430805e-274	3.05722528721306e-06	0.00263636	0.00592995	7.56052588545887e-06	2.53977316765367e-05	5.03954790094264e-21	1.16350456176904e-25	7.46087984188507e-16	3.66228886574539e-21	3.46356866849143e-19	1.93688216915983e-09	1.31255339273371e-265
NLMH106235c	Liliensternus	0.488316	Deinonychus	0.473979	5.94750900617831e-09	4.22182117469523e-20	0.000141005	9.41084234074784e-06	3.64538702848186e-20	1.86990431349644e-08	2.06279314234964e-25	9.64989504676678e-11	1.52747989679859e-12	1.33712379458568e-13	1.14446127740217e-06	0.473979	0.000207752	0.0241589	4.21073759166778e-05	1.23392072374459e-12	5.27645589123398e-10	2.22296041426103e-07	6.56802720725967e-15	0.488316	3.54762362360221e-08	9.43895308775365e-05	0.00656438	3.07823194913705e-10	7.93430055654018e-237	0.000288908	0.000297992	0.00407249	6.53764964398212e-05	0.00176088	9.40175652642413e-23	7.64258839948319e-25	2.7619953526832e-14	1.06562244431595e-15	1.55194400116573e-17	2.19186838254299e-07	2.42314965858443e-227
RPM.NKP.14359	Liliensternus	0.823023	Deinonychus	0.166345	7.40405301831823e-09	2.98245194992107e-19	7.98037035916132e-05	4.26081746395807e-08	1.86679413976288e-21	2.66634617324359e-07	5.06566425835954e-22	3.50357811835226e-09	1.59999683721888e-13	1.86335367354716e-13	2.89874402022959e-07	0.166345	1.15129190725515e-06	0.0053018	1.5974224937887e-07	5.9458174329439e-13	2.11815643651836e-09	5.37633487053807e-08	6.50686143070797e-15	0.823023	3.25297166429326e-09	1.79964660087973e-07	0.000263377	2.36454084628687e-10	6.40690659022256e-246	0.000284703	0.000941857	0.000630037	1.57993687270049e-07	0.00312809	2.38082975851924e-24	5.24350137326652e-23	2.86297280023892e-15	6.39379004750634e-17	8.13944784619753e-18	1.45950132438228e-08	7.50655812195711e-240
GZG.V.010.378	Deinonychus	0.577772	Dubreuillosaurus	0.208329	1.93928393326975e-09	4.64898723164551e-16	0.0116908	2.84219557500423e-05	4.8627719269908e-25	4.25942902595361e-06	5.31046377719334e-23	2.43541635418577e-09	8.18352776562916e-13	3.85704601406107e-12	2.68254642245525e-08	0.577772	0.0167048	0.208329	0.000106355	1.70702300381952e-10	5.17266285753414e-07	4.95632005021379e-06	8.61381007248453e-15	0.123901	1.38298086035781e-06	0.00965022	0.00962093	1.33478607230136e-08	1.30738394723427e-218	0.000261947	0.000116242	0.000392267	1.71734356321422e-07	0.0414123	1.19241942700869e-25	2.31920032790051e-21	3.96062686851288e-13	8.44266475819535e-13	2.09578588600512e-19	1.83487497293608e-06	6.34483391894695e-210
GZG.V.010.379	Liliensternus	0.946841	Deinonychus	0.0303794	6.03678503892388e-08	5.29727238332694e-20	4.58027910683135e-05	2.09880670907897e-08	1.53446809705649e-16	3.2815348586042e-07	7.42870449891717e-25	1.43807647474603e-10	3.29017162208645e-16	5.99795082713348e-10	1.42898123420682e-08	0.0303794	2.84347004541157e-06	0.00130806	8.91460213860401e-09	1.08125477642359e-13	7.64101503139158e-09	7.19242470671446e-08	1.45291833697873e-15	0.946841	2.97692447016545e-11	6.52450485165514e-06	4.55565125482006e-05	1.66052228424407e-10	1.18612697539643e-241	0.000147751	0.000138517	0.0208541	4.40809888503343e-06	0.000224811	4.13996886851371e-18	8.35882019181813e-25	7.83795008052448e-16	1.22539864844324e-20	8.16329643315161e-20	4.18771796861592e-07	5.95672768388203e-237
GZG.V.010.380	Liliensternus	0.86187	Deinonychus	0.0687527	5.141298333665e-06	1.44664957871972e-16	0.00171232	2.28013284619357e-06	4.56371479944383e-18	3.0029525332521e-05	3.21498904508211e-20	2.01031427245837e-07	1.32977526409181e-12	7.031565703739e-12	9.02939656822806e-06	0.0687527	9.97026956301406e-06	0.0245344	6.32292197391095e-07	7.20551733428508e-11	6.36676107936569e-07	1.09017007297735e-05	3.42370492977806e-12	0.86187	1.43567063629994e-08	2.29528185088778e-05	8.52624248383473e-05	6.38265091047285e-08	1.24512147969551e-238	0.00796146	0.0259599	0.00336206	1.97787072126714e-07	0.0056698	1.7726837032355e-19	2.45764613657503e-20	1.79420731746891e-12	2.44810052533916e-18	5.13181880997885e-16	2.13245652988377e-08	2.80429230486637e-234
GZG.V.010.326	Deinonychus	0.551236	Liliensternus	0.351745	2.55620345370743e-07	1.01486214678063e-16	0.000997999	1.64962037905029e-06	1.13715893110233e-21	1.40540753394303e-05	7.38590363969369e-20	5.99952944905983e-07	5.25452655711822e-12	6.18316505680707e-14	1.29428319449872e-05	0.551236	2.04088803593481e-06	0.0131036	1.47573825391285e-06	1.83659831051193e-11	1.03576076317268e-06	8.13238842466755e-06	1.29032758532952e-12	0.351745	7.96995498382175e-08	3.27273699540567e-06	0.000253973	2.06269837520308e-08	3.44911269341139e-247	0.00105949	0.070276	0.000720308	5.36895334950521e-08	0.0105624	6.1222526160837e-23	1.37807141300104e-19	4.38948995002269e-12	1.38204317184881e-16	1.97435821961484e-16	4.79042550444603e-09	6.62242365401979e-241
GZG.V.010.328	Deinonychus	0.583334	Dubreuillosaurus	0.126174	2.53655996303922e-08	4.76959354651524e-15	0.0137606	0.000213058	1.95991429243788e-22	5.08842730354938e-05	1.08203941445039e-22	1.92592441286124e-08	2.60262307020786e-13	4.39065392430755e-11	2.40423916908046e-07	0.583334	0.0136506	0.126174	0.000302038	2.55420659512952e-10	7.01521564613944e-05	0.0001978	1.53317619440507e-13	0.108962	1.20950521348946e-06	0.0956884	0.0138699	7.78469632913681e-08	1.15874730068168e-221	0.000496883	0.00223747	0.00446049	2.20912489833128e-06	0.0365232	9.6083428279708e-22	7.52104486521194e-20	4.15807182217919e-11	5.61470449872401e-14	2.12858171823662e-19	4.29573469577801e-06	7.48208002973461e-214
GZG.V.010.335	Raptorex	0.409909	Dubreuillosaurus	0.171881	6.32788688934092e-09	4.06739289560388e-12	0.0368995	9.51895979125955e-05	1.04558603275956e-24	0.00488902	7.98825022848813e-20	3.52323232164463e-07	1.16658402690147e-14	9.44031791054225e-10	2.89616288700292e-08	0.104993	0.0279119	0.171881	0.000376109	2.30678833691723e-09	0.0229438	0.00209211	2.38768042593967e-13	0.0531624	3.82027574838881e-06	0.135697	0.0238982	2.87183367813504e-07	2.28350164735985e-212	0.000741522	0.00314563	0.00134836	6.52079924324126e-08	0.409909	3.6358281625205e-23	8.42293754398122e-17	2.2803349368787e-10	2.88114692647612e-12	5.76160864253742e-21	1.19430716274425e-05	1.34148681717032e-207
GZG.V.010.345	Deinonychus	0.536175	Liliensternus	0.304037	2.8149006048435e-07	1.02721715488126e-16	0.00100573	0.000234309	1.98749571205135e-19	6.98003191832184e-06	5.73334889286904e-22	6.70690171812587e-08	6.82092454128561e-12	3.24062480833124e-13	7.80148687866929e-05	0.536175	0.00016859	0.0430241	0.000430549	4.37209629233367e-11	3.32690045874135e-06	0.000129289	3.35721287459477e-12	0.304037	5.60393496969902e-07	0.000831594	0.0103274	3.118072221196e-08	3.36623665076273e-238	0.00243169	0.0776714	0.0104888	3.4549459383783e-05	0.0129207	2.52197535426323e-20	2.90188261665539e-20	1.24260781190312e-10	1.99478689676058e-15	1.90913619389299e-16	1.18143838457024e-07	1.2782818931886e-230
GZG.V.010.371	Piatnitzkysaurus	0.528999	Dubreuillosaurus	0.174315	0.0009628	1.60521323399956e-11	0.0904004	0.00648584	2.22967458133424e-20	0.00239986	2.20564236398702e-16	8.23754594094614e-05	9.63612745838907e-09	6.52874987898316e-15	0.00244932	0.00142737	0.000298182	0.174315	0.000173783	8.52567102581476e-07	0.000230533	0.0149276	6.34338782935158e-08	0.00323469	1.59706679181458e-05	0.00800728	5.96917815066365e-06	0.000270647	2.20132105458608e-218	0.15597	0.528999	1.18162458819892e-05	2.15913595267593e-10	0.00933034	7.62467537930314e-20	6.59719799343352e-15	2.39235330114337e-07	1.09569107482184e-16	3.47101051135076e-12	5.64041390046234e-11	6.88014041338628e-214
GZG.V.010.370	Deinonychus	0.757615	Liliensternus	0.125756	1.13612443922676e-06	5.83996935232385e-16	0.00704846	0.000128335	7.5031704772211e-21	1.89573380421485e-05	1.76623327168624e-21	2.28741642848418e-07	2.35386895263111e-11	2.47091113408972e-13	2.1481719959928e-05	0.757615	0.000163882	0.0503601	3.70159921947455e-05	1.88611988192254e-10	5.98236688579194e-06	0.000109263	5.20394915014895e-12	0.125756	5.81316300110688e-07	0.00171075	0.000669891	2.08625514176001e-07	1.69296047289323e-236	0.0014713	0.0450971	0.0018547	4.91423021503161e-07	0.00792913	6.93371548849781e-21	1.29674386317759e-19	1.30389921207377e-10	3.19441846744291e-16	2.36980196065455e-16	3.19718942935088e-08	1.99965972641653e-228
NLMH101380a	Piatnitzkysaurus	0.456812	Dubreuillosaurus	0.281775	2.40179655767106e-05	3.77054780055538e-12	0.0419324	0.00139457	8.71537661614351e-22	0.00189445	1.81049959604573e-16	4.25501961990483e-05	1.09747312018365e-09	3.0435035964372e-14	0.000634365	0.0135797	0.000377453	0.281775	0.000490993	1.07119621977831e-07	0.000222149	0.00468797	2.76383631032697e-09	0.0289998	2.35907188600901e-05	0.00155964	0.000239402	1.94175586455497e-05	1.63312805137453e-222	0.0839039	0.456812	6.02201462436877e-05	2.76282530424422e-09	0.0813258	4.50244172924101e-22	1.96103472363612e-15	1.9718976417064e-08	1.46721356913913e-14	1.07245451531015e-13	1.12978336076315e-09	5.55700022173651e-218
NLMH101380b	Proceratosaurus	0.731638	Liliensternus	0.0837721	6.35237652286778e-16	1.01468224606288e-30	7.04709016324372e-12	3.43406794664977e-14	7.83126378104096e-17	1.39190481360686e-13	1.94752029318774e-36	1.22531510309671e-17	1.37655741995706e-25	1.98430070373581e-10	7.80543981354626e-14	0.0665414	1.43889492797039e-11	4.53943167619804e-09	1.62118181223386e-12	2.60273913120251e-24	7.47081017705638e-13	2.75883681140945e-13	1.21580817439361e-24	0.0837721	8.6476833638922e-18	6.59818812549696e-11	0.000179298	1.47340483168818e-19	4.37906311996313e-286	2.62349014341028e-11	5.26884453314077e-08	0.731638	0.117864	2.70122179557599e-08	1.00187474439749e-18	1.08836969145563e-34	1.59699112210129e-22	1.01936015397487e-24	1.9723919884889e-30	4.63441762822858e-06	1.31316998082154e-277
NLMH101378b	Dubreuillosaurus	0.370746	Piatnitzkysaurus	0.30151	6.73203638629891e-06	2.35163841997208e-12	0.0444138	0.00186752	4.55231405552905e-22	0.0015791	2.95605763203261e-17	1.80594431189848e-05	3.82723270356959e-10	1.10568415996138e-13	0.000271633	0.0370972	0.00116031	0.370746	0.00120087	5.70291770145731e-08	0.00036026	0.00501276	7.50032157230152e-10	0.0467586	3.07721165330729e-05	0.00466033	0.00113381	9.74510767975108e-06	7.84241858731302e-222	0.0483929	0.30151	0.000167025	1.4936373490411e-08	0.133602	3.32125696801841e-22	7.72768211746079e-16	1.40877478513827e-08	7.31007055978392e-14	1.37729805297434e-14	7.16904645766569e-09	1.0292437092773e-216
GZG.V.010.318	Piatnitzkysaurus	0.521937	Deinonychus	0.283036	2.24344830741256e-05	3.95684331411639e-14	0.0238201	0.00574902	6.14763166024801e-20	0.000176902	1.74447025907514e-20	2.97847779999419e-06	2.49933509867441e-10	9.06637826243056e-14	0.000480392	0.283036	0.000510077	0.0751074	0.000495002	3.50576817338226e-09	0.000318138	0.00647176	4.54613452798731e-10	0.0234429	4.84754854956255e-06	0.0436683	0.000459393	5.95311032566786e-06	3.19540660448131e-232	0.00512838	0.521937	0.00153608	4.58023501654313e-07	0.00762627	9.22400060261967e-19	1.89919741831742e-17	5.52536922461075e-08	2.39374885546704e-16	4.45002267208322e-15	9.48034810054431e-09	3.07395269793134e-224
GZG.V.010.321	Piatnitzkysaurus	0.902172	Neovenator	0.0693165	0.000606868	2.51046007372264e-13	0.00220004	0.000395578	1.85041848445959e-17	0.000477269	3.93828016946956e-17	2.01958620163336e-05	1.92686615677524e-10	1.10827672740308e-14	0.00328039	0.000323921	4.22170237146769e-06	0.0115579	1.62078749874968e-05	1.3596621273284e-08	5.68549003758934e-05	0.00332227	2.01185395083904e-08	0.00466198	2.88206503979802e-07	0.000145423	2.67605482174489e-06	1.19430817143528e-05	3.47514924449893e-230	0.0693165	0.902172	5.62575572326466e-05	2.70986773719936e-09	0.00137129	1.526467412617e-17	3.8957619031292e-16	3.50186279275129e-08	5.3240643960969e-19	1.0506306525666e-12	2.48691354882186e-11	2.66990100842278e-227
GZG.V.010.323	Piatnitzkysaurus	0.876929	Neovenator	0.0920424	0.00069363	4.73015443274712e-13	0.0029122	0.000331028	3.40702583181248e-18	0.000541662	1.82741586388936e-16	3.61574416482811e-05	5.53149964874337e-10	3.40585746061816e-15	0.0039953	0.00023843	3.34350282373162e-06	0.0141873	1.33430938124003e-05	2.72165667292214e-08	3.6206102080037e-05	0.00260887	3.13626409290588e-08	0.00365698	4.64073947095704e-07	7.36255331978777e-05	1.55114858080848e-06	1.77462802153428e-05	2.65466204251045e-229	0.0920424	0.876929	1.95208203658431e-05	5.81177753440263e-10	0.00166129	1.75322952885859e-18	8.57964842715962e-16	3.21939988920352e-08	9.67839428544414e-19	3.09052557252889e-12	9.19449883509008e-12	1.53438346105613e-226
GZG.V.010.331	Piatnitzkysaurus	0.829028	Neovenator	0.0593485	0.000165935	8.28038506267981e-14	0.00530186	0.00283544	2.66171095666988e-17	0.00031182	8.228253716784e-19	5.01150705108466e-06	1.61172914279742e-10	1.24844513670862e-13	0.00268641	0.00619971	0.00010558	0.0508005	0.000313294	8.76230148073948e-09	0.000103172	0.00656162	4.40311701198683e-09	0.0261258	1.27654317794368e-06	0.00357933	0.000121861	6.98813595176945e-06	6.26550439225917e-229	0.0593485	0.829028	0.00095604	3.05876804459187e-07	0.0054412	2.83695567206745e-17	4.47152863051734e-17	4.0940398132409e-08	1.99168406921856e-17	1.33797080435997e-13	1.50272136656721e-09	3.16223331815673e-224
GZG.V.010.372	Deinonychus	0.249174	Dubreuillosaurus	0.237237	2.77323306264473e-06	2.43271918324849e-14	0.0144396	0.0100085	2.36642508208029e-19	0.000131904	4.06004248381469e-21	3.96873777966743e-07	3.44199419318525e-11	1.92171363223954e-12	0.000187687	0.249174	0.00708795	0.237237	0.00694101	2.84194772756322e-09	0.000193461	0.00541432	7.58397485134485e-11	0.107921	8.3451684996608e-06	0.136108	0.0147729	1.3108477231589e-06	4.5519929203168e-225	0.0115721	0.153426	0.00914746	1.87962347277783e-05	0.0362049	5.21462632402402e-19	2.42202717447105e-18	1.11528824505078e-08	1.34846016889994e-14	5.69759769594638e-16	3.15235659488623e-07	9.47751884176412e-218
RPM.NKP.14358	Piatnitzkysaurus	0.863723	Liliensternus	0.0748107	0.000102556	5.12298212367545e-15	0.00203356	5.00410293453984e-05	7.10612571334801e-18	0.000135352	2.54340557438943e-18	7.78335195287437e-06	7.32296640409851e-11	4.85811830839501e-14	0.000986051	0.016506	2.2736501336245e-06	0.0148494	4.56665715467013e-06	7.69312516655056e-10	1.13185216291299e-05	0.000364947	7.91721187594365e-10	0.0748107	1.2169542597734e-07	3.12851391539697e-05	1.85252885036691e-05	1.28254056026621e-06	5.43636086443209e-241	0.0226334	0.863723	0.000569825	3.31963552086275e-08	0.00315774	1.63806872663515e-18	1.00263558109713e-17	1.15306001819719e-09	1.08965193291526e-18	9.74980094696022e-14	3.11820063187255e-10	1.13414896377403e-236
NLMH101378a	Piatnitzkysaurus	0.658894	Dubreuillosaurus	0.116838	0.000177144	2.21897219583021e-14	0.0116741	0.0124599	6.22960777387368e-17	0.000132582	2.99995125659549e-20	1.66539356462952e-06	3.92531353888379e-10	2.50607364541005e-13	0.00314965	0.0391424	0.000695721	0.116838	0.00116859	7.81210414413658e-09	6.19450954837711e-05	0.0075979	2.49808989379416e-09	0.053219	2.63015053073495e-06	0.0351447	0.000479868	7.61719917590706e-06	1.19160474729753e-228	0.049268	0.658894	0.00390731	3.59502399845884e-06	0.00597301	9.91771534562499e-17	5.41801838335954e-18	4.73326791798675e-08	4.25372303778497e-17	1.06697893303136e-13	8.75977106623005e-09	3.19008914881412e-222
NLMH101376b	Deinonychus	0.827713	Masiakasaurus	0.0500866	1.67746370783901e-09	1.11638431001705e-16	0.00125513	0.00269495	2.62453248549497e-24	5.37891704326224e-07	2.25244176098279e-24	2.93414756236907e-09	1.2982718365033e-11	5.57239304851698e-15	4.6852116599886e-06	0.827713	0.00531315	0.0429183	0.0134769	4.13321743246257e-11	2.17257467694524e-06	0.000106196	1.56764527027012e-13	0.00871547	9.73319835761418e-06	0.0363512	0.0500866	1.08241328447262e-08	4.70097662227731e-228	7.62671269628757e-05	0.00296614	0.000591151	1.29403691102036e-05	0.00770556	3.79385735735258e-24	7.99953763475711e-21	2.94588450072347e-10	1.49426307167002e-12	2.87057014944755e-18	1.54322423506568e-07	1.44056589243331e-216
NLMH101376e	Deinonychus	0.592625	Liliensternus	0.202681	6.15619459685045e-14	1.41502269915138e-24	9.57557125661089e-08	8.20038239142916e-09	6.71895288658289e-21	6.50634756314895e-11	9.44070115810872e-32	8.43850673815032e-15	3.34320801329113e-19	1.78531540930704e-11	6.8936442782843e-11	0.592625	6.74199259717422e-06	6.89102040814216e-05	9.59373717952524e-07	6.00623182131814e-18	9.91271999396903e-11	8.84185511963848e-10	1.49771267258703e-20	0.202681	1.49825646795833e-11	4.34338144792845e-06	0.0871637	5.10010816982467e-15	1.02541047443373e-249	6.01366915297457e-08	9.8180718750003e-07	0.0878486	0.0294913	6.62564040991974e-05	6.76151194401695e-23	1.19106601251809e-29	5.00699070723533e-18	1.17981444602007e-16	1.9887420081088e-25	4.20247132084683e-05	2.3960398231741e-239
GZG.V.010.373	Deinonychus	0.527294	Proceratosaurus	0.287102	5.59114351230832e-10	8.49591069198213e-23	6.79092651244971e-07	2.08418704227291e-06	2.13924406813507e-16	1.51970144713993e-09	1.5148327510504e-29	3.46066253290119e-12	3.64029130463396e-16	9.51607644835694e-13	4.73942728117896e-07	0.527294	1.98766838534396e-06	0.000121138	7.40962079908407e-06	3.97812954678924e-16	7.20167279996389e-09	3.57762182149113e-07	3.00823750622471e-16	0.105915	1.27852544565864e-10	5.20228449687925e-05	0.00843424	2.74088751216411e-12	6.70525858259568e-257	2.51921336172586e-06	0.000887033	0.287102	0.0701497	2.81599505126952e-05	3.02608546525094e-17	1.31093399621612e-26	8.77372129137801e-14	2.94998092159135e-19	7.2737055722449e-21	7.69108883917873e-07	1.06187817137287e-246
RPM.NKP.14357	Erectopus	0.397742	Genyodectes	0.339863	1.00018348506738e-05	1.9746248471882e-07	0.023105	0.00351324	3.20008336937854e-25	0.120627	9.52154754521179e-14	0.000320808	2.22906326142293e-11	3.32171938324161e-15	2.45728071377464e-05	1.07178001491286e-06	0.000251463	0.0133379	0.000292065	6.93800635797218e-06	0.397742	0.339863	5.94829728928087e-08	3.95383898319577e-06	3.0664133412318e-05	0.017716	7.25882045938676e-07	0.000466222	2.80817713450972e-198	0.0137205	0.060714	3.22162735218894e-08	7.06162491110571e-14	0.00824065	1.72753632215246e-22	1.07378612148099e-10	1.15804697737689e-05	6.6764254144354e-15	2.57674725467416e-15	4.18461599619771e-12	1.78884502521322e-197
GZG.V.010.327	Erectopus	0.494876	Raptorex	0.11899	4.90904164912368e-07	4.70604272518443e-10	0.0628443	9.38072617730118e-05	3.76702225974801e-23	0.112291	2.61168250825603e-17	9.67433590463297e-06	1.53225538541981e-14	9.88256681529595e-10	1.15375694207585e-07	0.00217606	0.00359769	0.0631771	3.5218048988265e-05	3.76408319411316e-08	0.494876	0.0212942	2.16319251883681e-11	0.00636364	1.39104172077459e-06	0.0956755	0.000259553	8.07247065461204e-06	1.47597338137544e-208	0.00346642	0.014659	0.000180208	5.61213527061621e-10	0.11899	1.13818980207097e-20	2.45812418761192e-14	6.56743312485558e-09	1.15631573470534e-14	1.30360988331081e-19	2.94748494357913e-07	9.16142867070609e-207
NLMH101375a	Neovenator	0.453367	Piatnitzkysaurus	0.435625	0.00299277	5.18794571168589e-11	0.00879905	4.70418083869462e-05	2.26794393250614e-16	0.0486668	9.36095558588179e-15	0.000122212	2.49479652744107e-12	1.63342535245667e-11	0.000178313	1.99636022279678e-05	9.58664483122538e-06	0.0200843	1.19764724620652e-06	1.53747873392084e-07	0.00277444	0.0105433	3.34158764896549e-08	0.0106357	6.08006677622061e-08	0.000244089	6.48873143724019e-07	6.94784966123679e-05	2.0552444005622e-218	0.453367	0.435625	7.49595099055954e-05	1.34976329482145e-10	0.00574421	5.19873366009864e-16	2.02910182913538e-14	1.32923499340419e-08	1.05000471604061e-19	7.77174708166842e-14	1.76576629327669e-10	3.98945655807031e-220
GZG.V.010.319	Neovenator	0.410826	Piatnitzkysaurus	0.28513	0.0400968	2.87313166659384e-11	0.0293084	0.000107257	5.60799650215976e-13	0.112014	7.21295475028656e-17	3.27131886743076e-05	1.75592261379511e-13	8.11261579453915e-09	4.71583019254509e-05	4.56598880408003e-05	6.44648549801249e-05	0.0214617	3.33346362163451e-07	1.16296819116282e-07	0.0185714	0.0336337	2.50906277001151e-08	0.0258378	7.70473345399837e-09	0.0185486	3.85016994123547e-07	0.000202626	2.33791983697432e-216	0.410826	0.28513	0.00227395	2.96705332979298e-09	0.00179747	2.7733331045149e-11	2.00796139340916e-15	1.86339540712202e-08	5.05644753878704e-22	6.6301184146775e-15	5.07502723116953e-09	6.49636892031843e-218
GZG.V.010.330	Neovenator	0.412699	Berberosaurus	0.182148	0.00135031	7.67897610085415e-08	0.0640041	0.00207783	2.24104981279316e-21	0.182148	7.03395889436024e-13	0.000619465	1.86767915660629e-10	3.60404141266629e-14	0.00018014	5.46615415373734e-07	0.000197206	0.0485353	3.93336320043747e-05	3.77136174406062e-05	0.0226281	0.140669	6.606360367195e-07	5.08125218943138e-05	7.53721625837277e-06	0.00662252	1.15274969149903e-07	0.00244384	6.27076350935178e-198	0.412699	0.108525	1.18943641691707e-07	1.00723111404166e-13	0.007161	6.99770420094382e-20	1.67938746955586e-11	1.85825280558616e-06	5.12951794403558e-17	6.35441055009679e-13	2.97604121437933e-12	6.66634021094905e-199
GZG.V.010.392	Neovenator	0.46966	Piatnitzkysaurus	0.328272	0.0213252	2.74392744430392e-08	0.0519317	0.00224057	7.56901203985036e-22	0.0339002	5.34885017021821e-12	0.00297685	3.80858655551282e-08	2.55709690798591e-17	0.00385353	1.9910919297643e-07	7.24941548138447e-06	0.0182643	6.13128537147167e-06	8.35416477561596e-05	0.000981051	0.0550863	1.41199020623818e-05	6.61555097638609e-06	8.40649136470071e-06	0.000392917	1.65557302474973e-09	0.0102177	4.50362336368195e-205	0.46966	0.328272	3.72605452407207e-09	1.29064643469374e-15	0.000764824	1.192844504714e-20	3.49656113656885e-11	6.51968043100325e-06	1.07780063870014e-18	4.23671076574996e-10	5.92328193989297e-15	6.46193828244009e-205
NLMH106235b	Piatnitzkysaurus	0.499887	Genyodectes	0.112565	0.000208524	3.33245864008951e-10	0.0764567	0.00324472	2.88256249693177e-20	0.042167	3.10844383613711e-16	0.000118213	3.39212604403106e-11	1.44524115117074e-12	0.00015824	0.000744474	0.000592852	0.0816877	0.000142681	4.64011379449651e-07	0.0499056	0.112565	1.75359307938417e-08	0.0024988	5.82693886939422e-06	0.0503533	1.85883766512005e-05	0.00020403	1.8617169484085e-214	0.0583417	0.499887	5.90488933859176e-05	4.78080848030624e-10	0.0206389	2.26631296488084e-18	1.09326060834569e-13	6.97871675271197e-07	1.56190235463326e-16	7.02626096845262e-15	1.22760296594273e-09	7.49134162106903e-212
GZG.V.010.334	Megalosaurus	0.26982	Genyodectes	0.213585	0.00139767	3.16289709902414e-05	0.0357577	0.13826	5.5426559752621e-32	0.00399758	9.52280054393305e-09	0.0553829	0.00135852	1.93427872557913e-26	0.0704069	3.22918039127957e-10	1.1813928632633e-06	0.00324372	0.00026209	0.0209929	0.000252595	0.213585	0.00265189	8.15263274403227e-11	0.00837662	7.1166629987807e-05	4.83292785441482e-12	0.26982	4.3339510260497e-191	0.0395385	0.119497	2.0497689083446e-15	4.50118374676684e-22	6.2536965177338e-05	6.72506768861162e-30	6.7886994061211e-07	0.0150498	2.3469092687466e-15	8.15751637246926e-07	4.33310888407215e-21	7.62957306700988e-188
NLMH106235a	Allosaurus	0.676406	Majungasaurus	0.207884	1.48305411965584e-09	0.000336774	0.00014997	0.676406	6.87938249441957e-45	2.11139617783518e-06	4.30587771406578e-11	2.70692799537967e-05	0.000549279	1.84212821714029e-34	5.38090906071916e-05	5.04862923617636e-15	2.39807639926942e-06	1.84667489367251e-05	0.0214658	0.0160963	4.03396800749673e-06	0.0152067	1.35975072920349e-05	1.19448129674139e-17	0.207884	9.29558209155278e-05	8.64613947112699e-14	0.00326592	2.8431201954861e-159	5.55757228991259e-06	4.5769467348018e-06	2.17605951346316e-22	1.2285341612277e-27	2.60411559992671e-07	2.37198999732209e-41	1.80554216654022e-06	0.058412	1.42860731523953e-10	5.88625817877033e-10	1.27085546501899e-25	3.24034953405137e-152
GZG.V.010.399	Proceratosaurus mesialmost	0.984604	Proceratosaurus	0.0145032	4.61405184660431e-27	2.10920716245131e-41	5.7292226934606e-18	2.7112933352757e-20	9.68314835555472e-23	3.57533203749724e-22	2.29387003363908e-54	2.98137352513769e-30	9.41420071221601e-38	4.27634886464796e-09	6.74595656811109e-26	9.77050877322571e-05	1.82414136831204e-12	1.77319132010119e-14	3.5848545150792e-17	5.88418192523457e-34	9.91902211507309e-20	3.40970091227129e-21	3.40162342025039e-38	5.08261427815905e-06	3.71770185989621e-25	1.01703918545063e-11	7.77472174426248e-06	2.16238855009183e-29	3.69696200273113e-277	2.27320845003966e-20	1.46939439730577e-18	0.0145032	0.984604	4.19372380333076e-14	2.86472113769764e-23	3.01333652848973e-49	3.34565072511387e-33	6.84424495438598e-28	1.66266390291704e-46	0.000782383	1.35000587600618e-262
DFMMh/FV382	Liliensternus	0.564612	Dromaeosaurus	0.195354	2.59201505536165e-10	2.44070803877977e-15	0.000840026	6.84111861472095e-07	5.19608292997435e-20	5.59325071530619e-05	1.75782534605906e-23	2.33501119388309e-11	1.33769213689866e-18	8.26929137069907e-06	2.82896806016991e-11	0.000616644	0.195354	0.094092	1.8154464510598e-05	5.7256906267323e-11	4.25202302434196e-06	2.97342357594738e-06	1.30401891876159e-16	0.564612	4.47583743107037e-09	0.0319337	0.0328651	6.38764752243031e-10	6.0524616339078e-196	0.00119572	9.82264409542273e-07	0.0127677	6.01516844723996e-06	0.0638455	4.30449909099579e-21	1.27982137074486e-22	1.41468178947212e-15	5.41134826558858e-14	1.72520680133534e-23	0.00178041	9.39943339241932e-195
NLMH105652	Velociraptor	0.821884	Masiakasaurus	0.174809	1.17174868599173e-23	3.92515281966382e-27	3.33191543816468e-11	1.37380316994556e-14	7.05784949578544e-28	9.60808146047156e-14	2.15938147861259e-39	2.01013097976762e-23	1.53467453673541e-31	3.30349682034992e-05	6.39984043350086e-23	9.65376543086453e-06	0.00063201517264194	2.72411022785163e-07	1.09823165386675e-09	2.8340534949605e-22	2.20452713786037e-13	4.485712136038e-15	2.37306814373063e-31	0.00101564728408267	2.74015706629284e-16	2.70802982443024e-06	0.174808840217003	9.52193400308087e-22	3.26213107996451e-40	3.6605261261887e-203	1.02297574499343e-12	2.39160781322786e-16	0.000923722513599836	0.000687183927569088	2.85308621872638e-06	6.06036667403516e-30	5.45348844052793e-37	1.17176145095479e-27	3.3738103235483e-14	0.821884067491461	2.88903674487004e-197
DFMMh/FV530	Liliensternus	0.847855	Proceratosaurus	0.136987	9.29876506386596e-12	1.83974292731842e-22	9.74913940681337e-06	1.51741738763579e-11	8.69010976438107e-18	1.62368502043905e-08	2.1356803015114e-31	2.43753396037318e-15	4.50290300151006e-23	0.000441305	1.52054041895218e-15	0.0103621	0.000114087	0.000140144	1.18283782035448e-11	1.77772931745367e-16	7.81717560467377e-10	1.02595039831843e-10	7.97864670380531e-22	0.847855	1.3672860584427e-14	0.000196129	3.82657180621558e-05	1.51281940795051e-13	8.43699310949597e-225	2.07632709084491e-07	1.55833660058745e-09	0.136987	1.04707211695612e-05	2.12050101770596e-05	4.88203864918653e-18	2.79951957358525e-30	2.1570083872426e-21	7.28440276438544e-22	1.4526320477769e-28	0.00382405	2.39696479589726e-220
DFMMh/FV658	Proceratosaurus	0.971263	Liliensternus	0.00588634	4.84315080861338e-12	1.17831230711778e-21	1.7230770987247e-08	2.26150815894023e-11	2.61369442012833e-12	8.12610697013157e-08	1.88515309488213e-32	5.96274136389697e-16	6.53514147654991e-28	0.0196885	1.44229210468619e-15	4.18616660091523e-06	2.28783610230728e-06	3.54796499560014e-07	1.81927398849715e-11	3.59761985701665e-18	1.81627876016123e-06	1.24377502480614e-08	3.52862286337954e-21	0.00588634	6.73341897180585e-17	0.000463668	1.03536060925594e-05	1.73066996098317e-14	1.39469776165076e-224	2.45273142304001e-08	6.32629952231572e-09	0.971263	0.000738988	3.51824116301448e-07	3.36322736994404e-10	1.03091486023027e-28	9.04631800654092e-19	1.77429170563978e-25	1.64290902013324e-31	0.00194018	7.91097921807445e-225
DFMMh/FV383	Liliensternus	0.947315	Proceratosaurus	0.0148653	3.61580971659538e-10	9.44545256694482e-17	0.000345419	1.9917111862821e-08	5.65242698800163e-20	2.33831898532232e-05	8.80475321688885e-24	4.16857283717995e-11	4.91913839644764e-19	3.35787825283924e-06	1.39633350302988e-11	0.00338035	0.00253733	0.0137591	1.55718475056264e-07	2.56194691900444e-12	1.43322381234991e-06	3.42630747477012e-07	3.35147766488338e-17	0.947315	2.469606319708e-10	0.000783045	0.00253812	1.72861019084371e-10	4.56029013572999e-212	0.000192593	2.01568101720944e-06	0.0148653	1.17519207885791e-06	0.0139297	6.97231906271203e-21	2.87430603726703e-23	1.56164293544055e-16	2.7725998079036e-16	7.39255866385679e-24	0.000322386	2.07348719595754e-210
DFMMh/FV790.5	Proceratosaurus mesialmost	0.928535	Coelophysis	0.067201	1.45076497870518e-33	2.75019006325863e-59	1.0215111193092e-30	3.65132503955219e-36	3.07132570319054e-06	1.29355757952834e-32	9.71782676936018e-71	7.76693389418629e-46	8.44984924690796e-59	0.067201	2.23290118984963e-39	2.18868726296931e-16	3.65322034899226e-23	5.44952862516598e-25	2.39068986848098e-33	7.6101672939328e-49	1.05245207026081e-33	4.21618271494651e-35	1.99039934217783e-52	1.55055192589763e-08	4.81060772292762e-45	1.93869975781844e-23	2.03253999758929e-15	1.54241549788329e-43	3.90955440118089e-293	3.18872109903159e-27	5.78809112833618e-31	0.00424724	0.928535	2.95521018700797e-25	1.53667346587747e-11	3.97152608771239e-71	2.4445807331579e-53	8.16250170697638e-51	1.24648744627385e-60	1.35331354762172e-05	2.50591818855444e-292
DFMMh/FV.CL340L	Ceratosaurus mesialmost	0.484392	Duriavenator	0.33541	1.9340233456124e-06	0.000837574	0.000691425	0.00512667	2.28831565862101e-43	2.45446297180572e-05	6.77953898615868e-05	0.0248563	0.484392	8.84213125986361e-36	0.00659405	3.41575548460441e-15	4.07328947679944e-09	7.04510562207624e-05	3.25454210210088e-05	0.33541	4.70333006798995e-08	0.000910424	0.00317599	6.51264411773208e-16	0.0704982	5.13024283163776e-09	4.2281566217137e-16	0.0633655	2.9498843697221e-173	0.00137652	0.000210276	2.14295079224185e-23	6.8401736995523e-31	1.15523772698885e-06	8.78764692130338e-43	7.56814584878568e-05	0.00213736	6.09689510447162e-13	0.000142925	2.18142841537126e-28	2.2538543299663e-170
DFMMh/FV1204	Liliensternus	0.501751	Proceratosaurus	0.240701	1.66116044955812e-15	2.63156585368615e-23	1.12520407560154e-07	1.87290317299478e-10	3.12649644770783e-20	7.23587675344255e-10	1.92362505933907e-32	7.52813309113485e-17	6.0130731453526e-24	8.9308438638449e-06	4.55534294820281e-15	0.00551071	0.000842889	0.000133843	9.67260808637108e-08	1.05604890043954e-17	3.684245358945e-10	1.52383418929627e-10	3.4571302336679e-23	0.501751	4.2886750629275e-13	7.9956566717527e-05	0.186238	6.88717738850084e-16	4.32484883671453e-221	7.14946317501626e-08	9.48635567684522e-10	0.240701	0.0158244	0.000239197	3.48410263857238e-22	6.90227382275466e-31	4.35106109998589e-21	3.79982852764561e-16	4.20424643250756e-30	0.0486692	8.81164885344888e-216
DFMMh/FV1203	Proceratosaurus mesialmost	0.684316	Proceratosaurus	0.172971	6.86087601145201e-23	4.26353512936895e-34	2.75575021216635e-13	3.8937035967287e-16	3.00188539117535e-24	8.13773021136455e-17	1.73061351451854e-44	1.84715245588462e-23	6.80674018857726e-31	8.90804898549565e-09	1.49382626411222e-20	0.116957	2.68709170285712e-09	5.21256719325848e-10	1.15212554101632e-12	1.04907134125176e-27	4.97239631087159e-15	1.53060255455828e-16	4.60438441135845e-32	0.00471624	4.87002263922481e-19	1.70270080299896e-09	0.0111551	6.58716632303517e-24	6.79988835276191e-269	1.69635055992164e-15	1.64029420084878e-13	0.172971	0.684316	5.20395287060766e-09	2.02483381285106e-25	1.06741155845964e-40	1.35642001783176e-27	5.77605173967745e-21	1.26649713248916e-39	0.00988438	6.8386594877383e-256

## Sheet: Results DC only
Taxa	Classification DC (CBW.log1+CH.log1+AL.log1+CHR.log1+DC.log1+CBR.log1)	class probability DC	class 2nd	class probability 2nd	Acrocanthosaurus	Afrovenator	Alioramus	Allosaurus	Baryonyx	Berberosaurus	Carcharodontosaurus	Ceratosaurus	Ceratosaurus mesialmost	Coelophysis	Daspletosaurus	Deinonychus	Dromaeosaurus	Dubreuillosaurus	Dubreuillosaurus mesialmost	Duriavenator	Erectopus	Genyodectes	Giganotosaurus	Liliensternus	Majungasaurus	Marshosaurus	Masiakasaurus	Megalosaurus	Megaraptor juv.	Neovenator	Piatnitzkysaurus	Proceratosaurus	Proceratosaurus mesialmost	Raptorex	Suchomimus	Torvosaurus	Torvosaurus mesialmost	Troodon	Tyrannosaurus	Velociraptor	Zanabazar
MB.R.2800	Torvosaurus mesialmost	0.516461	Ceratosaurus mesialmost	0.226664	7.5322228893076e-08	0.000260198	1.98890165349719e-05	0.00225698	3.08790509743612e-40	1.07487970000546e-08	4.65198278669108e-11	0.0014129	0.226664	5.46100113878564e-36	0.0128746	1.65748180882701e-10	3.25671373474293e-10	2.91328876673027e-06	3.23710693947857e-05	0.0443055	2.98980664442728e-07	0.00642875	0.00139245	2.80789955244153e-14	0.163496	8.8538563374618e-09	8.79812309599805e-15	0.012299	1.94139213115956e-08	4.06276925634926e-06	0.0116182	2.15223781586979e-18	2.57219552436071e-24	2.66207970786688e-07	1.07545670803102e-36	0.000469865	0.516461	9.11049576413609e-13	3.44600556447465e-07	7.2991547435391e-34	1.5740818232614e-15
GZG.V.010.333	Torvosaurus mesialmost	0.823247	Duriavenator	0.0437556	2.05944238804852e-06	0.00167229	4.43801843337943e-06	0.000364088	1.08310484667039e-37	5.00082883679573e-08	2.36270463737274e-09	0.00774121	0.0246228	2.7479526997523e-37	0.0122212	3.86755652801401e-13	1.48613034650596e-12	8.44447214850172e-08	2.22239223926978e-07	0.0437556	7.71506177335927e-07	0.00653612	0.0135984	5.42876904364481e-16	0.00291209	5.59329868056762e-10	3.25125939770001e-18	0.041164	1.43425622727388e-10	2.82847407559043e-06	0.0131741	7.49971955104002e-20	1.09382621468492e-26	4.59345112615345e-09	1.31395666859394e-33	0.00897968	0.823247	9.663345597186e-18	1.00618408478921e-06	1.72310985290755e-37	1.260659987223e-20
GZG.V.010.389	Torvosaurus	0.808898	Ceratosaurus	0.0544317	1.71048105037036e-09	0.0383187	3.48078104969095e-06	5.65563519029239e-05	2.30489780357542e-45	9.48636167032538e-08	3.51927589509951e-06	0.0544317	0.0274759	3.03374762762292e-43	0.000286125	1.93047347240169e-14	2.38236667802718e-14	9.89645156329054e-09	1.05072814395621e-07	0.0257748	3.91345294363718e-07	0.00024219	0.000152286	2.15465244356244e-18	0.0209284	3.4049162909318e-12	3.00312927686191e-20	0.00580948	2.64054277512308e-11	5.58011864166627e-08	0.000973987	9.30702613358357e-24	9.72180421242845e-31	2.87487737793713e-09	2.15672781990356e-42	0.808898	0.0166437	1.91703096893182e-16	9.91703439622351e-09	3.96169237440631e-43	3.97527157066725e-20
NLMH101375b	Afrovenator	0.287775	Ceratosaurus	0.227638	3.93564775900278e-08	0.287775	0.0268723	0.00750916	2.34866717142809e-35	0.00198766	6.37067086929848e-07	0.227638	3.15776721676005e-05	2.13000810500412e-32	6.37523738599152e-05	3.31399220927727e-09	8.56530130806087e-09	0.000151205	0.000106847	0.148352	0.00204941	0.0134213	1.18169101208718e-06	2.25716060577444e-11	0.214695	7.14409726466935e-07	2.37865413201565e-14	0.0360947	2.10683945401676e-06	8.28386751452881e-05	0.0227066	1.63376671061604e-15	5.06804755125755e-21	0.000100422	3.84859681843065e-34	0.010294	6.38189375287413e-05	1.13599777324409e-14	9.81931948528182e-13	1.62996284137166e-35	1.40466254621495e-16
GZG.V.010.381	Afrovenator	0.445844	Ceratosaurus	0.282329	1.85427213014631e-09	0.445844	0.00343192	0.000591112	4.95984884529922e-40	0.00030746	1.28205846705546e-05	0.282329	6.80108601319305e-05	8.84912132980475e-37	1.04102800150132e-05	5.087021523945e-11	6.67364106810084e-11	5.93832337473953e-06	5.12889156184815e-06	0.0632598	0.000176201	0.000917682	4.0468901159221e-07	8.00416155815857e-14	0.106589	5.08060471124824e-09	7.50972062978652e-17	0.010436	5.32762691751782e-08	3.30432579322232e-06	0.00267779	7.84266583201398e-19	6.25291966279345e-25	5.29451633481256e-06	7.41752937201092e-39	0.08331	1.85205461543804e-05	2.39909896677219e-15	7.85662078037407e-13	1.67431539090566e-39	9.19268953561865e-18
RPM.NKP.14356	Ceratosaurus	0.381242	Afrovenator	0.265647	1.73654871078877e-07	0.265647	0.000456548	0.000491264	6.39515959062547e-37	0.000103067	1.98382805451366e-05	0.381242	0.000278687	5.66402610274881e-37	0.000267704	1.42015416758376e-12	4.66864263387458e-12	1.07643133634724e-06	6.90717381262602e-07	0.119567	5.7114781890234e-05	0.00260456	4.88294199528778e-05	1.59164582771784e-14	0.0113311	1.08633812841708e-09	2.97845567751857e-18	0.0427395	3.26513012941199e-09	1.30842358949741e-05	0.0104272	3.57830655073208e-19	1.17881345157194e-25	3.29791495462536e-07	2.79043101524755e-35	0.164224	0.000479288	5.48624880646045e-18	3.06099293805024e-10	3.61019847481011e-40	6.64619888353419e-21
DFMMh/FV1206	Majungasaurus	0.591113	Genyodectes	0.166175	1.47715566533629e-08	0.00399581	0.000729847	0.00652486	1.47085536983134e-37	4.63616606692807e-06	1.79715571527139e-11	0.00315796	0.00017473	4.63313844076739e-29	0.00065888	1.55641216331577e-07	2.84051254169409e-07	0.000191998	0.00140463	0.0318639	0.00101614	0.166175	2.75490573961772e-05	8.04733117461857e-11	0.591113	4.86955953375273e-06	1.18443938401425e-10	0.00913347	2.49131165921542e-05	2.9593630013356e-05	0.0610888	6.00715185893594e-14	1.69366561217816e-19	0.00020594	1.08985956599682e-33	0.000635887	0.121837	6.3862867005638e-10	2.14239589771751e-11	3.62999400072047e-28	7.12182640434738e-14
DFMMh/FV1205	Duriavenator	0.42563	Megalosaurus	0.174724	1.81320687709892e-05	0.0164536	0.0127518	0.0159573	5.41499191526717e-30	0.000347479	2.57312599257962e-08	0.0746337	0.000370985	1.61618438245526e-29	0.00516735	5.11063464233375e-09	3.33151245448335e-08	0.000522113	9.58493356792472e-05	0.42563	0.000207043	0.0547375	0.000171839	5.93567152160474e-10	0.0497747	2.00223196076028e-06	1.44908474972654e-13	0.174724	2.91686522245033e-06	0.00345135	0.163501	1.28266125489045e-13	3.83440148635139e-19	6.87398677607578e-05	8.99105638996896e-29	0.000429579	0.000980724	7.83962047726993e-16	1.95424472781888e-09	1.49009718823299e-32	6.69084242933865e-18
GZG.V.010.320	Dubreuillosaurus	0.402472	Raptorex	0.260327	7.72345848109e-08	3.20380780422411e-07	0.112388	0.00013707	8.0889414468375e-21	0.000897211	6.10091457602704e-16	1.82237977851853e-06	6.40426402502503e-12	3.50582215882172e-14	7.07791154087522e-08	0.00108373	0.00805829	0.402472	0.000242504	0.000202891	0.000131759	0.000654679	1.86468347488316e-11	0.0680812	0.000158424	0.00487654	4.52691115214192e-06	3.95074784279128e-05	0.10587	0.0330923	0.000902015	0.000377562	5.70741150483382e-08	0.260327	6.1539093190466e-22	6.03806820401814e-13	3.47732022761775e-11	1.92117233665752e-13	3.9923248849215e-18	1.63026028986469e-19	3.37051161301044e-15
GZG.V.010.344	Raptorex	0.422881	Dubreuillosaurus	0.222083	2.53904349611962e-09	1.28639619478213e-06	0.159672	8.04551567716376e-05	1.00807544510778e-23	0.0021729	5.70466589403064e-16	2.06607008137136e-06	6.62125986815566e-13	1.48569733417202e-14	4.21504629525959e-09	0.00230417	0.00899484	0.222083	0.000260686	7.97166181426099e-05	0.00134998	0.00060665	1.17628007177382e-12	0.0194044	0.000288579	0.00832398	6.23766656001058e-06	1.59257804136709e-05	0.147886	0.00310348	0.000353001	0.000129712	1.45143244515783e-08	0.422881	3.90833900071465e-24	2.72406784006021e-12	2.0067962323765e-11	2.04331538423111e-12	2.14377082959757e-20	9.77454433383839e-20	3.66390790258728e-14
NLMH101376a	Neovenator	0.333778	Alioramus	0.318519	0.000100194	0.000488323	0.318519	0.000438108	1.43212127441025e-17	0.24028	1.96722739191595e-10	0.00228187	5.87415184725817e-11	1.08754581110366e-17	3.49420969277998e-06	6.69349674745646e-07	1.32291344315713e-05	0.03242	7.07667058901862e-06	0.0112393	0.00556444	0.0091523	1.86932936011566e-08	0.000513223	4.13663900810611e-05	0.000331693	1.01817746512853e-10	0.00770858	0.000731268	0.333778	0.0263695	1.75140686176911e-06	1.75158989174786e-11	0.0100169	1.36076411489854e-18	1.05456430657533e-08	1.58571306415148e-09	2.95673482413776e-19	2.16448239738663e-15	3.1026763431772e-26	3.41270497295557e-21
NLMH101377	Berberosaurus	0.790215	Alioramus	0.162324	4.96875296145155e-06	0.00112851	0.162324	2.87915849859285e-05	6.44434991889155e-19	0.790215	6.69187746396078e-10	0.00178879	3.75120300619768e-13	1.05151291794368e-18	3.39477469516925e-08	4.55701549895194e-08	6.52210518121723e-07	0.00240806	2.20073764386458e-07	0.00142392	0.0169101	0.00122876	3.19312721075018e-10	3.08573848399718e-05	3.06819801742748e-06	5.28591091811294e-05	1.38931920975491e-12	0.00138207	6.21228531606155e-05	0.0170184	0.00238456	1.0205350747518e-07	3.85557178372261e-13	0.00160396	9.56621643827101e-20	1.91275381880377e-08	3.61222243992069e-11	2.71589763978178e-21	2.71657042234425e-18	9.62438456680888e-29	4.99715273931224e-23
GZG.V.010.329	Neovenator	0.420812	Megalosaurus	0.140753	0.0161374	0.00566559	0.0424328	1.29090218164155e-05	7.25277831709665e-19	0.113402	1.56431161111532e-06	0.0889955	7.95380529452264e-09	2.56962714979545e-22	4.53490372021821e-05	2.23241386762999e-10	2.71512080996232e-09	0.000610179	4.21920942641493e-09	0.12969	0.000171846	0.00194158	1.10590978365689e-05	8.02499325132117e-07	2.70617242955593e-06	1.36272841288712e-07	8.28367091041422e-16	0.140753	1.00104500486891e-06	0.420812	0.0392506	1.15379418903343e-10	7.61859703333075e-18	5.85040274295862e-05	9.74218835368833e-20	3.11641970761186e-06	1.19861750321039e-08	1.32983821712838e-23	3.91154076407157e-11	7.48115486857706e-32	5.96301981323524e-27
NLMH16480	Berberosaurus	0.458488	Erectopus	0.163856	6.04182298162913e-06	0.00030717	0.123577	0.00064142	1.27561666903796e-16	0.458488	3.8743748779688e-12	0.000377391	3.04463776354559e-13	3.52832800000523e-15	5.44209996243018e-07	2.82536329413756e-06	0.00010298	0.0291955	6.13463783302016e-05	0.00120244	0.163856	0.0376719	1.33253573189699e-09	0.00201836	2.46169813925363e-05	0.00433016	7.92751208594733e-09	0.001024	0.0045067	0.11486	0.0238398	9.2146471210392e-05	5.3022020267121e-09	0.0338135	6.13521952575217e-17	3.46254657775904e-09	2.11726273698486e-09	4.14997110505854e-18	3.90852753718262e-18	9.94630270170083e-24	1.17184323493133e-20
GZG.V.010.332	Berberosaurus	0.441146	Neovenator	0.114615	0.000524062	0.0143438	0.111425	0.00105849	6.91834333643491e-19	0.441146	2.03341727044489e-08	0.0394548	6.42310817805458e-10	2.34416543184818e-21	3.1295811645064e-05	7.41301633137770e-09	1.9905163789841e-07	0.00199117	2.13776537599183e-06	0.044896	0.0261711	0.0437419	9.61740989273572e-07	1.83163190221935e-06	4.7370701248245e-05	4.98255035425366e-05	3.06339762241815e-13	0.0614849	1.74386283505113e-05	0.114615	0.0985113	6.98887486596035e-09	2.13361014161086e-14	0.000481832	6.66851017218135e-19	3.86144940619715e-06	1.49749792705992e-07	3.4838774472273e-21	6.6427502841419e-14	4.0941013345179e-30	3.38713131113976e-23
GZG.V.010.325	Alioramus	0.644028	Dubreuillosaurus	0.176144	1.83754609816884e-05	1.73895428923015e-05	0.644028	0.000231903	5.43103991072221e-20	0.012241	2.54423791138818e-14	7.94475832902903e-05	6.71377307272904e-11	1.99112692806387e-14	4.30380710581822e-07	0.000266691	0.00123389	0.176144	1.04416873330745e-05	0.00329312	0.00339183	0.00865295	2.767730695416e-09	0.00802151	9.27995843942309e-05	0.0120985	2.99342891887091e-08	0.00317908	0.00959061	0.0635609	0.0080543	6.5068837676782e-05	2.79571675710247e-10	0.0457278	2.90756489766641e-19	1.30491432987141e-10	3.55799295815714e-09	3.29095454703336e-16	1.9597533802104e-16	6.60279535178321e-21	3.9218564868338e-17
GSUBV4023	Dubreuillosaurus	0.491991	Alioramus	0.264181	1.1851214135102e-07	2.01154461161917e-07	0.264181	0.000572418	3.11351846860062e-22	0.000240489	8.43336208449701e-17	1.52573385248222e-06	1.40320624442057e-10	1.84422940195622e-15	1.40680143915974e-07	0.00326734	0.0157489	0.491991	0.000393814	0.000391646	5.22144975786551e-05	0.000725907	3.76421411988606e-11	0.0195618	0.000583559	0.0194224	2.28664762356528e-06	0.000105003	0.0528068	0.0141382	0.000787493	0.000105382	1.62103442385764e-08	0.11492	9.3768990588498e-23	4.23787603379769e-13	1.55672070460193e-10	3.20133998512548e-13	2.14146540831029e-17	6.29709050081706e-20	3.76946042216259e-13
GZG.V.010.374	Liliensternus	0.343093	Dromaeosaurus	0.336394	2.31632703556382e-09	5.59366920434344e-15	7.46434330826978e-05	3.6162070039695e-06	9.23617677339583e-23	3.05383500590414e-11	3.8909104678416e-27	8.8303257327554e-13	1.02967668223875e-10	2.20547103839553e-11	3.67036200031002e-08	0.0819365	0.336394	0.157834	0.000108045	2.78078976409788e-07	4.61078853612442e-11	2.35579463249617e-06	1.60530271375862e-12	0.343093	6.31322667625614e-06	0.00329479	0.0122801	3.65558601918549e-08	0.0506624	0.000753208	2.88538537042355e-06	0.00782014	1.07814348763779e-05	0.00572249	9.46986353300181e-23	2.11649484544462e-21	1.44724548699e-11	9.48333147766996e-10	3.43638677755249e-16	9.16825056135252e-11	6.14288769957664e-10
GZG.V.010.377	Dubreuillosaurus	0.365918	Liliensternus	0.309352	1.04459809471784e-08	4.39832594253407e-14	0.000278665	3.69128767204862e-05	2.31732414254584e-21	2.33050685863307e-10	4.74706308689269e-25	9.52486092502321e-12	9.76589885652286e-10	3.15530361918503e-13	3.71492722554996e-07	0.026292	0.220797	0.365918	0.000725313	1.72279271709517e-06	5.85035473432752e-11	4.28145667164137e-06	6.40593378178967e-12	0.309352	2.97502305122101e-05	0.00288769	0.00301105	1.52700250615272e-07	0.0528941	0.00501259	1.0946936338005e-05	0.00340807	1.77468987626031e-05	0.00932123	1.16528998703822e-22	1.79614730300704e-20	1.35077280935808e-11	1.86192873782381e-10	4.50461999604547e-15	2.51833567773809e-13	3.19981015442533e-10
NLMH101378c	Dubreuillosaurus	0.717628	Neovenator	0.140531	3.02455267962301e-06	8.47841792010053e-10	0.00440089	0.003181	3.10536418324436e-22	8.10783640308756e-08	5.34329483323719e-19	8.71074009627837e-08	1.76710144632287e-06	8.3796310544049e-17	0.000428927	0.00223468	0.0237771	0.717628	0.00851326	0.00114668	2.74139425908596e-08	0.00136692	7.31356274129721e-08	0.013837	0.00370714	0.00211967	7.52919790344675e-05	0.000132529	0.0442444	0.140531	0.00481477	4.66617140885998e-05	3.16610161573734e-08	0.0278091	6.51107660080522e-23	1.50872803816437e-14	1.41738962190823e-07	1.44669971404284e-10	4.01432735269655e-11	2.62444246546168e-17	7.62746570709912e-12
NLMH101380e	Dubreuillosaurus	0.772788	Neovenator	0.0581708	2.25259366863997e-06	6.32297691340666e-09	0.0145479	0.00656613	9.3850187087576e-25	1.55099062959059e-07	2.58543826805291e-18	4.18664416229439e-07	1.34673767873615e-05	4.24187061495524e-18	0.000444542	0.0043885	0.0228313	0.772788	0.00998944	0.00354033	9.83158896134873e-08	0.00267961	1.40858216616456e-07	0.00308454	0.0199304	0.00355548	2.95292414705859e-05	0.00047798	0.0383101	0.0581708	0.00709911	6.04973471252384e-06	1.54722257459732e-09	0.0315432	9.98077440816831e-25	2.34853708746867e-13	7.9327368550197e-07	6.64372494498568e-10	5.30193247653873e-11	3.90013425012102e-18	1.16710141400657e-10
NLMH106235c	Dubreuillosaurus	0.676722	Dromaeosaurus	0.174745	3.07983150090545e-08	5.44380963278652e-12	0.00455487	0.00595685	1.26266666291519e-21	7.41622464291452e-09	1.99352813108376e-22	6.62393189388433e-10	4.69685890579547e-08	3.77559860949614e-17	6.40751020044269e-06	0.0109369	0.174745	0.676722	0.0298666	3.12371967078017e-05	1.20650698029323e-09	4.41137593101194e-05	4.41067711391923e-11	0.0225215	0.00127132	0.022679	0.000207762	3.03666848860038e-06	0.0300056	0.0095811	9.56126999071523e-05	0.000239143	7.99432317703451e-06	0.0105237	2.14584498251868e-23	4.62992422675786e-18	1.90373025306694e-10	4.25635697246344e-11	2.38480381086265e-14	8.88138224764828e-18	7.96058726962528e-09
RPM.NKP.14359	Dubreuillosaurus	0.728506	Megaraptor juv.	0.0920849	1.69332246729292e-07	6.56591883080681e-11	0.00263594	3.09253637740197e-05	1.96474418960474e-25	1.0083833507233e-08	4.24358003026619e-20	8.65100633742583e-09	2.76521575359581e-07	3.1906747530683e-15	6.46273439000079e-06	0.0132472	0.026748	0.728506	0.000240018	0.000204776	1.80570066041754e-09	5.08842409888392e-05	2.04922765198764e-09	0.0554449	0.000823765	0.000213021	0.00019394	1.41469525269265e-05	0.0920849	0.0259052	0.000291826	2.90237929381256e-05	1.708807205352e-09	0.0533286	5.22416783600955e-26	5.76815814549932e-16	2.12133877329561e-09	3.74858702847302e-09	2.03136637807733e-12	4.11614382345987e-15	1.80567937041788e-11
GZG.V.010.378	Dromaeosaurus	0.414558	Deinonychus	0.301072	9.11553077155294e-10	2.61023367051442e-13	0.000780047	1.20778177304825e-05	2.22015517498413e-26	2.65208579150417e-10	4.57930490066855e-26	1.25699572673411e-11	4.3790340859269e-10	6.62180625552416e-13	1.35307271874197e-08	0.301072	0.414558	0.166836	0.000132895	1.17437785205693e-06	1.59691613600006e-09	9.2374825805554e-06	1.57791310481825e-12	0.0384162	6.62722586424839e-05	0.0178902	0.00293823	2.49210467767754e-07	0.0477208	0.000130062	4.78855547863583e-06	0.000655178	2.09169252222651e-07	0.00877648	4.63299509717949e-25	2.22221922812285e-19	1.30318005740266e-10	4.89063269516951e-09	4.62829061996839e-17	4.41757796805393e-12	3.75481322335841e-08
GZG.V.010.379	Dubreuillosaurus	0.519833	Liliensternus	0.274974	3.61242232352724e-06	1.30116600123879e-10	0.0151858	0.000163015	4.03186132524969e-18	7.43831337522053e-07	6.79444297315011e-21	8.67999316130428e-09	3.83363500555272e-10	1.86801114763467e-12	1.09846280058051e-06	0.00591255	0.0542644	0.519833	9.32416901899493e-05	7.40681077232365e-05	1.32980630916686e-07	0.00021681	2.9148080630359e-10	0.274974	2.41071667161725e-05	0.021885	2.30762823865569e-05	2.9590759464752e-05	0.0262808	0.0588221	0.000368021	0.00538865	1.34915013411846e-06	0.0164548	1.65760814106028e-18	9.97207046559573e-17	2.09912796818701e-10	4.5893143276338e-14	5.32471473559159e-15	7.14535652051633e-16	1.40042509991925e-13
GZG.V.010.380	Dubreuillosaurus	0.617938	Neovenator	0.244119	2.6784949940992e-05	1.39891867839764e-08	0.0334974	0.000921618	3.2939371997949e-20	4.67849975846655e-06	1.69924931046764e-17	8.18092537010224e-07	7.48056773717057e-08	2.47797938709267e-15	5.42009198786692e-05	0.00116333	0.00927121	0.617938	0.000333338	0.00221498	6.76845985331605e-07	0.00192096	4.13936461109628e-08	0.0279464	0.000510326	0.00385937	3.12860527339393e-06	0.000620517	0.0219441	0.244119	0.00596453	0.00010845	8.14793104099844e-09	0.0275769	1.45014111061392e-20	1.25244617008677e-13	2.25122496718506e-08	2.8776318582434e-13	2.19867207486639e-12	2.96112548350731e-18	3.70628731068408e-14
GZG.V.010.326	Dubreuillosaurus	0.700032	Raptorex	0.0776949	1.80444978198187e-06	1.7646531696807e-07	0.0488476	0.00267309	2.04055190479209e-25	3.8912618074036e-06	2.8695714622672e-16	4.94893953956377e-06	2.30215228227145e-06	5.33237864260656e-18	0.000109157	0.00250799	0.00865536	0.700032	0.0029432	0.00732656	1.91325009311362e-06	0.00420912	8.36138509426293e-08	0.00259933	0.0192243	0.00193148	6.64387037100304e-06	0.00105665	0.0494342	0.0598872	0.0108433	2.7339329271431e-06	1.53805735215389e-10	0.0776949	2.61600119529744e-25	8.80677222978177e-12	3.89726085708016e-07	2.4573023848542e-10	4.75297446572848e-12	3.44255130464467e-19	5.85914698944875e-12
GZG.V.010.328	Marshosaurus	0.55087	Dromaeosaurus	0.235947	7.34950208078384e-09	1.49963924775867e-10	0.00672588	0.00106782	7.06532379728696e-23	1.73991480190488e-07	2.26426526090448e-23	1.26024318780665e-09	4.66469134468915e-11	7.0242563111559e-14	7.37235800968176e-08	0.0353022	0.235947	0.118439	0.00226643	6.98222300975218e-06	3.31102609558623e-06	0.000705999	8.33044374689767e-12	0.00773864	0.000190256	0.55087	0.000285632	4.08135777370356e-06	0.0280263	0.000390564	0.000105252	0.00162964	2.87648227990634e-06	0.010291	2.77521426703046e-21	1.95711094361471e-16	2.95284783662873e-09	1.48267541778317e-11	3.08858989420524e-18	1.75625645374502e-15	1.11533894804941e-09
GZG.V.010.335	Marshosaurus	0.407941	Raptorex	0.17489	1.32694963029581e-09	4.07848764303624e-07	0.0700426	0.000924545	1.1981995289874e-22	0.000753972	1.27133162037555e-18	2.98559792666266e-07	1.33404649285045e-13	1.09407436061308e-13	5.80802632270561e-09	0.0066781	0.0559674	0.119449	0.00306655	1.99649627893186e-05	0.0122209	0.00521212	1.02122854121034e-12	0.00891353	0.000315608	0.407941	6.68332905287334e-05	9.95052033125742e-06	0.13075	0.000712726	0.000508913	0.00155345	1.32217005268635e-06	0.17489	1.34097388659249e-21	7.35245422634272e-13	5.26271046920927e-10	2.98130625328154e-12	1.72416803157832e-21	3.18183997714721e-18	1.54002710723807e-12
GZG.V.010.345	Dubreuillosaurus mesialmost	0.318605	Allosaurus	0.301103	9.50959943337787e-08	4.77523892562214e-07	0.0563455	0.301103	9.99110914637789e-21	0.000116062	4.85779708767445e-16	3.60244974891001e-06	6.36117741438296e-09	1.80751980135908e-20	3.64954653011238e-05	9.9482179521339e-05	0.00569078	0.191599	0.318605	0.000848004	4.38480617018707e-05	0.00695049	6.37708876112645e-10	0.000365745	0.0126619	0.0415505	1.14215718655328e-06	0.000145073	0.0114316	0.0244913	0.00613382	9.67201717770193e-06	4.0790017797418e-07	0.0217671	2.01772011861129e-22	3.78985944990981e-12	1.09499207252383e-08	2.00263095886938e-13	1.28195343723419e-15	3.76783645313069e-24	3.74360079186503e-12
GZG.V.010.371	Neovenator	0.232402	Alioramus	0.211634	0.000272234	4.69349916954813e-06	0.211634	0.100569	2.77602940255802e-19	0.000307866	6.02024645390156e-15	8.28980786538926e-05	4.53039655796165e-07	7.60540362020094e-19	0.000812846	6.82567454368505e-05	0.00149333	0.198979	0.00273821	0.026185	0.00012316	0.0695616	9.71722552797705e-07	0.000360053	0.0036427	0.0379577	2.68172216629312e-08	0.0208082	0.00208802	0.232402	0.0840993	6.15275656484121e-06	1.22905712101094e-09	0.00580049	5.7945023818743e-19	1.69566795291712e-10	2.38622890268697e-06	1.08076307001346e-15	4.9965879585807e-12	4.54385899171943e-23	1.14253249832361e-14
GZG.V.010.370	Dubreuillosaurus	0.557528	Marshosaurus	0.166377	2.46760468286854e-06	2.78392238770795e-09	0.0296748	0.00995651	1.09908300536045e-23	1.92533694515937e-07	1.00374409076696e-20	8.93500115469847e-08	6.64851534983726e-07	5.44150384331543e-16	5.10374404504904e-05	0.0286438	0.127509	0.557528	0.0048683	0.00097441	1.07766093533177e-06	0.00687826	2.79398025631117e-08	0.00412676	0.00540289	0.166377	5.69062967741925e-05	0.000481087	0.027391	0.0112538	0.00382877	9.4503119896295e-05	2.06468445590064e-08	0.0148973	5.19660700303042e-22	3.63236105249476e-14	1.3859089839184e-06	7.02712659259144e-11	6.14952417463499e-13	1.93424008874047e-16	1.22743904296354e-09
NLMH101380a	Dubreuillosaurus	0.411579	Neovenator	0.164491	8.03149296951066e-06	5.99401164015134e-06	0.162553	0.047058	1.75328791428369e-21	0.000366648	1.97648467431386e-14	6.57768129266288e-05	1.44235165338765e-07	8.88390297180469e-19	0.000224882	0.000205126	0.00335316	0.411579	0.0138114	0.0136447	0.000144589	0.0337666	9.42961505446137e-08	0.0010434	0.0134185	0.0130021	5.0429419301575e-07	0.00372909	0.018385	0.164491	0.0496276	6.73666281721039e-06	2.69129496068201e-09	0.0495077	6.72315560114639e-22	2.10435859033976e-10	4.33195252325053e-07	3.26138892866926e-13	3.59466747830636e-13	2.36167992258529e-22	8.65522971095464e-14
NLMH101380b	Dromaeosaurus	0.319731	Megaraptor juv.	0.169123	4.35942085473734e-10	5.32695429261997e-11	0.00108992	0.00132866	1.35584892657126e-20	2.93989157815266e-07	5.48364830030369e-23	3.5659403426529e-10	1.01011514581075e-12	2.46117011741127e-13	6.85400615366676e-08	0.0105838	0.319731	0.150932	0.0490565	1.20293974072089e-06	2.78228665188174e-06	0.000422369	6.69903849662866e-13	0.0512514	0.000133561	0.169501	0.00751524	2.15535184464474e-07	0.169123	0.00122043	8.95941155338275e-05	0.0178768	0.00100114	0.0491403	5.76317300296238e-21	3.39955380656878e-17	1.56356655664438e-10	1.04619547556057e-10	1.63989563678445e-19	2.18237796451891e-15	1.00251995321986e-10
NLMH101378b	Dubreuillosaurus	0.579437	Raptorex	0.070765	2.48430247498973e-06	2.67707983660724e-07	0.0530954	0.0174921	1.35517607505177e-22	1.75386447235777e-05	3.10454522186286e-17	3.34691687188755e-06	9.99704957023436e-08	1.26858183505816e-16	0.000101567	0.00300458	0.0282336	0.579437	0.0153821	0.00326409	4.5779135948158e-05	0.0294855	5.00306565727804e-08	0.00408871	0.0102434	0.0433894	2.32004766143248e-05	0.00100333	0.0607149	0.0575835	0.0225609	6.12442778493694e-05	1.85642671886553e-08	0.070765	6.34347998000686e-22	7.14601304146392e-12	1.21344904225569e-06	2.65831070677423e-11	1.8562078260441e-13	1.2522314661367e-18	4.56167532024461e-12
NLMH16416a	Allosaurus	0.278157	Marshosaurus	0.265898	1.05617395663111e-06	6.50039085224931e-08	0.0329112	0.278157	1.17978974891022e-19	1.56123547614307e-05	2.76301048101924e-18	7.4420751235249e-07	1.44862994582017e-08	2.19572883126867e-18	9.60771289800314e-05	0.00042594	0.0200801	0.195827	0.125642	0.000724616	3.10618133591796e-05	0.0209208	5.56666684456385e-09	0.000769123	0.00482048	0.265898	4.22412336269888e-06	0.00030831	0.00901109	0.0255019	0.00959724	8.44891667921581e-05	1.25313174395425e-06	0.00917113	7.79752442383233e-20	5.37844312338501e-13	2.12129682654058e-07	1.40215972468121e-13	1.18749373674951e-14	2.45603453211691e-21	9.76353800071177e-12
GZG.V.010.318	Marshosaurus	0.45647	Allosaurus	0.283989	3.55652946384838e-06	2.64493774967897e-07	0.0564981	0.283989	2.20187643120381e-21	1.50288912927939e-05	2.80918116093284e-18	2.21798353889447e-06	7.93063270734616e-08	3.8743860558309e-19	0.000105874	0.000379893	0.00863793	0.0827192	0.0245061	0.00173479	9.97818098453005e-05	0.0514185	3.31939845490162e-08	8.24560734427875e-05	0.00592293	0.45647	4.06500477267338e-07	0.00168359	0.00200931	0.00758318	0.0136236	1.04319304229966e-05	2.09992160462938e-08	0.0025004	4.69485693052484e-20	5.75953761548997e-12	3.53804782882128e-06	3.90134947765477e-14	3.70359994055119e-14	8.07020907612638e-22	1.65570783594275e-11
NLMH101376d	Dubreuillosaurus	0.429297	Alioramus	0.215445	2.91944701981969e-08	1.29985449287501e-07	0.215445	0.00281112	3.39448762296908e-26	1.60741325058581e-05	1.57969303182837e-18	7.02787771719587e-07	5.04416627054473e-09	1.05051466821286e-16	3.45348502165602e-07	0.0274291	0.0609241	0.429297	0.00238489	0.000490198	5.52517887789312e-05	0.00238982	1.28128863795453e-10	0.00222594	0.00732583	0.116433	1.27470083340969e-05	0.000171018	0.0557754	0.00159642	0.000932411	2.05718391403816e-05	2.91013711765355e-09	0.0742628	5.19531731066882e-25	8.68131297868439e-13	1.41486912470032e-08	7.67423199374501e-11	7.82937861608064e-17	8.63747835355985e-19	8.27424657194882e-10
GZG.V.010.321	Neovenator	0.501282	Allosaurus	0.117572	0.000290035	3.73414583109539e-05	0.0502243	0.117572	2.7518697241631e-17	0.0023812	1.73560848968988e-12	0.000461595	6.23519797334135e-08	9.13432470490101e-21	0.00208483	6.09513602178994e-07	5.23898897427848e-05	0.036137	0.0031128	0.024385	0.000313906	0.0806079	1.66801225209535e-06	4.82854277589858e-05	0.00121208	0.00255731	1.08157821221894e-09	0.0142058	0.000389856	0.501282	0.16062	8.47597368352742e-07	5.7586261841024e-10	0.00201959	3.37774517360378e-18	2.88197702772912e-09	1.11985734344336e-06	1.1120952409248e-17	4.72719829297499e-12	1.66742986474544e-26	5.67693920331719e-18
GZG.V.010.322	Neovenator	0.600268	Dubreuillosaurus	0.110157	0.000270356	3.7112724070485e-06	0.0645392	0.0413759	3.30573619560266e-16	0.00109765	1.69534864939174e-14	5.47276438666013e-05	8.24456491898527e-09	1.31411984127519e-17	0.000462575	1.00218155090776e-05	0.00061172	0.110157	0.0019782	0.00816412	0.000246579	0.0586353	3.51439453751329e-07	0.00106641	0.000438169	0.0150495	2.82725360580699e-08	0.00583451	0.00206011	0.600268	0.081615	4.01399389326203e-05	2.08607585737454e-08	0.00602057	1.00661222948254e-16	7.79515719427369e-11	3.06836968434897e-07	5.24755700395268e-17	5.99304763461985e-13	3.42263573794578e-23	3.72055874437159e-17
GZG.V.010.323	Neovenator	0.558774	Piatnitzkysaurus	0.161748	0.000556525	6.21504362680203e-06	0.0316381	0.0467835	2.13620780179479e-18	0.000239101	8.47576204672741e-14	0.000136184	4.3416270594571e-07	1.62471873680659e-19	0.00386326	3.89395164113669e-06	0.000166987	0.067225	0.00180933	0.027252	6.15524589246634e-05	0.0760528	6.22098210752373e-06	0.000142514	0.00150876	0.00260298	8.53634010287638e-09	0.0157213	0.000861286	0.558774	0.161748	1.80355527933086e-06	3.62741483166483e-10	0.0028337	1.36118551832423e-18	6.27310367615219e-10	5.1928781141378e-06	3.01484124005627e-16	6.24596732755973e-11	6.20046300063532e-24	5.16962752803914e-17
GZG.V.010.331	Allosaurus	0.48922	Neovenator	0.186929	2.98215571524371e-05	8.0149394733475e-06	0.0629296	0.48922	3.899543910357e-17	0.00126695	4.11442555951282e-14	7.4122254150611e-05	1.54062735392542e-08	1.44204074307696e-20	0.000676835	3.10938960241625e-06	0.000372233	0.0591242	0.0301939	0.00653381	0.000329603	0.0626403	1.05322811743076e-07	8.92701546140734e-05	0.00224112	0.0243758	1.06188921514956e-08	0.00348588	0.000922352	0.186929	0.0654595	4.79008407360211e-06	3.26111661896113e-08	0.00308888	3.10199112595122e-18	2.01521232259575e-10	3.12401970707199e-07	6.02262348500962e-17	1.44886989160438e-13	5.80358659608822e-26	7.02256370792172e-16
GZG.V.010.372	Marshosaurus	0.527925	Allosaurus	0.148927	2.45298971681079e-07	2.24564978504051e-08	0.017723	0.148927	5.72881438868581e-20	7.82462449214661e-06	1.58498252578994e-19	1.73365727802068e-07	1.79354383122151e-09	1.57637458103215e-17	2.03568609761056e-05	0.000754958	0.0327709	0.122514	0.100254	0.000189066	4.54852092174887e-05	0.0165513	1.10448652342385e-09	0.000790006	0.00228209	0.527925	1.15679817030867e-05	9.85503494885663e-05	0.0096594	0.00759255	0.0041487	0.000202896	3.66273829965757e-06	0.00752712	1.23349777028864e-19	1.30273340580646e-13	1.33271429747212e-07	2.50294070036452e-13	7.19096033514946e-16	2.59022832064866e-20	2.3910227334757e-11
RPM.NKP.14358	Neovenator	0.440854	Dubreuillosaurus	0.197262	0.000149382	5.44430408137084e-06	0.0807491	0.04872	5.53032880735674e-20	0.000209231	5.37179166714862e-14	0.000116606	8.79948789370415e-07	2.3697202703426e-19	0.00182748	2.84027531881221e-05	0.000676515	0.197262	0.00394407	0.031449	4.74977454667191e-05	0.0482398	1.83100847972512e-06	0.000385913	0.00535839	0.00443968	4.62977587627596e-08	0.012331	0.0034158	0.440854	0.109419	2.41615790699021e-06	4.86836327936018e-10	0.0103644	2.56172946638959e-20	3.78880357074114e-10	2.24448501134735e-06	9.05682060062232e-15	2.52608203621352e-11	3.47278727117516e-23	2.20744566921684e-15
NLMH101378a	Allosaurus	0.341245	Marshosaurus	0.26259	3.90057162579477e-05	4.04182361537503e-08	0.0201687	0.341245	5.60249181119699e-18	6.30403636358512e-06	1.43099212237147e-18	9.43684501397883e-07	1.24072310768993e-07	6.00156136926823e-18	0.00104923	0.000191479	0.0110541	0.146003	0.0397747	0.00190452	1.44121122439493e-05	0.0559855	2.04731511283981e-07	0.000608615	0.00215137	0.26259	1.28579299276217e-06	0.00149801	0.00284708	0.0804713	0.0297222	0.000102262	5.30169825358834e-07	0.00256641	1.58174868307219e-17	6.23758350864669e-13	3.38655082240969e-06	9.62465078828269e-15	1.33714447223133e-12	7.98286697367524e-21	8.26051231749342e-13
NLMH101376b	Dubreuillosaurus mesialmost	0.602385	Allosaurus	0.232071	1.40631845298013e-10	6.29719745653151e-09	0.00778131	0.232071	2.65222652296909e-24	1.42416117029792e-06	7.88252778222432e-20	2.47923451635348e-08	4.59289130169635e-10	2.45718249949693e-22	5.11723650826207e-07	0.000169207	0.00761712	0.0224379	0.602385	1.43635770734478e-05	4.08595064235824e-06	0.000478585	1.51909260968491e-12	1.34416373403437e-05	0.00760024	0.115128	1.60332839342179e-06	2.58799708065287e-06	0.00201994	0.00011495	0.000114153	1.36656428354282e-06	6.88253590030727e-07	0.00204357	2.37925756906257e-25	2.04234512766388e-14	8.52398336273489e-10	1.3484196705016e-12	1.08123853655161e-18	1.49782169098328e-24	7.501931528549e-09
NLMH101376e	Dromaeosaurus	0.352259	Dubreuillosaurus mesialmost	0.259757	8.66584560880024e-12	3.77215170973035e-12	0.000940443	0.00352539	7.64907795553108e-22	4.11268210755936e-08	4.92617765276389e-24	3.48815120518374e-11	9.5433925817567e-13	4.29937684007828e-16	1.10362204483877e-08	0.00869082	0.352259	0.113825	0.259757	2.16059730981879e-07	9.18507277461724e-08	2.24336269999109e-05	7.22995374555119e-15	0.0135114	0.000253463	0.141859	0.00371777	1.83569388097596e-08	0.0750251	0.000183787	6.48341199416704e-06	0.0027455	0.00353671	0.0201399	1.04927273770777e-23	6.45974642742661e-19	1.76185611201741e-12	1.32150383247535e-10	7.72361261042986e-21	8.67092432522375e-18	1.95998509571954e-08
GSUBV4022	Dubreuillosaurus mesialmost	0.910794	Marshosaurus	0.0630989	2.94114431612837e-14	3.04353826071454e-12	5.0782879757885e-05	0.0132729	1.10997758244997e-23	1.20615511100667e-08	1.05280131291743e-24	6.17983385666436e-12	2.18620995321495e-14	5.5318509048723e-21	9.68566299543925e-10	6.17440081427836e-05	0.00897949	0.00140351	0.910794	7.97457103049218e-09	1.60426271605341e-07	7.66346666349246e-06	1.21179676810623e-16	1.11556939010222e-05	0.000105547	0.0630989	4.61734456069731e-05	8.44092672591172e-10	0.00103668	1.30202338699771e-06	5.97771158078614e-07	1.6293576790715e-05	0.000768619	0.0003447	1.74819909315498e-25	9.5056935198366e-19	6.90085491571856e-13	2.37601662101276e-12	9.30580411157594e-24	6.62192037219644e-23	1.86753997800625e-08
GZG.V.010.373	Dubreuillosaurus mesialmost	0.479889	Allosaurus	0.430466	6.27226357697398e-10	2.99447764016037e-09	0.00174288	0.430466	8.33501609481949e-19	4.73673037518881e-06	1.33831531700867e-19	1.32956597903219e-08	8.83036243195859e-12	2.41720344903726e-22	8.09799656481319e-07	3.11188527305731e-06	0.00102898	0.0047162	0.479889	3.87813520529086e-06	4.62329556903048e-06	0.000439263	9.71451222881694e-13	8.79102006076393e-06	0.000351684	0.0803431	1.16659929495481e-07	1.04304979608012e-06	0.000244081	0.000327827	0.000113364	5.48643709646529e-06	2.90180335362315e-05	0.000276578	5.5887033072322e-21	4.28277218789727e-15	1.11285937581176e-10	3.0565418272998e-16	3.08465043554067e-19	1.01411198901148e-26	4.46303332453779e-12
GZG.V.010.369	Dubreuillosaurus mesialmost	0.862883	Dromaeosaurus	0.0370633	1.86408080926579e-12	5.22060264642391e-12	0.000756724	0.0290463	1.18116335002148e-25	4.47475180411606e-09	2.3180495233922e-23	6.74820710961643e-11	2.0574787017585e-10	7.86779645676412e-22	4.76816364475506e-08	0.00103589	0.0370633	0.0284775	0.862883	4.935416235448e-07	5.39144252650967e-09	7.18899362276671e-06	1.37609107255619e-14	6.96323965188441e-05	0.00291263	0.0315688	5.67896883712218e-05	2.91354103495558e-08	0.00435772	2.30567154867401e-05	3.07045929485381e-06	3.60099509224011e-06	1.52492144694758e-05	0.00171693	7.34929655895187e-28	3.18437153813625e-18	5.72324291324767e-12	1.35012637942797e-10	1.78696684981716e-19	2.9234339924347e-22	1.77623480709838e-06
NLMH101376c	Erectopus	0.171173	Raptorex	0.168162	6.1632967995791e-07	4.32603825552418e-05	0.113107	0.00338359	1.41222133087291e-16	0.137059	4.12937758676284e-14	4.4208739160749e-05	1.51876682547014e-13	5.19934706526412e-14	4.92266236620675e-07	4.96550637679873e-05	0.00253925	0.111538	0.00219712	0.000389529	0.171173	0.0590531	1.99111508353146e-10	0.0145145	0.000102323	0.0557509	1.19827845966844e-06	0.000224778	0.0480139	0.0910135	0.0194668	0.00217106	1.55613916382093e-06	0.168162	5.02174396884819e-17	1.95234104504564e-10	2.09774807373082e-09	6.99620863619812e-16	3.99666727695578e-19	1.90033031393625e-21	5.37354883367554e-18
RPM.NKP.14357	Genyodectes	0.641965	Erectopus	0.126826	9.79215309715931e-06	0.000119176	0.0234421	0.00693046	2.56235891216734e-20	0.00510676	1.60556810607516e-14	0.000140799	1.17491549768043e-10	2.05811771742112e-16	2.35633295637477e-05	1.39294861871188e-05	0.000323627	0.0154922	0.000703972	0.00259257	0.126826	0.641965	1.79841108362316e-07	9.37722528897705e-05	0.000410168	0.026896	8.86254261933671e-08	0.00394443	0.00286171	0.0205563	0.112475	1.66212551017134e-05	7.08378862029451e-10	0.00903949	5.05932338117596e-18	1.53565885561248e-08	1.61727929619451e-05	2.51778506219789e-15	1.14036229358281e-15	1.66466874591424e-21	1.57802393561211e-17
GZG.V.010.327	Marshosaurus	0.641965	Erectopus	0.318111	1.1511662211585e-07	1.18229877610732e-05	0.114366	0.000747926	4.28061234186941e-20	0.0158165	9.44097065920234e-17	6.29520771465349e-06	7.98338333931504e-14	5.68391327378398e-13	2.53407552667243e-08	0.000610052	0.00687951	0.0471379	0.000249034	0.00010785	0.318111	0.0485663	4.72894485533097e-11	0.00389156	6.49110435063353e-05	0.346567	1.89946129760651e-06	0.000160856	0.0262593	0.00301958	0.00406738	0.00135185	1.09077871313022e-07	0.062005	3.95889618541144e-18	5.82812335658918e-11	9.10815913481309e-09	5.61999207400492e-15	1.66983706888435e-20	3.40408662269052e-19	6.96030339309865e-16
NLMH101375a	Neovenator	0.779752	Piatnitzkysaurus	0.0825682	0.00124049	8.77344620437058e-06	0.0203617	0.000728557	5.18469391434849e-15	0.00430835	8.13679764361249e-14	8.67176463091318e-05	1.35672351728463e-10	7.98391073684079e-15	7.38197281560194e-05	1.94838217232143e-06	8.05927741665992e-05	0.0293703	1.95001181633863e-05	0.00433128	0.00138437	0.0607641	6.781319319243e-07	0.00215808	1.30248254619912e-05	0.0018181	6.43803252753351e-09	0.00563015	0.00105935	0.779752	0.0825682	9.16317125702913e-05	1.62949184383257e-09	0.00414814	1.19620045213843e-14	2.86160809106681e-10	2.0527089298818e-07	1.61714763182406e-18	1.58643406515049e-13	9.59531864343191e-22	5.0143714197857e-21
GZG.V.010.319	Neovenator	0.535521	Genyodectes	0.15068	0.0169707	1.11184623947778e-06	0.0439676	0.00112535	1.77901521101825e-11	0.00363581	9.52314264773281e-17	1.12833052440793e-05	1.01817108382914e-11	1.03782470762012e-11	2.26998745164535e-05	1.13284819735948e-05	0.000551839	0.0289859	4.05979325248841e-06	0.00153136	0.00481302	0.15068	4.49179659952194e-07	0.00917022	1.11448448554118e-06	0.126318	8.04659918374849e-09	0.0102331	0.000496969	0.535521	0.0584827	0.00635291	8.43729301151809e-08	0.00111109	1.30630617767384e-09	7.53301645840669e-12	3.07406038479615e-07	9.42214605258356e-21	1.65838564942174e-14	1.69194811980732e-19	9.40587220793559e-21
GZG.V.010.330	Neovenator	0.458709	Genyodectes	0.227022	0.00110862	1.89584041651805e-05	0.0443322	0.0034301	2.25177636545958e-16	0.00381716	2.71400324427009e-14	0.000133234	7.62403667231599e-10	4.20905733786097e-15	0.000151092	9.50212038572316e-06	0.0002896	0.0484075	8.58574742456667e-05	0.0084273	0.00485504	0.227022	1.57102851694549e-06	0.00134801	7.26442591781793e-05	0.0115332	2.12013743456254e-08	0.0139342	0.00188547	0.458709	0.164147	9.30725942506833e-05	1.76635086946795e-09	0.00618443	3.63210644055729e-15	9.23795457797669e-10	2.6083673599754e-06	2.07721807457977e-17	2.27915643464881e-13	3.55369912427484e-21	3.12091908131827e-19
GZG.V.010.392	Neovenator	0.420047	Piatnitzkysaurus	0.216319	0.0123536	1.9971894736822e-05	0.0388099	0.00494827	1.99487900284698e-18	0.000413906	1.82591625037097e-13	0.000435031	4.27713154986539e-07	1.75833853435515e-18	0.00225164	1.53195437098731e-06	2.76923278227476e-05	0.0211335	1.93071525892481e-05	0.0585732	0.000168272	0.118648	6.60975414299908e-05	5.09951191154167e-05	0.000188596	0.00128701	2.76567215292843e-10	0.103479	0.000128394	0.420047	0.216319	5.91520130837046e-07	2.61545486484188e-12	0.000600398	4.73742640658793e-17	4.35412612361161e-09	2.883311943149e-05	3.83196587754543e-18	3.08825606643368e-10	1.31662422108043e-23	4.26809007007089e-19
NLMH106235b	Genyodectes	0.411455	Marshosaurus	0.227201	0.000114163	1.70480480157364e-06	0.0393846	0.0103668	2.50207748075301e-19	0.000152452	1.96467531763965e-17	9.71433822465109e-06	3.90538903079848e-09	2.66015540571231e-14	0.0001044	0.000558326	0.00786969	0.110014	0.000813799	0.00341972	0.00315045	0.411455	7.0055614948326e-07	0.00186557	0.000515726	0.227201	1.9969692718474e-06	0.00641327	0.00900149	0.0630617	0.0924516	0.000367588	1.3103562017035e-08	0.0116707	1.18993197773942e-16	7.58887671416522e-11	3.37778395527592e-05	2.27963289784763e-14	8.52267105156499e-14	6.01794473715267e-18	4.06202583239104e-15
GZG.V.010.334	Duriavenator	0.259815	Megalosaurus	0.237927	0.000816299	0.000130551	0.00653672	0.034357	4.21422043226913e-26	1.17225395892089e-05	5.18255946357503e-12	0.00243413	0.00136887	4.38141287509582e-26	0.0464689	6.73968963283894e-08	6.80048343395118e-07	0.0017254	0.000117479	0.259815	1.60210455638502e-05	0.11629	0.00169381	1.45387643669179e-08	0.0121191	4.14736642043866e-05	4.39697409994301e-12	0.237927	5.13533623858851e-06	0.0168036	0.253958	2.30839789248038e-11	1.15174178860071e-16	3.76208954530637e-05	4.33054231910863e-24	1.09878083918543e-06	0.00732375	3.80851902946959e-16	1.06834953207567e-07	2.88540730926823e-28	6.27859340716811e-17
NLMH106235a	Allosaurus	0.616598	Majungasaurus	0.188947	1.69155344960667e-07	1.2356219475252e-05	0.000727539	0.616598	1.15470794613656e-30	3.3060815248366e-07	3.87316314654515e-15	5.04497838307109e-05	0.000275147	5.25588030041411e-29	0.00621144	2.21338065248666e-07	3.78271409296637e-06	0.000430513	0.0394172	0.00780775	1.89845531026875e-05	0.0906064	9.51011101158069e-06	3.93657984055666e-10	0.188947	0.000422127	2.35211270945418e-10	0.00395781	7.18370711596549e-06	0.000111301	0.0292918	5.36930793622075e-12	4.1413674786733e-15	2.22511504278548e-05	3.50572182637802e-28	1.10070017834106e-07	0.0150708	9.29576131098915e-13	7.94721122127934e-11	1.23197649356665e-28	5.18608007217657e-12
GZG.V.010.399	Proceratosaurus mesialmost	0.973353	Proceratosaurus	0.0101298	6.21059896278626e-21	4.5399256204266e-22	2.23475602124721e-09	1.14922628047011e-09	4.32917355185324e-23	1.2149405916829e-14	6.19705505743347e-40	7.1253744172385e-22	7.16375629278275e-26	5.9285073911635e-12	1.14229451503447e-19	0.000116349	0.00537217	6.15389299442705e-07	8.21563655216319e-07	3.80162031282764e-17	2.21254413239073e-12	3.96314949480086e-12	2.90769703767814e-27	4.75010506381601e-05	1.83015454635413e-12	0.0107154	0.00025843	1.5668029673026e-17	5.92958784445577e-06	2.00229922341362e-12	2.29112434983853e-14	0.0101298	0.973353	1.64266660711722e-07	2.49406773477461e-23	6.42927238189043e-32	1.88995822909447e-22	4.2201064168623e-16	1.13953492211164e-36	1.1444718257013e-14	2.21864028136614e-09
DFMMh/FV382	Liliensternus	0.606686	Proceratosaurus	0.370462	7.00851908003318e-12	8.93665329269771e-16	2.94516408914947e-06	3.95232799682275e-09	6.54520033589886e-18	9.47907409882434e-10	1.92522824109736e-28	1.34337585970743e-14	4.2082304086287e-19	6.80015505678131e-07	6.46075540138426e-13	0.000869821	0.0115123	0.00185634	2.08581147756406e-07	1.55502546819339e-10	2.19911265015831e-09	7.06433889725354e-08	2.42009510451431e-17	0.606686	4.7320789258871e-10	0.000673841	0.000843947	4.91523584993549e-11	0.00541106	1.86018720305911e-05	2.08535585963705e-08	0.370462	0.000823001	0.000839389	2.96806829634344e-18	1.61839031555351e-23	2.25488328822124e-16	8.87006510863357e-15	1.56718820398457e-24	4.61793753021966e-11	3.17548791424027e-16
NLMH105652	Velociraptor	0.999999			2.22804146860668e-33	1.47522422952441e-42	9.67414082008481e-26	4.62959512260753e-29	5.20146664894711e-41	4.59920981709665e-35	5.21800146313276e-64	9.79822733487488e-41	6.86481451219757e-38	6.21489743749102e-07	8.79537473756093e-33	3.1447387086631e-11	1.10125207582518e-11	9.47068200469686e-18	1.08599477423549e-22	7.33123149284986e-32	2.02512951568442e-30	4.41933659211036e-26	4.52906260764846e-38	4.35797473800673e-11	3.4920314770839e-27	3.4736677099472e-17	7.29079990496066e-07	8.47759065589546e-33	2.98067830652659e-14	2.46570120125897e-24	5.48575162362285e-28	1.5125986397611e-09	5.9337834144852e-12	1.23781918632045e-17	8.10573323364922e-37	3.36511530611384e-52	4.10527019096504e-33	3.53985526465758e-16	1.09283684958964e-44	0.999999	6.43685808124777e-20
DFMMh/FV530	Liliensternus	0.519323	Proceratosaurus	0.428889	1.19541839857139e-11	2.27169900807075e-20	3.44582141804257e-07	3.81009373888849e-12	1.61300263328104e-20	5.93126762053106e-14	3.42693117508998e-36	2.32125408541669e-18	2.91992144688874e-19	0.00309486	1.87905978258043e-15	0.0264946	0.0208207	0.000235664	1.28573153136279e-11	2.46005939186938e-12	4.93663653652924e-13	3.36767686582391e-10	1.41092762140079e-18	0.519323	1.11576052338514e-12	0.000835514	0.000150517	4.83853520621618e-12	0.000124921	1.27000528720678e-07	5.60688201916218e-11	0.428889	5.68798041999325e-06	5.60564949395445e-06	1.20962255590692e-17	6.89728410407798e-29	1.35615538275482e-17	3.57536461656199e-16	1.01036216335315e-24	1.85702157627031e-05	2.52508985782693e-14
DFMMh/FV658	Proceratosaurus	0.982399	Marshosaurus	0.0101043	8.12403759277348e-12	2.3084046076535e-15	1.63069791739564e-07	1.66286558880013e-09	5.52285400730156e-11	3.26811890498536e-08	2.66492551379111e-30	2.31638516533297e-15	2.75459852019287e-25	7.46958659560579e-06	2.45270701273381e-15	4.39595033110687e-07	6.33225715944024e-05	1.81860513406578e-06	1.23073023772884e-09	9.42045688681601e-13	2.86430947814758e-06	2.84608853775096e-07	4.93398458928419e-19	0.00161411	8.38032994478354e-14	0.0101043	1.46063109894651e-07	8.72078080762257e-12	3.46038062948619e-06	1.89056535334608e-07	3.30087868115766e-09	0.982399	0.0058017	7.77732747150923e-07	6.01566897539262e-09	1.64861812092673e-23	7.30421705049912e-17	1.26572123179791e-23	2.93315624024988e-30	7.50481166407949e-15	2.46335566159493e-22
DFMMh/FV383	Liliensternus	0.852737	Proceratosaurus	0.0852453	2.41051336671719e-10	5.45088069940273e-13	0.000185075	4.43293186511391e-08	1.18918817639526e-18	1.46085819729516e-07	2.06521390052558e-24	6.33401107876566e-12	4.43374033436333e-17	3.49275046267937e-08	1.01890181482323e-11	0.00203561	0.0144766	0.0158479	5.49390199004326e-07	1.61163565209151e-08	9.51940535307489e-08	9.51727956421505e-07	1.18366883501175e-15	0.852737	1.5831745126888e-08	0.00153579	0.000142049	5.12345569270716e-09	0.0195253	0.00025451	5.03100495965296e-07	0.0852453	2.73328231083561e-05	0.00798508	4.13080208669218e-19	2.81867712618301e-20	3.807729312049e-15	1.27712485254379e-14	8.92816099589447e-23	3.89460876805272e-13	4.00195892041197e-16
DFMMh/FV790.5	Coelophysis	0.999865			8.28848735810543e-30	4.24314026446018e-48	6.17062950236288e-28	2.35156886429014e-31	1.9175904187976e-15	8.10341142959974e-35	1.2279766669572e-68	5.23758163452075e-45	4.04216735533114e-47	0.999865	1.55928337510098e-35	1.12203945232455e-16	1.53187146282752e-14	2.4928770960505e-20	9.01287890880238e-28	7.51393755521835e-36	1.28381667850443e-33	2.1624167945375e-29	8.19017458480649e-42	1.81817762638749e-09	3.93537206767017e-36	1.24032919348979e-17	1.73517604783892e-12	1.65883360664364e-35	8.88005163834664e-19	4.56741278881858e-23	8.71344579213814e-31	4.73170780266689e-05	3.78837157965333e-05	3.25923161367307e-22	1.48180270968385e-15	2.25336770453416e-61	1.06912614026974e-41	4.38721730907918e-35	7.17918581875502e-49	4.98255560640782e-05	1.67376279112051e-33
DFMMh/FV.CL340L	Duriavenator	0.520635	Ceratosaurus mesialmost	0.215806	2.20976327798471e-05	0.000204475	0.000752178	0.00227934	1.98105029811164e-32	8.02674113636954e-07	1.44458815920397e-08	0.00936037	0.215806	2.16293032735893e-32	0.0772579	7.76593416921873e-10	3.52316362324791e-09	0.000306143	2.94540237778913e-05	0.520635	3.76408774943366e-08	0.00179811	0.00174043	1.46533049111415e-10	0.0618954	8.14647929729636e-09	3.8556229572619e-14	0.0559279	6.23352350001758e-07	0.00553086	0.0458779	1.32720297790627e-15	2.90897052094354e-21	1.22751561147186e-05	1.40915733989712e-32	1.64896055919897e-05	0.000531408	1.11813727662829e-14	1.40722152829709e-05	3.36656411263177e-33	7.67072270682388e-18
DFMMh/FV.CL340S	Dubreuillosaurus	0.78071	Neovenator	0.0845881	1.90147177138659e-05	1.64094385237324e-08	0.0317139	0.00193582	1.2680156397541e-25	1.9379240248702e-07	1.67321144737641e-17	1.60044642034768e-06	0.000102107	4.00514721700783e-18	0.000597967	0.0040402	0.00900861	0.78071	0.000797926	0.0134718	6.60009866413065e-08	0.00233711	9.55258837116669e-07	0.00221229	0.0154044	0.0013031	3.49988361522305e-06	0.00247262	0.018366	0.0845881	0.00971009	1.34962151429963e-06	2.59971682987253e-11	0.0211994	4.54095601125632e-25	1.07926768858523e-12	1.75086654437948e-06	1.80124101095446e-10	8.49429577715961e-10	2.89747522684636e-18	2.28259266474938e-11
DFMMh/FV1204	Masiakasaurus	0.784175	Dromaeosaurus	0.0805121	8.42948943769813e-17	2.51929642272618e-21	2.69239695827169e-09	6.04820822805541e-11	2.27344975749935e-26	7.94022855742395e-16	2.42552526277098e-37	6.08248138316163e-20	1.13806768818313e-19	3.19802227378437e-07	2.91257046581234e-15	0.0242903	0.0805121	0.000120316	3.06223130562334e-07	6.38505517558204e-14	1.35630369049726e-13	2.2216494917759e-10	1.19179135579206e-20	0.0447607	1.63431365721459e-10	0.000144193	0.784175	7.30050916590527e-15	0.00324227	5.24230162547244e-09	1.81163862989766e-11	0.061213	0.0014712	5.4384089236191e-05	3.42024075656189e-25	2.92838692609721e-29	2.5594041641624e-17	4.60768777095983e-09	6.72890273506005e-27	1.62854078831966e-05	5.0760734241603e-10
DFMMh/FV1203	Dromaeosaurus	0.460351	Masiakasaurus	0.375067	2.56183873296006e-18	9.04201240232159e-19	2.12808746672533e-07	2.38873607989856e-08	1.82758123005024e-27	3.06372485571747e-13	2.93180015991248e-35	2.50974477315591e-18	3.71231312961117e-20	1.20198160737167e-10	7.94181138896329e-16	0.0745976	0.460351	0.000341287	9.07181095605419e-05	2.01329935113975e-13	9.07674597144455e-11	1.88063049237125e-09	2.50131323052248e-22	0.006003	1.35194303796553e-08	0.020558	0.375067	2.42921988828212e-14	0.00869757	1.25022770168735e-09	3.91069793784505e-11	0.0258027	0.028194	0.000295731	7.13108080776305e-27	4.49646268448011e-27	1.25838800887601e-17	5.14543769912517e-09	2.76805028700838e-30	3.02855113237561e-10	1.11358757167472e-06
DFMMh/FV1202	Velociraptor	1			7.67118034551909e-52	4.80383809145141e-71	1.09662421243744e-47	1.3942091093774e-50	4.79597896894291e-45	7.80508114937317e-59	2.98752942912034e-100	1.7554531821462e-68	7.09311098611768e-65	4.59496289634225e-07	6.97916706151809e-55	1.75944469786924e-26	3.97343049234638e-26	1.45278976875144e-36	2.65461710268102e-43	3.15666613654643e-56	1.16480494982675e-51	5.96271006694044e-46	1.16836929810872e-60	4.49676502307363e-24	3.56992899288735e-52	9.7439955996912e-32	7.12580541365037e-19	7.05053214186913e-56	5.74355037568557e-32	1.07788033044958e-43	2.07879152473219e-49	8.46517525845472e-18	8.98024411670089e-19	2.18087955740846e-37	7.43873993575185e-38	4.06493064665899e-84	1.16177102481878e-54	3.78469133851393e-37	5.89101065509534e-69	1	1.25198541137326e-38
NLMH105653	Proceratosaurus mesialmost	0.7279	Coelophysis	0.269737	2.36735801116322e-31	1.5211447953897e-45	7.82201158195994e-27	1.98420213636381e-28	9.40235854916263e-12	1.92205969716181e-31	1.03514931771469e-67	6.2806553501754e-44	1.35658539297577e-50	0.26973713625376	2.61783302255001e-36	8.47647589985895e-17	1.29886010830553e-13	2.11867781788816e-20	1.0146843918993e-24	2.57923577535847e-36	6.15199307538224e-29	1.98653293409191e-27	7.61064997845073e-44	6.00074577742053e-10	2.46029516351372e-35	1.83354544869176e-14	6.80956323187885e-12	1.37299948318726e-35	2.86018575348408e-18	1.29388158587755e-23	4.45324348586407e-30	0.00236326531935271	0.727899573390767	1.34815434621166e-21	6.89387232818613e-12	2.01388612425651e-59	1.42599800807667e-41	1.48400808314386e-36	1.7691617447577e-54	2.44127915047167e-08	2.07759907971493e-32
