# Supplementary material for: Multivariate and Cladistic Analyses of Isolated Teeth Reveal Sympatry of Theropod Dinosaurs in the Late Jurassic of Northern Germany
Source: PLoS One. 2016 Jul 6;11(7):e0158334. doi: 10.1371/journal.pone.0158334 (PMC4934775; doi:10.1371/journal.pone.0158334)
Supplement: S2 Appendix — Modified datamatrix used for the cladistic analysis that is based on the supermatrix of Hendricks and Mateus [61]. (TNT) [file pone.0158334.s002.tnt]

nstates 5
xread
1972 60
Eoraptor             010100000000?000110000?02???????0100[01][12]100[01][01]10000101012[12]1100000[12]00[01][01]10?[13]?00000000?012[12]10[01]00000001-?001000000-0-0---0000???????????????????????0000?00?00---00?0?01010000100000000001?010010000010-001001?0?-000?00???0000000?0?10???0???0000?????????????????????????????????00?000100??0??0????????00????01??0????0??????00??0??0???0???0?1?????????0?0??0???0??00????????????0????0??00?0???10?0????????0???????000?0??????000?000?????????0-??0000?01????00-0???0-????0??????0??0?0??????0???0????????????????0????0?????????0??1?2?????1??????110??-0??1?3???????1?????????10??1?4????0?0?0?1?0?????0??1?1?????????????????????1?0?????????????????10??0110001010000000001101?10000?0100000-1??0001001001000?00000?21000101102010000012010100100000000000-000100000000001001?0?00000010000????????????????????????????????????????????????????????????????????????????????????????????????????????????????????????????????????????????????????????????????????????????????????????????????????????00010000?00000??????0101000?0?0010000?0000100??0001?0000001000000?0000000000?10?00??0?001000?0000?0??????0??00?0?101000000?0?0000?00?0000?0?000-0?????????-00000000000000?0?00000000000000?0000001?0010000?000001000000101000000000?00100000100000000000010000000?00000000000??000?0000000?00000?0000?000?000000000???-0000000000000000000000000???????????????????????????????????????????????????????????????????????????????????????????????????????????????????????????????????????????????????????????????????????????????????????????????????????????????????????????????????????????????????????????????????????????????????????????????????????????????????????????????????????????????????????????????????????????????????????????????????????????????????????????????????????????????????????????????????????????????????????????????????????????????????????????????????????????????????????????????????????????????????????????????????????????????????????????????????????????????????????????????????????????????????????????????
Herrerasaurus        0100000000000000110000002000100010-10[23]10000-0--0---01-0-?000010-1[012][01][01]000[02]0000000?000221000[01]100000-???0?10000-200---0000???????????????????????000?????10---0???010000000000?00?00001?220000000000-0010000??-??0?00?0?001????01?11??000?0?000?0???0??000???1??0??0????0???????0?2?????0??000?????????????0101000????0???000001?0??1??00?00000002???0??0?000?00000?00????????????0??0-01010?00??100000??0??00????0??000?0???00?0000000?????00??10??0000?011???00-0?1?0-??01000??0?00?00000?0000?0?10????0010000??0?0?00?0?000?0?000?010210001000001111100-00010310000001000011000300011410000001000001000200010110001010100000000----100-01-101010102--------00100?10000000000101010010000?110000-1100001001001000010?0011200111011000010000100000000000001001100101001000000000000000000001000100000000000210000000000000000000100100[01]0000000000000000?0000000000000000000010000000000000000000000000000[01]00100000010000000?000000000001100?0000000000100000000000000000000000000000000?000000000000000000001000000000????0?0001000?0?0?00000?0000100??001201000000000000?00000100000000020?000010?00000?10??00000000?000000?10000?0?0000?0000100100000-00?000010?-00000000000000?0?1000000?0000000000000??001??00?1?011?0??000101000000100000101000100000000000010000000?00000000000?0?001000000?00000??0000100000000000001??-0100001000000000000000000???????????????????????????????????????????????????????????????????????????????????????????????????????????????????????????????????????????????????????????????????????????????????????????????????????????????????????????????????????????????????????????????????????????????????????????????????????????????????????????????????????????????????????????????????????????????????????????????????????????????????????????????????????????????????????????????????????????????????????????????????????????????????????????????????????????????????????????????????????????????????????????????????????????????????????????????????????????????????????????????????????????????????????????????
Eodromaeus           01???????????000410?000?30??10000?????????????????????????????0-0[01]2000110[01]0000010000[01]1[01]0000[01]000020000?00000-100---0010????????????????????????????????????????????????????????????????????????????????????????????????????????????????????????????????????????????????????????????????????????????????????????????????????????????????????????????????????????????????????????????????????????????????????????????????????????????????????????????????????????????????????????????????????????????????????????????????????????????????????????????????????????????????????????????????????????????????????????????????????????????????????????????????????00?00?1000?0?00001?????0???0?1???000-?10101100100?000010?001120011101130001000120001000000100000110000100110000000000000000000?00?????????????????????????????????????????????????????????????????????????????????????????????????????????????????????????????????????????????????????????????????????????????????????????????????????????????????????????????????????????????????????????????????????????????????????????????????????????????????????????????????????????????????????????????????????????????????????????????????????????????????????????????????????????????????????????????????????????????????????????????????????????????????????????????????????????????????????????????????????????????????????????????????????????????????????????????????????????????????????????????????????????????????????????????????????????????????????????????????????????????????????????????????????????????????????????????????????????????????????????????????????????????????????????????????????????????????????????????????????????????????????????????????????????????????????????????????????????????????????????????????????????????????????????????????????????????????????????????????????????????????????????????????????????????????????????????????????????????????????????????????????????????????????????????????????????????????????????????????????????????????????????
Coelophysis          010?000000000011010110000010?10010-00[012]10000-0--0---01-0-0030000-[01][01][01]000[13]00000000[01]0??[01][01]100[01]0100000-000000000[03]00-0---001000011--1---0------?????011?????00---?????000101001?1?00?00101???000?000010-00100????-0?0?01?0?0?0?????0?????0?????000?0???1????0??????0??0????????????0?2???0?0??000?????????1???0101??0????1000?0000??0??00?0[01]?00023?01???0??0?010100?00?00????????????0????01?00?0???10000???0???0????1?010000???10?0000010????000??0-??00110110???10-0?0?0-??11000??0?00?000???0?11?0?11????0010000????1????0???100???0?0102?0001000?001111?0-000103?000000100?1110?00000114?0000011000??10?00010101000011100010000?0----100000-1010?0?020-------10010?011111101010010110101??0100000-?111021111111111110?00112111110113100111113000111100110000011110011011111110000011111101101100????????????????????????????????????????????????????????????????????????????????????????????????????????????????????????????????????????????????????????????????????????????????????????????????????????00101211000010????0?011010100?0000000?0000101??0000000000000000?0?00000110110100000?0000000?0?2??1????0??1?0?0?0?00??00110?0?0000?00?000000001100?100011000?000001011000000?0000000001000000000011?1100?01?000001002000101000000?0[01]?00101110101000000100100011000011011110100?10000001000010000110[01]00?00?000?01000110002100000010111100011000000???????????????????????????????????????????????????????????????????????????????????????????????????????????????????????????????????????????????????????????????????????????????????????????????????????????????????????????????????????????????????????????????????????????????????????????????????????????????????????????????????????????????????????????????????????????????????????????????????????????????????????????????????????????????????????????????????????????????????????????????????????????????????????????????????????????????????????????????????????????????????????????????????????????????????????????????????????????????????????????????????????????????????????????????
Dilophosaurus        01[01]10020010100214111100120[01]11110?0-10[01]00001101???01110000000000-111000[34]1[01]00000010002310000[01]100000?0?20?0000-0-0---00?0??????????????????00100010?1???00---01????0000?00011?00???101?22000?00?01??0010?0????0?0001?0??11????00011????????000?0???1??000?1?1?00??0??101???????0?????0?0???01?????????0???0202010????101?000?1100??11?01?00023000???0??0?010?000001????0?????????0??0-01?00?0???100000??0???0???01?01???0???0??0000010?????10??0-??1??00?10???10-????0-??11000010?00?000???0?11?0?10????0010000??0?1?0??0?0?200100???1020000100000111110?-0101031000000100010100?3010114?000001000010100?00101010000001010000000?----100002-10-000102--------?0000101111110101101110010?111100000-?1111011010011?10100001121111101131001110130001011000001000?1110011011110110001011111101111100????????????????????????????????????????????????????????????????????????????????????????????????????????????????????????????????????????????????????????????????????????????????????????????????????????01?1121100001000000[01]001000100000000?100200100??00?200100001?0001001000?1101101000000000?000000200101000001??0??0?????201100010000?1000000[01]1001101??00011100100000101100000000000010101000010000201??10000100000010010011010000001010001?111011000100010010001100001100110[01]000?10000010001?00100110[01]000000000001000211002100001010110100011000?0??????????????????????????????????????????????????????????????????????????????????????????????????????????????????????????????????????????????????????????????????????????????????????????????????????????????????????????????????????????????????????????????????????????????????????????????????????????????000000000000100000?00000000??000000?011002?001001000000000?000000?0???????00000000000000100000000????????0000000000000100000000000000001300000000001100100100000000000000?000?0000000?0??????20000000000000000000100000100?1010000000000000001000000001000000001000000000000000000000000000000000020000000000000000000000001000000000010000100000000000000000000000000000000?00000
Ceratosaurus         00111-0000000000[34]1110001[23]001100010-10[23][12]000[01]1001100[23][23]10000010000-[12][01]1[012]01[34][12][01]000000100133100[01]011001[01]0[12]0[02]00100[02]0-2010[01]00010220210001102020000001001001000100---00?0?01000000000?11?010111011000002110-001001000000001111110100010100-0?00?0??100?02??1??000???1??1??0???0????????0?????1?0??0?0?????100?????0212?00000?10110000010001101110?0014001?0?00?0?010?020001000?000???????0000-0101000???100010??0???0??1????10000???0??00000001000000000-101001001000010-10000-0?11000000100?1010001?11?00100???0010011?????????0?????????2??102???010?????000100-?0?10[1234]??0000?1000111???????11?10000001000111???????10[1234]-00-0010101000000????0-----------------------?01001000010000011111100101111100000-111110100100111?0100?0112111110?131001000120001000000001000?10002100111101100000-?1111???111??00001200100000000100000000010100201000000000000000000000001111?110000111011100111101010011211111121000000[01]1200001101110?1?00001002000001000001111[01]000010100?1111??01000?111111010[01]1101101101111100010???0210100010000000000000000010100010120?00000020200110000000100001111110001010010010001010100000000110100001110000?100010000001??1000000100100011021?0100010000000021100000010100001010211??10000210?0100001101011110100100110000????0??1??1?01?00010?010?11100?0000111011110110100001[01]0001001100110[01]001102100010100200211101001021??1?0001??10??????????????????????????????????????????????????????????????????????????????????????????????????????????????????????????????????????????????????????????????????????????????????????????????????????????????????????????????????????????????????????????????????????????????????????????????????????????????????????????????????????????????????????????????????????????????????????????????????????????????????????????????????????????????????????????????????????????????????????????????????????????????????????????????????????????????????????????????????????????????????????????????????????????????????????????????????????????????????????????????????????????????????????????????????
Genyodectes          0111110000000000??11000?30011000?0-[12]0[012]000011001100221000?000000-1[01]1[01]01[34]2[01]00000000[01]13310[01]0010001[01]-2020010[01]00-210---0010???????????????????????????????????????????????????????????????????????????????????????????????????????????????????????????????????????????????????????????????????????????????????????????????????????????????????????????????????????????????????????????????????????????????????????????????????????????????????????????????????????????????????????????????????????????????????????????????????????????????????????????????????????????????????????????????????????????????????????????????????????????????????????????????????????????????????????????????????????????????????????????????????????????????????????????????????????????????????????????????????????0???0?????????????????????????????????????????????????????????????????????????????000?001??????????????????????????????????????????????????????????????????????????????????????????????????????????????????????????????????????????????????????????????????????????????????????????????????????????????????????????????????????????????????????????????????????????????????????????????????????????????????????????????????????????????????????????????????????????????????????????????????????????????????????????????????????????????????????????????????????????????????????????????????????????????????????????????????????????????????????????????????????????????????????????????????????????????????????????????????????????????????????????????????????????????????????????????????????????????????????????????????????????????????????????????????????????????????????????????????????????????????????????????????????????????????????????????????????????????????????????????????????????????????????????????????????????????????????????????????????????????????????????????????????????????????????????????????????????????????????????????????????????????????????????????????????????????????????????????????????????????????????????????
Berberosaurus        ??????????????????????????????????????????????????????????????0-1010012310000000?01[23]31[01][01]???1001?-1020?10000-200---0010?????????????????????????????????????????????????????????????????????????????????????????????????????????????????????????????????????????????????????????????????????????????????????????????????????????????????????????????????????????????????????????????????????????????????????????????????????????????????????????????????????????????????????????????????????????????????????????????????????????????????????????????????????????????????????????????????????????????????????????????????????????????????????????????????????????????????????????????????????????????????????????????????????????????????????????????????????????????????????????????????????????????????????????????????????????????????????????????????????????????????????????????????1??????20000??00??0?[01]1????[01]1?????????????0??????????????????0???????????????????????010[01]1???10110????????????????????????????????????????????????????????????????????????????????????????????????????????????????????????????????????????????????????????????????????????????????????????????????????????????????????????????????????????????????????????????????????????????????????????????????????????????????????????????????????????????????????????????????????????????????????????????????????????????????????????????????????????????????????????????????????????????????????????????????????????????????????????????????????????????????????????????????????????????????????????????????????????????????????????????????????????????????????????????????????????????????????????????????????????????????????????????????????????????????????????????????????????????????????????????????????????????????????????????????????????????????????????????????????????????????????????????????????????????????????????????????????????????????????????????????????????????????????????????????????????????????????????????????????????????????????????????
Noasaurus            ????????????????4101000???????????????????????????????????????0-01[01]1000100000001000[01]2100000000000?1?2?00000-0-0---0000????????????????????????????????0????1????1?????0100????????????????????????????????????????????????????0-??????????????????????????????????????????????????????????????????????????2?????2?1[01]1???10???????????????????????????????????????????????????????????????????????????????????????????????????????????????????????????????????????????????????????????????????????????????????0???????????????????????????????????????????????????????????????????????????????????????????????????????????????????????????????????????????????????????????????????????????????????????????????????????????????????????????????????????????????????????????????????????????????0??1?00111110?0???????????????????????????????????????????00??????????????????????????0111[12]????????1?1?10111??00???????????????????000????????????????????00??????????????????0???????????????????1????????????????????????????????????????????????????????????????????????????????????????????????????????????????????????????????????????????????????????????????????????????????????????????????????????????????????????????????????????????????????????????????????????????????????????????????????????????????????????????????????????????????????????????????????????????????????????????????????????????????????????????????????????????????????????????????????????????????????????????????????????????????????????????????????????????????????????????????????????????????????????????????????????????????????????????????????????????????????????????????????????????????????????????????????????????????????????????????????????????????????????????????????????????????????????????????????????????????????????????????????????????????????????????????????????????????????????????????????????????????????????????????????????????????????????????????????????????????????????????????????????????????????????????????????????????????????
Masiakasaurus        0?11???1?0???????10?000?30000001?210[12][12]10221[01]01011100100[02]0010000-[01][01][012]0000100000001001[012][123]10[012][01]000000[01]00002000000-200---0010??????????????????00110?????????0--??100??000???00??????0????????????????????0-???????????????????????????????????????????????????????????????????????01210010???????????0-?????1???0??00?2?101-?0100100010?01????01????1??1????01?0??0?0?????0?????????0001000010???10?1001??????????????????????????????????????????11100000??????????????????0100000100000010?01011?10?????1??1111100???00?0?0??????????????????????????????????????????????????????????????????????????????????????????????????????????????????????????????????????????????????????????????????????????????????????????????????????????????????????????????????????????????????????????????????????00?1?00?111?0?????00000000????00001000100?0?0010??????????0???11?1001???????10?111000001112?01111211111001112100111010111100111000?0111?01011111010?????110?1111?11010??1110110111210?1111111111111111010?????0???00100100000100001000???0?????????10???????????0??20101?10?????????0?001??00????000?0001??00???0100?????????11101000011-0??00?0001001102?00110010011000111?000000101000000002011110001011?0100001?01011111001110100001????????????????????001001?1000000011?111111120100001001001??10011010011021000101002102?1111112021111?0011??1101????????????????????????????????????????????????????????????????????????????????????????????????????????????????????????????????????????????????????????????????????????????????????????????????????????????????????????????????????????????????????????????????????????????????????????????????????????????????????????????????????????????????????????????????????????????????????????????????????????????????????????????????????????????????????????????????????????????????????????????????????????????????????????????????????????????????????????????????????????????????????????????????????????????????????????????????????????????????????????????????????????????????????????????????
Kryptops             ??????????????????0?001???????????????????????????????????????0-1?1100010000000100?231[01]2[01]0000001?0?000022?0-0-0---0000??????????????????0????????????????????????????????????????????????????????????????????????????????????????????????????????????????????????????????????????????????????????????????????????????????????????????????????????????????????????????????????????????????????????????????????????????????????????????????????????????????????????????????????????????????????????????????????????????????????????????????????????????????????????????????????????????????????????????????????????????????????????????????????????????????????????????????????????????????????????????????????????????????????????????????????????????????????????????????????????????????????1????20111021?????????????????????????????????????????????????????????????????????????1000[12]????????????????????????????????????????????????????????????????????????????????????????????????????????????????????????????????????????????????????????????????????????????????????????????????????????????????????????????????????????????????????????????????????????????????????????????????????????????????????????????????????????????????????????????????????????????????????????????????????????????????????????????????????????????????????????????????????????????????????????????????????????????????????????????????????????????????????????????????????????????????????????????????????????????????????????????????????????????????????????????????????????????????????????????????????????????????????????????????????????????????????????????????????????????????????????????????????????????????????????????????????????????????????????????????????????????????????????????????????????????????????????????????????????????????????????????????????????????????????????????????????????????????????????????????????????????????????????????????????????????????????????????????????????????????????????????????????????????????????????????
Rugops               0100000?1?001000?111001?????????????0???2?11??00??????????????0-1[01]?[12]000100000001000[23]310200000001?0?000000?0-0-0---0000???????????????????????????????????????????????????????????????????????????????????????????????????????????????????????????????????????????????????????????????????????????????????????????????????????????????????????????????????????????????????????????????????????????????????????????????????????????????????????????????????????????????????????????????????????????????????????????????????????????????????????????????????????????????????????????????????????????????????????????????????????????????????????????????????????????????????????????????????????????????????????????????????????????????????????????????????????????????????????????????????????111110??1?0[12]11011101000011110??????????????11110011???????????????????????????????????101??????????????????????????????????????????0???????????????????????????????????????????????????????????????????????????????????????????????????????????????????????????????????????????????????????????????????????????????????????????????????????????????????????????????????????????????????????????????????????????????????????????????????????????????????????????????????????????????????????????????????????????????????????????????????????????????????????????????????????????????????????????????????????????????????????????????????????????????????????????????????????????????????????????????????????????????????????????????????????????????????????????????????????????????????????????????????????????????????????????????????????????????????????????????????????????????????????????????????????????????????????????????????????????????????????????????????????????????????????????????????????????????????????????????????????????????????????????????????????????????????????????????????????????????????????????????????????????????????????????????????????????????????????????????????????????????????????????????????????????????????
Abelisaurus          01?000???????000????00???????????0-103[12][12]221100???12210[12]00200000-1[01][01]1000100000001?00331[01][12]0010011100000000100-1010100000???????????????????????1001?0010????0??0??1000?00000?1??0101??????00??2?????1??11?000001?111111100001?100-????????100??????????????????????????????????????????????????????????????????????????????????????????????????????????????????????????????????????????????????????????????????????????????????????????????????????????????????????????????????????????????????????????????????????????????????????????????????????????????????????????????????????????????????????????????????????????????????????????????????????????????????????????????????????????????????????????????????????????????????????????????????????????????????????????????????????????????????1111120?1?021??1011111121011111011101000101?11111?1001?1111?10???10011??1???1??1??????101??????????????????????????????????????????????????????????????????????????????????????????????????????????????????????????????????????????????????????????????????????????????????????????????????????????????????????????????????????????????????????????????????????????????????????????????????????????????????????????????????????????????????????????????????????????????????????????????????????????????????????????????????????????????????????????????????????????????????????????????????????????????????????????????????????????????????????????????????????????????????????????????????????????????????????????????????????????????????????????????????????????????????????????????????????????????????????????????????????????????????????????????????????????????????????????????????????????????????????????????????????????????????????????????????????????????????????????????????????????????????????????????????????????????????????????????????????????????????????????????????????????????????????????????????????????????????????????????????????????????????????????????????????????????????????????????????????????????????????????????
Aucasaurus           01?000??1?00?00041010011??????????????????????????????????????0-1[01][01]1000100000001000331[01][12][01]01[01]011100?00000000-200---0000??????????????????0?0??????????????????????????????????????????????????????????????????????????????????????????????????????????????????????????????????????????????????????????????????????????????????????????????????????????????????????????????????????????????????????????????????????????????????????????????????????????????????????????????????????????????????????????????????????????????????????????????????????????????????????????????????????????????????????????????????????????????????????????????????????????????????????????????????????????????????????????????????????????????????????????????????????????????????????????????????????????????????11?112??1?0?11???1??11?2??????0????????????110???1?????????????????????????????????????????????????1?????????1??????[01]?????1?11111?1?????010?1111111112111?11??11?11???111???1?0??1?1111??1?1111??0??1111???????????????????????????????????????????????????????????????????????????????????????????????????????????????????????????????????????????????????????????????????????????????????????????????????????????????????????????????????????????????????????????????????????????????????????????????????????????????????????????????????????????????????????????????????????????????????????????????????????????????????????????????????????????????????????????????????????????????????????????????????????????????????????????????????????????????????????????????????????????????????????????????????????????????????????????????????????????????????????????????????????????????????????????????????????????????????????????????????????????????????????????????????????????????????????????????????????????????????????????????????????????????????????????????????????????????????????????????????????????????????????????????????????????????????????????????????????????????????????????????????????????????????????????????????????????????
Indosuchus           01000001100010004001001??0?10000?0-1[01]3[12][12][23][23]110[01]0011[23][23]1??0?000000-?[01]1[12]0001000000010?0331??????????0???0??0110-0-0---0000??????????????????????????????????????????????????????????????????????????????????????????????????????????????????????????????????????????????????????????????????????????????????????????????????????????????????????????????????????????????????????????????????????????????????????????????????????????????????????????????????????????????????????????????????????????????????????????????????????????????????????????????????????????????????????????????????????????????????????????????????????????????????????????????????????????????????????????????????????????????????????????????????????????????????????????????????????????????????????????????????????????????????????????????????????????????????????????????????????????????????????????????????????????????????????????????????????????????????????????????????????????????????????????????????????????????????????????????????????????????????????????????????????????????????????????????????????????????????????????????????????????????????????????????????????????????????????????????????????????????????????????????????????????????????????????????????????????????????????????????????????????????????????????????????????????????????????????????????????????????????????????????????????????????????????????????????????????????????????????????????????????????????????????????????????????????????????????????????????????????????????????????????????????????????????????????????????????????????????????????????????????????????????????????????????????????????????????????????????????????????????????????????????????????????????????????????????????????????????????????????????????????????????????????????????????????????????????????????????????????????????????????????????????????????????????????????????????????????????????????????????????????????????????????????????????????????????????????????????????????????????????????
Majungasaurus        010000011[01]001000211100112001000010-103[12][12][23][23]110[01]0011[23]21[12]200200000-1[01][01][12]000100000001000[34]31[12]2000[01]000100000001220-2010100000220210001101020000?????1001?00100--??100001000100000?1100101112200000101?0-010-110000001?1111111000010100-0000001?100012??1000001???????????????????????????1????????????????????????0????2?????????0????????????????????????????????????1?????????????????0-???????0????0??0??????????????????????10????????????000??????????0??0?????-??0????????????????????00??1?????????????1??????0???00????0??????2?????????????????????????????????????????????????????????????????????????????????????????????????????????????????????????????????????????????????????????????????????????????????????????????????????????????????????????????????????????????????????????????11111201110211010111111110111111011000100011110111101111111111111101111111121111111001101121111112111010101201001111[01]11111101100021011??010?111111??????1?????1111111011?11??11?11??0?1011?11111100111110210100010000001000000010010000011120?10020000?101200000020202012?11110110110000100010100?00000010?01101?100000001010110010100110010001001010110210011001001100012110000001010000001021?1111001201?01000011?1011?10?011102000010??????0????????????0??0011100000001111111??????0???1?????????0????100110?100010100210211111111021111?0001??1101????????????????????????????????????????????????????????????????????????????????????????????????????????????????????????????????????????????????????????????????????????????????????????????????????????????????????????????????????????????????????????????????????????????????????????????????????????????????????????????????????????????????????????????????????????????????????????????????????????????????????????????????????????????????????????????????????????????????????????????????????????????????????????????????????????????????????????????????????????????????????????????????????????????????????????????????????????????????????????????????????????????????????????????????
Skorpiovenator       01???????????000110?00?1?????????0-10222?[23]1100???1211???0000000-10[01][12]00[01]1000000010103310?0?11001[01]0?0?0?00000-0-20200000???????????????????????????????????????????????????????????????????????????????????????????????????????????????????????????????????????????????????????????????????????????????????????????????????????????????????????????????????????????????????????????????????????????????????????????????????????????????????????????????????????????????????????????????????????????????????????????????????????????????????????????????????????????????????????????????????????????????????????????????????????????????????????????????????????????????????????????????????????????????????????????????????????????????????????????????????????????????????????????????????????11?112111?02111????????01????11111110111011011111??11???1?1?????????????????1??????111????????????[01]1???010?2?11?????????????1?111?1?11???????????????????????1?110011011?????????11??????????????0?1??1????????????????????????????????????????????????????????????????????????????????????????????????????????????????????????????????????????????????????????????????????????????????????????????????????????????????????????????????????????????????????????????????????????????????????????????????????????????????????????????????????????????????????????????????????????????????????????????????????????????????????????????????????????????????????????????????????????????????????????????????????????????????????????????????????????????????????????????????????????????????????????????????????????????????????????????????????????????????????????????????????????????????????????????????????????????????????????????????????????????????????????????????????????????????????????????????????????????????????????????????????????????????????????????????????????????????????????????????????????????????????????????????????????????????????????????????????????????????????????????????????????????????????????????????????????????????
Erectopus            ????????????????????000???????????????????????????????????????0-10[12]001210000000100033100[01]011010000000000100-1[01]0---0000??????????????????????????????????????????????????????????????????????????????????????????????????????????????????????????????????????????????????????????????????????????????????????????????????????????????????????????????????????????????????????????????????????????????????????????????????????????????????????????????????????????????????????????????????????????????????????????????????????????????????????????????????????????????????????????????????????????????????????????????????????????????????????????????????????????????????????????????????????????????????????????????????????????????????????????????????????????????????????????????????????????????????????????????????????????????????????????????????????????????????????????????????????????????????????????????????????????????????????????????????????????????????????????????????????????????????????????????????????????????????????????????????????????????????????????????????????????????????????????????????????????????????????????????????????????????????????????????????????????????????????????????????????????????????????????????????????????????????????????????????????????????????????????????????????????????????????????????????????????????????????????????????????????????????????????????????????????????????????????????????????????????????????????????????????????????????????????????????????????????????????????????????????????????????????????????????????????????????????????????????????????????????????????????????????????????????????????????????????????????????????????????????????????????????????????????????????????????????????????????????????????????????????????????????????????????????????????????????????????????????????????????????????????????????????????????????????????????????????????????????????????????????????????????????????????????????????????????????????????????????????????????
Piatnitzkysaurus     ????????????????1?00000??0???000??????????????????????????????0-1110010100000000[01]10331000[02][01]10000-00020001[12]0-[12]1201000[01]0??????????????????00110?????????1?????????100????0?0????????????????????????????0?????????????????????????????????????????1??0?????1??1??0???01???????0??????????????????????????1202?10????1110?0100100??1??01??101?0?0????????0???????????????????????0????01?00?0???10?00???0???0???????1?0?????????000000?????????1????000?01????10-0???0-??11000?01?00???10??1?12?0??0????????????????????0?????????????????????????????????????????????????????????????????????????????????????????????????????????????????????????????????????????????????????????????????????????????????????????????????????????????????????????????????????????????????????????????????????????????????????????????????????????????????????????????????????????????????????????????????????????????????????????????????????????????????????????????????????????????????????????????????????????????????????????000?01000010020110?1???0????????????????????????????????1???0?????????????10?0100000010?1101000?10???????????2010?1????????????00101001?001111000100001211000010001200?1011100001?000?0??010?????01011?112001211101100??100?1??????????????001?10100101011?011?0002?10000000011000011?11100001000001000022121010?10???1????1001??0???????????????????????????????????????????????????????????????????????????????????????????????????????????????????????????????????????????????????????????????????????????????????????????????????????????????????????????????????????????????????????????????????????????????????????????????????????????????????????????????????????????????????????????????????????????????????????????????????????????????????????????????????????????????????????????????????????????????????????????????????????????????????????????????????????????????????????????????????????????????????????????????????????????????????????????????????????????????????????????????????????????????????????????????????
Eustreptospondylus   011110?0000?0000????000?30011000???1??10?0110?100022100?0100000-11?0000100000000???[34]3100[01]0000000???00000??0-0-0---0010????????????????????????1?1?????0?-??10???2?????00????????????????????01?0???1101????0?0101?????10?0?0??10????????0???????10?0?????0??1??00???1?????????????????????????0????????0?02?11??0?1111??10?110??1?00???0??????????????0???00??????????????????????????10???00?0??1???????????????????????0??00?010?11?????001????10??0?????0???????????101?100??0?1?????1?12?0?100???111011????????????????0??????????????????????????????????????????????????????????????????????????????????????????????????????????????????????????????????????????????????????????????????????????????????????????????????????????????????????????????????????????????????????????????????????????????????????????????????????????????????????????????????????????????????????????????????????????????????????????????????????????????????????????????????????????????????????????????????????????1???20000011?01100000010120?1???0???????100200001??????10?10001?1??00000???0111100010??1001000100?11000012??????????00110111????????????00011001???01101001000110110000010011000101?100??1?0000????1????????111?0???0121210?00???????????????????????00110101100011?011300?2?1?000001010100?1111110000110000100002111101?110102111??1001??000?????????????????????????????????????????????????????????????????????????????????????????????????????????????????????????????????????????????????????????????????????????????????????????????????????????????????????????????????????????????????????????????????????????????????????????????????????????????????????????????????????????????????????????????????????????????????????????????????????????????????????????????????????????????????????????????????????????????????????????????????????????????????????????????????????????????????????????????????????????????????????????????????????????????????????????????????????????????????????????????????????????????????????????????????
Afrovenator          ????????????????41010002??????????????????????????????????????0-2010002100000000110431[01][01][01]2010?00-0010001110-0-10000010??????????????????0?1?0?????????101001????20001000?0????????0???10?????11??00??????????0101?????1??????0??????????0?0????????????????????????????????????????????????????????????0202?11????111?0010?10???????[01]???01??????????0?????100?010?????????????????????????????0?00????????????1??1?0?0???00?0000100?????00??0-??1??00010???1100?0?0-????010?01?00???10???????0??0????0???111??0?2????0???2????0???0-----------------------1020?21100000011120?-1001131?000001000101????0001????????????????????210????????????????????????????????????????????????????????????????????????????????????????????????????????????????????????????????????????????????????????????????????????????????????????????????????????????????????????????????????????????????????????????????????????????????????????????????????????????????????????????????????????????????????????????????????????????0010101100000100120011000?????0?000201001?011001011000?????????00?001111001?????????????????????????????????????????????????????00011001?0?011000010001101100001?001?000001???????100000???1?01010??????????0121?????00?0?????0?31001111?100001?10?01101011?011?2012?1?00?001011100011101100001100001000021?11010110???111011?011100??1???????????????????????????????????????????????????????????????????????????????????????????????????????????????????????????????????????????????????????????????????????????????????????????????????????????????????????????????????????????????????????????????????????????????????????????????????????????????????????????????????????????????????????????????????????????????????????????????????????????????????????????????????????????????????????????????????????????????????????????????????????????????????????????????????????????????????????????????????????????????????????????????????????????????????????????????????????????????????????????????????????????????????????????????
Dubreuillosaurus     0111100000000000410100023001100010-102100011001000221000?000000-1[01][01]0000100000000100221[01][01][01]0000000-0010000110-0-0---0010??????????????????000?0?10[01]?????0?-??10???2?????0000????????102??????0???0???1100????0?0101?0??010?0??????20??????0???????10?0????000?1??00???????0??????0??????????????01?1????????????????111???????????1?0????1?????0????????0???100???0?0???????????[01]?????0?10?0????????????0???????????????????????????????????????????????????????????????010??10?????[01]?????????????00???????????????????????2????0??????????????????????????????????????????????????????????????????????????????????????????????????????????????????????????????????????????????????????????????????????????????????????????????????????????????????????????????????????????????????????????????????????????????????????????????????????????????????????????????????????????????????????????????????????????????????????????????????????????????????????????????????????????????????????????????????????01???100?0010101?000001001[12]0001??0??0??0??002??001?0????1011?001011?000000??????????10??2011100?0??110010??0??????010?0110111??201???????000?1001?????????0?????????0?00??0?1??????1???????1??000?10????0110?????0???????????????????????????????????????????????????????????????????????????????11????0?0???????????1?01????????????????1?????????????????????????????????????????????????????????????????????????????????????????????????????????????????????????????????????????????????????????????????????????????????????????????????????????????????????????????????????????????????????????????????????????????????????????????????????????????????????????????????????????????????????????????????????????????????????????????????????????????????????????????????????????????????????????????????????????????????????????????????????????????????????????????????????????????????????????????????????????????????????????????????????????????????????????????????????????????????????????????????????????????????????????????????????
Duriavenator         0?11???0?0??00???101000??0010000?0-?02??1?110?100?[23]3100?0?00000-1[01]100001?00000001??[34]310[01][01]00101[01]0-1010000110-[01]00---0010??????????????????00?10????????????????????????????????????????????????????????????????????????????????????????????????????????????????????????????????????????????????????????????????????????????????????????????????????????????????????????????????????????????????????????????????????????????????????????????????????????????????????????????????????????????????????????????????????????????????????????????????????????????????????????????????????????????????????????????????????????????????????????????????????????????????????????????????????????????????????????????????????????????????????????????????????????????????????????????????????????????????????????????????????????????????????????????????????????????????????????????????????????????????????????????????????????????????????????????????????????????????????????????????????????????????????????00???100??0101011000?0?0?120?1???0?????????????????????????????????????????????????????????????????????????????????????110101????????????000???????????????????????????????????????????????????????????????????????????????????????????????????????????????????????????????????????????????????????????????????????????????????????????????????????????????????????????????????????????????????????????????????????????????????????????????????????????????????????????????????????????????????????????????????????????????????????????????????????????????????????????????????????????????????????????????????????????????????????????????????????????????????????????????????????????????????????????????????????????????????????????????????????????????????????????????????????????????????????????????????????????????????????????????????????????????????????????????????????????????????????????????????????????????????????????????????????????????????????????????????????????????????????????????????????????????????????????????????
Megalosaurus         0???????????????41010002300100001?????????????????????????????0-[12][01]100001000000001[01]0[34][34]1[01][01][01][02]010100-1000001[12][12]0-2110[12][01]0010????????????????????????????????????????????????????????????????????????????????????????????????????????????????????????????????????????????????????????????????????????????????????????????????????????????????????????????????????????????????????????????????????????????????????????????????????????????????????????????????????????????????????????????????????????????????????????????????????????????????????????????????????????????????????????????????????????????????????????????????????????????????????????????????????????????????????????????????????????????????????????????????????????????????????????????????????????????????????????????????????????????????????????????????????????????????????????????????????????????????????????????????????????????????????????????????????????????????????????????????????????????????????????????????????????????????????????0000?01101100?00110?1?000?????????????????1?111???????????????????????????????????????????????????????????????000101?????0?01100001???01????????0??????1?????0?1????10002011100001?0000???010?????01110?000001212110?000010000??????????????00101010110101110113?00[12]??????0?10??1?0011101100001?000010000221??0?0?1????1????1001??00??????????????????????????????????????????????????????????????????????????????????????????????????????????????????????????????????????????????????????????????????????????????????????????????????????????????????????????????????????????????????????????????????????????????????????????????????????????????????????????????????????????????????????????????????????????????????????????????????????????????????????????????????????????????????????????????????????????????????????????????????????????????????????????????????????????????????????????????????????????????????????????????????????????????????????????????????????????????????????????????????????????????????????????????????
Torvosaurus          01111001000100004101000230??10001??20???0011001000331???0?00000-[12][01]200001000000001[01]0[34][34]1[01][01][01]0110?00-10100[01]1220-2[01]10100010??????????????????00210010??????0-????????200????000????????1?2?100???011??00???????????100??????????0?0?0????????????????????????????????????????????0?????????????????????????????2?11????111000100100??1???2??101??????????0?011??0?0?1?????????????????0-???????????0?01???0???1???????120?0???00?0000100?????00??0-??00000010???00-0?0?0-????????????????????1?12?0??0????01?0111?????????0????????0??00-----------------------10?0?110000000111???????11?10100001000111???????10??01?0011000101??????????????????????????????????????????????????????????????????????????????????????????????????????????????????????????????????????????????????????????????????????????????????????????????????????????????????????????????????????????????????????????????????????????????????????????????????????????????????????????????????????????????????????????????????????????00???100?0010??110110001012000??00????00?101200001?011111011000?[01]??????????001111?01???????????????????????????????????010?0?????????????00011011010210010010001121100001100110001011100001110000??010?101001110000000121211000000100?0[12]???001101101000001010110101110113000[12]?1000002001010001110?1000011000010000212110101101021110?1001??0???????????????????????????????????????????????????????????????????????????????????????????????????????????????????????????????????????????????????????????????????????????????????????????????????????????????????????????????????????????????????????????????????????????????????????????????????????????????????????????????????????????????????????????????????????????????????????????????????????????????????????????????????????????????????????????????????????????????????????????????????????????????????????????????????????????????????????????????????????????????????????????????????????????????????????????????????????????????????????????????????????????????????????????????????
Baryonyx             0[34]11101100110120?100102?0011111010-11[12]1000110010020000000010000-121000000000000[012]1[01]0[01]1[01]00[01][01]2111000202000000[12]00-10100021??????????????????01011?101???????????1???2?????00001???0?????2???????11?0??0100-????0?0001???1??????0??10????????????????100?????000?1??00???1???0?????00???????1??????01?1?????1?120110?0?111???10?110001?01???1??????????????0?????????0????0????????0????01??0?0?00?02?1???00??1???????????????0?????010?????????00??0?????0???0?10????00???0101????????0????????????100??0?????????????????????????00?????????????????????????????????????????????????????????????????????????????????????????????????????????????????????????????????????????????????????????????????????????????????????????????????????????????????????????????????????????????????????????????????????????????????????????????????????????????????????????????????????????????????????????????????????????????????????????????????????????????????????????????????????????????????????????????????????111?0201011210110?0000???02???1??01????0?001202011?0??????0??0?1111100??????0?11011010001011?01??010210?011??????????001101010?[12]101???1??0101100[12]?1001001001000110111110100011000101010?0???000?00??1??1?00??0?1?0100012111100010011010????????????10?0?11010?101?1110110[01]0?2?1?0????0011000????1????00110100????????110?0?????????????0???????????????????????????????????????????????????????????????????????????????????????????????????????????????????????????????????????????????????????????????????????????????????????????????????????????????????????????????????????????????????????????????????????????????????????????????????????????????????????????????????????????????????????????????????????????????????????????????????????????????????????????????????????????????????????????????????????????????????????????????????????????????????????????????????????????????????????????????????????????????????????????????????????????????????????????????????????????????????????????????????????????????????????????????????????
Suchomimus           0411101100110120010010220011111?10-???10001100100200000000[12]0000-[12][12][12]000000000000[012]1[01]0[12][12][01]00[01][01]1010002202000000[12]00-10[12][01]0021????????????????????????10[01]?????0?-???1??12?????0000????0????????????0???0???100???????00???0???????????10????????0?????????????????????????????????????00???????1???????????????1?12?????0?11???????110001?01???1??????????????????????????0??0????????0????0?????0000?02?1???00??1????????100???????00???????0?0???00??0?[12]0??0???0?1??00??0???0101?100??0?0?????1?12???100????1101????????????????????00??0-----------------------1????????????????????1001????????????????????00?1????????????????????00?0-----------------------???????????????????????????????????????????????????????????????????????????????????????????????????????????????????????????????????????????????????????????????????????????????????????????????????????????????????????????????????????????????????????????????????????????????????????????????????????????????????????????????????????????111102010112101?0?00000100200?1??0?????0??????????????????????????1???????????110110???????????????????????????????????110??????1????????0101100[12]???????100?0001121?1110100011000201?10?0???00000???1001?0001011?0100012111100010011010????????????100011?010?1000111011000?[12]?0?00?000011?00?11??110100110100100??41211010?102021??0?1?????????????????????????????????????????????????????????????????????????????????????????????????????????????????????????????????????????????????????????????????????????????????????????????????????????????????????????????????????????????????????????????????????????????????????????????????????????????????????????????????????????????????????????????????????????????????????????????????????????????????????????????????????????????????????????????????????????????????????????????????????????????????????????????????????????????????????????????????????????????????????????????????????????????????????????????????????????????????????????????????????????????????????????????????????????
Irritator_Angaturama 0410001??0210121?????022?0??????1?????????????????????????????0-12[12]0100000010101100-----------------------210-101[01]0000??????????????????????????1?????0?-??????12?????00??1???0???0?2??????011?0??01001????0?0?01?0?101???????10????????0???????100?????000?1??00???1???0?????????????01??????0????????????????????????????????????????????????????????????????????????????????????????????????????????????????????????????????????????????????????????????????????????????????????????????????????????????????????????????????0??????????????????????????????????????????????????????????????????????????????????????????????????????????????????????????????????????????????????????????????????????????????????????????????????????????????????????????????????????????????????????????????????????????????????????????????????????????????????????????????????????????????????????????????????????????????????????????????????????????????????????????????????????????????????????????????????????????2????02?0???????01100200?100010??0000010?201110010000??00011?11000????0?0???11?10??10?10010001021000?101?10?????0????????????10?11?0?????????????????????????????????????????????????????????????????????????????????????????????????????????????????????????????????????????????????????????1????????????????????????????????????????????????????????????????????????????????????????????????????????????????????????????????????????????????????????????????????????????????????????????????????????????????????????????????????????????????????????????????????????????????????????????????????????????????????????????????????????????????????????????????????????????????????????????????????????????????????????????????????????????????????????????????????????????????????????????????????????????????????????????????????????????????????????????????????????????????????????????????????????????????????????????????????????????????????????????????????????????????????????????????????????????????????????????????????????????
Spinosaurus          0312[01]0110121012141001123201111[12]110-?[01]??1001010100[12]--------20000-[12][12][12]010000001010[01]100-----------------------220-0---0021???????????????????????????????????????????????????????????????????????????????????????????????????????????????????????????????????????????????????????????????????????????????????????????????????????????????????????????????????????????????????????????????????????????????????????????????????????????????????????????????????????????????????????????????????????????????????????????????????????????????????????????????????????????????????????????????????????????????????????????????????????????????????????????????????????????????????????????????????????????????????????????????????????????????????????????????????????????????????????????????????????????????????????????????????????????????????????????????????????????????????????????????????????????????????????????????????????????????????????????????????????????????????????????????????????????????110?1201011210????0??0000020??1??0?????0?????????????????????????????????????????????????????????????????????????????00110?0??011????????0101100[12]??????????1000??21?0100?00???0?02010?00????000?0??0???????????????????????????????????????????????????????????????????????????????????????????????????????????????????????????????????????????????????????????????????????????????????????????????????????????????????????????????????????????????????????????????????????????????????????????????????????????????????????????????????????????????????????????????????????????????????????????????????????????????????????????????????????????????????????????????????????????????????????????????????????????????????????????????????????????????????????????????????????????????????????????????????????????????????????????????????????????????????????????????????????????????????????????????????????????????????????????????????????????????????????????????????????????????????????????????????????????????????????????????????????????
Sinraptor            011110201002000030010002200?100010-1?[123]1[12]2311012011?21000??00000-[12]?1[01]00[01][23]100000000003310[01]00110?00-000001?[02]?0-210---0010??????????????????00?00000000000100000000100001100000010100000200000011110-?11001100-000?0110000100000001130000010000000011000001?000?100100??10?000?000000010010010000?01010001102120010000111010101100001?01000101300?00??0?0?000???????????00??1???00?????100100?0??????????????????????11101??000?0?0000010000000011?111000010000?1000000-00010?000110001010001012?000?0000001001100002000000?0100?000100-----------------------1?????????????????????001??10100001000101???????10?00000011001001???????10?000-1010001000???--?????????????????????????????????????????????????????????????????????????????????????????????????????????????????????????????????????????????????????????????????????????????????????????????????????????????????????????????????????????????????????????????????????????????????????????????????????????????????????????????????????????????00001000000000000000010002111111000110100000211000011100010001001?110000112001000200110110001001001001120100111?11111000000110020011111000001100110110001001000012110001100011001211010?0?1?000?000010???1?01011100??????????????????????2???????11?00020101001010111011220121110000210110101110111011110000110000221210101101021110121011100101?????????????????????????????????????????????????????????????????????????????????????????????????????????????????????????????????????????????????????????????????????????????????????????????????????????????????????????????????????????????????????????????????????????????????????????????????????????????000000000000100000?000000?10000000000110120001000000000000000000000200002?00?00?00?000001000000000000100?000000000000010001000?0?0000001000000000?011000001000000000?0000????????????????????000000??????0?????????????????????0???00000000????????????10???001???00???001000?000100?0000000000000000000000001000000000000?1000100000010000000000000000000000000?00000000000000000
Allosaurus           0211100110000000300100022000100010-1[01][12]00[23][23]11012111221[01][01]0000[01][02]00-[12][012][12][01]000[012]00[01]0000[01]1[01]1[23][23]1[01][01]0011001100000011[12][12]0-20201[01]0000220211001111120000000000?0100101?0000?000?10?010?0??0??0????11??00000111?0-?11001000-00??010???0?00010001120?00010??001001100?0011000??011001?10?0000000000010010?1?000001010100102120010000111000101100001001100100300000?00?0?0110100101010000?1??10??00010110000000000000000100000??01001110000000?0000100100000000100?1100001000011000000-000101000100011010001012?0?10000001101110?002000000?02000000000-----------------------10201111000000111200-100113100000010001110002000104-10-001000100000000000?-??----?--?----???--?????????????????????????????????????????????????????????????????????????????????????????????????????????????????????????????????????0000010000000000000000001000000020000100000000000000100000000111011000110101001100000000001011110020100000100000000100000000000000000000100000001000000?00000[01]00000100011001000001000010200121011000000100101[01]000001000101000000021111110001101100002[01]2[01]0010110000000101111100011020000002001101100011010010010201201111111112000100110201111111110011001100110010[01]100001011000100001000101111000011?0000000101?11011012001200121010110000100011131001111110000111010010211110110201201?1100200111000[12]1011101111000011001021221010111102111012101110010101000000000001010000001000000100011000000000021021000100000010001????0000000001?0??100?00000?00000000000001100000100000000?0?10000000000????000?0001001000000001000000000000000000000200000000000000100000010000002001000[01]0000100000000010000000000001001010000000000100?000101000100000010201100000000000110000000000000100001?0000000100000000001101200010010000000000010000002?0002000?00000000000100000000000010000000000000000100000000000000001000000000001000000100000000000000?000?000000010????000000000000000000000000000010001010000000000000000000000100100000001000000000100000001000000000000001000000000000100000000000001000100000010000000000000000000000000000000000000000000
Neovenator           02111120112000003100000??00110001?????????????????????????????0-111001[12]20000000011[01]3[23]11100110010-0000011110-2[01]20100010??????????????????00211010??????10000???0?2000100000?0??1??0??????????????????????????????????????????????????????????????????????????????????????????0?????1???????????????????????????????1?????????????????2?????????????????0?????0???0????????????????????????????????????????????????1??????????????1???????????1????[12]0???1?????101????????10?0?01??0?1?100????????????????1??????????00?0?0???000???????????????????????????????????????????????????????????????????????????????????????????????????????????????????????????????????????????????????????????????????????????????????????????????????????????????????????????????????????????????????????????????????????????????????????????????????????????????????????????????????????????????????????????????????????????????????????????????????????????????????????????????????????????????????????????????????????00???1000001000101010000021001???10110110????????????????????????????????????????????????????????????????????1?????????110000????????????10011012?1?????11110100121100010001101010110?0???2100001???1?10?10?1011?0120????????????????????????????????01?11010010221110110201201?12000001?1011020?1101111000111001131221010?10???1????210111?010????????????????????????????????????????????????????????????????????????????????????????????????????????????????????????????????????????????????????????????????????????????????????????????????????????????????????????????????????????????????????????????????????????????????????????????????????????????????????????????????????????????????????????????????????????????????????????????????????????????????????????????????????????????????????????????????????????????????????????????????????????????????????????????????????????????????????????????????????????????????????????????????????????????????????????????????????????????????????????????????????????????????????????????????
Fukuiraptor          ????????????????????000??0?1?0?0?0-1[01]?0030110121?1[01]110[01]0??00000-[01][01][012]00??1?000000[01]010[23][23]0[01][01]000[01]0?0000000002220-[12]020?000????????????????????????????????????????????????????????????????????????????????????????????????????????????????????????????????????????????????????????????????????????????????????????????????????????????????????????????????????????????????????????????????????????????????????????????????????????????????????????????????????????????????????????????????????????????????????????????????????????????????????????????????????????????????????????????????????????????????????????????????????????????????????????????????????????????????????????????????????????????????????????????????????????????????????????????????????????????????????????????????????????????????????????????????????????????????????????????????????????????????????????????????????????????????????????????????????????????????????????????????????????????????????????????????????????????????????????????????????0?0?0????????????????????????????????????????????????????????????????????????????????????????????????0????????????????100110?[12]????????1??????????0????0????????11??????????????????????????????12001211101?001?1010??????????????10?????10????????????????????????????????21012101?1100011??01??12????01112121??012?1???0???????????????????????????????????????????????????????????????????????????????????????????????????????????????????????????????????????????????????????????????????????????????????????????????????????????????????????????????????????????????????????????????????????????????????????????????????????????????????????????????????????????????????????????????????????????????????????????????????????????????????????????????????????????????????????????????????????????????????????????????????????????????????????????????????????????????????????????????????????????????????????????????????????????????????????????????????????????????????????????????????????????????????????????????????
Australovenator      ????????????????????????1001?000?0-1[01][23]00?311012??1?[12]1?????00000-1[01]1001[12]?000000000?[01]331?[01]?00[01]0??0-000001???0-??????001?????????????????????????????????????????????????????????????????????????????????????????????????????????????????????????????????????????????????????????????????????????????????????????????????????????????????????????????????????????????????????????????????????????????????????????????????????????????????????????????????????????????????????????????????????????????????????????????????????????????????????????????????????????????????????????????????????????????????????????????????????????????????????????????????????????????????????????????????????????????????????????????????????????????????????????????????????????????????????????????????????????????????????????????????????????????????????????????????????????????????????????????????????????????????????????????????????????????????????????????????????????????????????????????????????????????????????????????????????????????????????????????????????????????????????????????????????????????????????????????????????????00001???????????100??????????????????????????????????????????????????????0????????????????????????????00010101????01?1111??101??????????????????????????????????????2201210111100011100114122101011121211101211????010????????????????????????????????????????????????????????????????????????????????????????????????????????????????????????????????????????????????????????????????????????????????????????????????????????????????????????????????????????????????????????????????????????????????????????????????????????????????????????????????????????????????????????????????????????????????????????????????????????????????????????????????????????????????????????????????????????????????????????????????????????????????????????????????????????????????????????????????????????????????????????????????????????????????????????????????????????????????????????????????????????????????????????????????
Acrocanthosaurus     0111110000000000310100022001100010-[12][01][12]100011001100[12]210000000000-[12][01][012]0000?0000000[01]11[01][23][23][01]001[01]110111010[12]0010[01]00-2[01]2[01]100010????????????????????????000?????1?0??10??10?????00000?1?1???112?1????011?0??1110?????0?1?11?0?1010?0?0??1?20?0??1?0???????10?0????010?1??01???1?????????00??????011???0?0????????1?12?010?0?1012??10?11?00??01???1??????????????0???10?1?10?0??0????????0????11?10?0?00?0??0???00??0???0?0???????????????0???????????01??0?[01]0??0???0?11?00?00???0?01?100??0?1???????1?????????0??1????000000??0?0??2?000?0?00-----------------------10201101000001111200????113100000010001110002???104-00-00111010000000???0-----------------------???????????????????????????????????????????????????????????????????????????????????????????????????????????????????????????????????????????????????????????????????????????????????????????????????????????????????????????????????????????????????????????????????????????????????????????????????????????????????????????????????????????020?1100?0000001111000000211111100010?000000211101211100020212011?1121111020110?02??11012100000100110100012011111?111002100101020010?11111?011012?00110011?00?0012110001000110011211110?0021000000101?1?110110120012001210?001011110000113110111111000????010?10??1110110201201?120?201111000220111011110000110010312?1010?1110?1??01210111001?1???????????????????????????????????????????????????????????????????????????????????????????????????????????????????????????????????????????????????????????????????????????????????????????????????????????????????????????????????????????????????????????????????????????????????????????????????????????????????????????????????????????????????????????????????????????????????????????????????????????????????????????????????????????????????????????????????????????????????????????????????????????????????????????????????????????????????????????????????????????????????????????????????????????????????????????????????????????????????????????????????????????????????????????????
Eocarcharia          ????????????????310?000???????????????????????????????????????0-101[03]00020000000011[01]321[01][01]0[02][12]10110-101[01]001110-100---0010????????????????????????????????????????????????????????????????????????????????????????????????????????????????????????????????????????????????????????????????????????????????????????????????????????????????????????????????????????????????????????????????????????????????????????????????????????????????????????????????????????????????????????????????????????????????????????????????????????????????????????????????????????????????????????????????????????????????????????????????????????????????????????????????????????????????????????????????????????????????????????????????????????????????????????????????????????????????????????????????????????????????????????????????????????????????????????????????????????????????????????????????????????????????????????????????????????????????????????????????????????????????????????????????????????????????????????00000011100101002111111?0??????????????????????01?00201111???1??????????????????????????????????????????????????????????????????100???????????????????????????????????????????????????????????????????????????????????????????????????????????????????????????????????????????????????????????????????????????????????????????????????????????????????????????????????????????????????????????????????????????????????????????????????????????????????????????????????????????????????????????????????????????????????????????????????????????????????????????????????????????????????????????????????????????????????????????????????????????????????????????????????????????????????????????????????????????????????????????????????????????????????????????????????????????????????????????????????????????????????????????????????????????????????????????????????????????????????????????????????????????????????????????????????????????????????????????????????????????????????????????????????????????????????????????????????
Carcharodontosaurus  ????????????????40010002?0?1?000??????????????????????????????202[01]1[13]000100000012110[34][34]1110010011[01]0000[01]001[01][01]0-[01]021200010??????????????????00110?????????0?-???0???1?????00??0?1?1???1?2?1?????11?0??111??????0?1?11?0?1?????????10?????????????????????????1?????0????1???????????????????????????????????????110?0?1?11??10????????????????????????????????????????????????????????????????????????????????????????????10???????????????????????0?1????????????????????01?1?100??0??????????????????????????????????????????????????????????????????????????????????????????????????????????????????????????????????????????????????????????????????????????????????????????????????????????????????????????????????????????????????????????????????????????????????????????????????????????????????????????????????????????????????????????????????????????????????????????????????????????????????????????????????????????????????????????????????????????????????????????????????????????????????????????0??000000111100001001101110101111000?02?1?0??111100??21211211?211????0????????110121?0??0100??01121121???1???????2?10??????????????100110?2?????0??01?0?00101?0???1????0??????????????100?0???1???1??????????????????????????????????????????????????1??1???????11?????0?????0??11?????22??1101111??01?100???????010?????????????????????????????????????????????????????????????????????????????????????????????????????????????????????????????????????????????????????????????????????????????????????????????????????????????????????????????????????????????????????????????????????????????????????????????????????????????????????????????????????????????????????????????????????????????????????????????????????????????????????????????????????????????????????????????????????????????????????????????????????????????????????????????????????????????????????????????????????????????????????????????????????????????????????????????????????????????????????????????????????????????????????????????????????????????????????
Giganotosaurus       01111101111?0000??0?000?2001?00010-?1?1100110[01]1111221?00?1000020[12][01][12][03]00010000000[12]110[34][34]1[01][01]001[01]00000000001[12]220-[12]0[12]0200010??????????????????00[12]10?????????0????10???1?????00000?1?1?????2???????11?0???110?????0?1011?0?1??????0??10[12]????????????????????????10?1???????1???0??????0????????11?????????????1?12?[01]1??0?101???10?110??1??1?????????0???0????0???000??1?00???????????0?????1?10?0????????????????????????100?10?0??00?010?11?????001??0110??0?????11?0???????0101?100??1?1?????1?12?0?100????1??????????????????????????????????????????????????????????????????????????????????????????????????????????????????????????????????????????????????????????????????????????????????????????????????????????????????????????????????????????????????????????????????????????????????????????????????????????????????????????????????????????????????????????????????????????????????????????????????????????????????????????????????????????????????????????????????????????????????????????????02???000??0?00?11?100001001101???10?1110100021110????????2021211??11211??0??1?00020?110121???00100?0011211?1??????111??201010?????1?1111110?11012?01?0??111001?01?1?00?100?11001?21?2?????2?00000???1??0?10??0???01?0????????????????????????????????00?11010010211110110201201?120020111100022011101??1?0???1001?31221010?10??????????????????????????????????????????????????????????????????????????????????????????????????????????????????????????????????????????????????????????????????????????????????????????????????????????????????????????????????????????????????????????????????????????????????????????????????????????????????????????????????????????????????????????????????????????????????????????????????????????????????????????????????????????????????????????????????????????????????????????????????????????????????????????????????????????????????????????????????????????????????????????????????????????????????????????????????????????????????????????????????????????????????????????????????????????????????
Mapusaurus           ????????????????4101000??0???000?0-11[23]1000110[01]?1??221??000000020[12][01][01][013]00010000000[12]110[34][34]1[01][01]001100000000001[12]220-0-[12][01]200010??????????????????[01]0[12]10?????????0?-??10???1?????0000??1?????1?2?1?????11????1110?????0?1??1??????????1??10???????????????????????????????????????????????0??????0?1???0?01?1?????1??2?010?0?1012??10?110001?????????????????????0???1001??0??????????????????11??0???0?????1????????????????100?10???????01??110????00?????????????0?1??00?00???0?01?100??1?1?????1??2?0?100???1?1011??0??????0?0???????0????????????????????????????????????????????????????????????????????????????????????????????????????????????????????????????????????????????????????????????????????????????????????????????????????????????????????????????????????????????????????????????????????????????????????????????????????????????????????????????????????????????????????????????????????????????????????????????????????????????????????????????????????????????????????????????????????????????0???00000111100001001101?101011110100021110??1111102?2121121????????[02]01?000?0??????????????????????????????????00201010?01001??????10011012???01???1??0?0010??0001??01?00102012?????210000?????????1?11012?0????1???10?10???????0????1????????000???0?0?102?1110110[12]?????????0?011?100022??1101111?00?1100??31221010110??2111012101??0010????????????????????????????????????????????????????????????????????????????????????????????????????????????????????????????????????????????????????????????????????????????????????????????????????????????????????????????????????????????????????????????????????????????????????????????????????????????????????????????????????????????????????????????????????????????????????????????????????????????????????????????????????????????????????????????????????????????????????????????????????????????????????????????????????????????????????????????????????????????????????????????????????????????????????????????????????????????????????????????????????????????????????????????????
Proceratosaurus      01111100000000[01]0011100?2102110011100?[23]103[03]110122[12]00010020000010-[01][01][01]0000[13][01]0[01]000000[01]11[12]1000000000000002000[01][01]0-0-0---0010???????????????????????????????????????????????????????????????????????????????????????????????????????????????????????????????????????????????????????????????????????????????????????????????????????????????????????????????????????????????????????????????????????????????????????????????????????????????????????????????????????????????????????????????????????????????????????????????????????????????????????????????????????????????????????????????????????????????????????????????????????????????????????????????????????????????????????????????????????????????????????????????????????????????????????????????????????????????????????????????????????????????????????????????????????????????????????????????????????????????????????????????????????????????????????????????????????????????????????????????????????????????????????????????????????????????000??000?00100??????000002100?1??0????????0???????201100000????????????1??20??0??0????????????????????0??????????????00[02]00?0??0???00??1?1?11????????????????????????????????????????????????????????????????????????????????????????????????????????????????????????????????????????????????????????????????????????????????????????????????????00?1001101111?01000?10100?00?1?000010?1???0?0?????????????????0?1000100000110001?????0??0??0?0???100000000??0??0???????????????0000??000?????0??0?0???????00?100???????0001???110?000000001000?????????????????????????????????????????????????????????????????????????????????????????????????????????????????????????????????????????????????????????????????????????????????????????????????????????????????????????????????????????????????????????????????????????????????????????????????????????????????????????????????????????????????????????????????????????????????????????????????????????????????????????????????????????????????????????????????????????????????????????????????
Eotyrannus           0121110000000000??10001??0210000?0-1211[01]4311013221[12][12]10000100000-111[01]0001000000000[01]02[23]1000000000000002000110-0-0---0010??????????????????????????????????????????????????????????????????????????????????????????????????????????????????????????????????????????????????????????????????????????????????????????????????????????????????????????????????????????????????????????????????????????????????????????????????????????????????????????????????????????????????????????????????????????????????????????????????????????????????????????????????????????????????????????????????????????????????????????????????????????????????????????????????????????????????????????????????????????????????????????????????????????????????????????????????????????????????????????????????????????????????????????????????????????????????????????????????????????????????????????????????????????????????????????????????????????????????????????????????????????????????????????????????????????????????????????????????????????????????????????????????????????????????????????????????????????????????????????????????????????????????????????????????????????????????????????????????????????????????????????????????????????????????????????????????????????????????????????????????????????????????????????????????????????????????????????????????0??11?100?01110????????00?0?01????20110000?1010?0?1??0?00?00????????????????0????????????????????????01?1???0?????????????????????001??????0?00????????????????????????000?100002110100?????????0???00??0??00???1?0???????????00???011011011??0000???00?2???????????????????????????????????01???000?00100??????????????????????????????????????????????????????????????????????????????????????????????????????????????????????????????????????????????????????????????????????????????????????????????????????????????????????????????????????????????????????????????????????????????????????????????????????????????????????????????????????????????????????????????????????????????????
Raptorex             0121110000000000400100022021100010-?2[01]104211003221??10020000100-?[01][01]00[01]0100[01]0000[01]0[01]1??100[01][02]1[01]000000000000100-100---0010??????????????????0?100?????????????????????????????????????????????????????????????????????????????????????????????????????????????????????????????????????????????????????????????????????????????????????????????????????????????????????????????????????????????????????????????????????????????????????????????????????????????????????????????????????????????????????????????????????????????????????????????????????????????????????????????????????????????????????????????????????????????????????????????????????????????????????????????????????????????????????????????????????????????????????????????????????????????????????????????????????????????????????????????????????????????????????????????????????????????????????????????????????????????????????????????????????????????????????????????????????????????????????????????????????????????????????????????????????????????????????????????????????????????????????????????????????????????????????????????????????????????????????????????????????????????????????????????????????????????????????????????????????????????????????????????????????????????????????????????????????????????????????????????????????????????????????????????????????????1100?111200?0000010110001010010111012011010020010?10101?00?000000011000000100000??000?01000??0012?011???1?1??110111000011111?????????0?????????0????????????100?0????001000001011121211??0011??0??000?0000000??100110??1?????0??0110000212101111?11???111101111100010011???1112101??1??1?12?0?1??111?1??????0000010000?00??010?00001111010?000110100121011???00000000??????????2?00?2?????????0??????????????????????0000000?0000011001??0?0??0000?1100?00??0001101?00?0???0??1??0????0??????????????????101000100000001100000000?01?0????01?0?0????????0??010?0?0??????0?0?0?0?0??03100??000100?011?0?00?????0?0?001000?10??01??1?010?1?000??????0100?1?????????0?01?0????????????????00?????
Alioramus            ????????????????21110002102110001?????????????????????????????0-?[01][01]00[01]0[13]10[01]0000[01]011??1000011000100000000100-210---0010??????????????????00100????????????????????????????????????????????????????????????????????????????????????????????????????????????????????????????????????????????????????????????????????????????????????????????????????????????????????????????????????????????????????????????????????????????????????????????????????????????????????????????????????????????????????????????????????????????????????????????????????????????????????????????????????????????????????????????????????????????????????????????????????????????????????????????????????????????????????????????????????????????????????????????????????????????????????????????????????????????????????????????????????????????????????????????????????????????????????????????????????????????????????????????????????????????????????????????????????????????????????????????????????????????????????????????????????????????????????????????????????????????????????????????????????????????????????????????????????????????????????????????????????????????????????????????????????????????????????????????????????????????????????????????????????????????????????????????????????????????????????????????????????????????????????????????????????????001011??2?????0000011110111110?011101201101012012101010211101011100010000102000010000100101110011320111111110011012100111111111?101110010011101000110110111111011011111011110010111212211110??10000000100000111110?11011?21011111??????????????????????????1?111110110?????????21?11?10111121??00?11111?11?01??????????????????????????????????????????????????????????????????????????????????????????????????????????????????????????????????????????????????????????????????????????????????????????????????????????????????????????????????????????????????????????????????????????????????????????????????????????????????????????????????????????????????????????????????????????????????
Tyrannosaurus        0122110000000000411100023021000010-[12]23[01]04[02]11003221[23][23]10000000[01]00-[12][12][012][01]000000[01]0000[01]001[34][34]100001[01]0100020200122?0-2[01]0---001022021101---0-0111200000100000011101011101100000000001110010?00221000001110-?111101000001?11122?010100100103?00001000001001110?00100001101?01?010?020000000001001011?0110010101011021200000001111?0100100001001100000310?00?10?0?0?0001001111000001??11??00010100000001001001?00100010?1?0?01111100000?011010110000001010001100001000001021000-101101001200011010001012?20??0100020110100002000010002000000000-----------------------10200111000000111200-0001131002000100010100000001?0?00-1010?0?02--------0-----------------------???????????????????????????????????????????????????????????????????????????????????????????????????????????????????????????????????????????????????????????????????????????????????????????????????????????????????????????????????????????????????????????????????????????????????????????????????????????????????????????????????????????????????????????????????????????????????????????????????????????????????????????????????????????????????????????????????????????????????????????????????????????????????????????????????????????????????????????????????????????????????????????????????????????????????????????????????????????????????????????????????????????????????????????11101112220001101121012[01]0[13]01102111101201211112010??110121011111011[01]1101111021010211002101111111113[12]1211111110011113121230111111111111101101111111111111011100201111111111111112011122222110111211111111110111111102111101211111111111110212111011111111111211111111110121111111211111112111211111111111111211000011000000000010?100011110001000110100121010000010000001000010000200002100?0000?00000010002001100001?001000000000000110010000001000001000001000001001000100000001000000?000?00001??1?????0010100010000000010000010000100?0110100100010010001001000?0??1???00000?0?0??03100000001000011001000001100010010001100001010001001000000000101000101000000000021000001?00000000000000000
Compsognathus        01?????00????00?210?00?2100?100010-0?3[012]0?00-1-------------00000-0[01][01]00001?1--0[01]--2??-01-0-[01]-20--0--00-10-000-0-0---0000??????????????????10?00001000???1010?1?0??201000?00?00??0000??000000000010-??10110???000?001000???????0?????????????0?????1????????????00?????????????00000010010-0?000?1210?1-?10??1??00?00111?00?????10001??110?023????0?00?0?00?10000010010100???1???0001010?000000?1???????0?0000?????010100??0???0?0?1???????00?011??01000010000010000?0-?1?????0000?1???1??0??????0??0?0001??10?0000200?000?0200??00100-----------------------102??101000???1012?1-010113?0000000???0000?10010104-00-0110???0000??????0-----------------------???????????????????????????????????????????????????????????????????????????????????????????????????????????????????????????????????????????????????????????????????????????????????????????????????????????????????????????????????????????????????????????????????????????????????????????????????????????????????????????????????????????00???100000100????0?010002100?1??0000?0000000??00000?000?00?00????1?00????????0??0????0??00?????0??0?0??????1?1????1?0000?00??0??100??10100??100[12]???????100?001??001100?000????0000??1??0??000?0?00?1?0?0111?011100?0??[12]??0???0???0??01?1310011????0?000??010?11??110011?20?201?011?11?10??002???111?????????1?0???????01011???????01??0?11?0101?000000000000000000?00100?00?0?0000?000000??02000??00000?00??00?0????000000000010??010?10??0??0000?000???????100000000?000?0??0??????00?????????0??????????????????????0?000000000000000???0???????0???????00000??00000?000?0?0??0000010000?0??00100?[01]0000000[01]0?00000000?00?0010000??0??00???0??00?000?0???0000000000000011?000?10011011011?0?000000000000110?00100000???????1?1100?00?????????????????????00?????????0000000?00010?00001?00??00000?0100?0000000?100011?0??00?000000?0?0?2?100000000?????0100??0000??00100?0?01100001?0??0?010?0?0??000??0101?0?01??10???1010?0?100?0???0??00???0??????000???00110?001000?100001001?00????01????00??1000101010000000000000001000000000000000000
Scipionyx            02?100-11122?001510000?23001100010-??2000?0-1-------------10000-??[012][01]0?0?11--0[01]--[02]??-??-0-0-[02]0--0--?0-10-000-0-0---0000??????????????????????????????????????????????????????????????????????????????????????????????????????????????????????????????????????????????????????????????????????????????????????????????????????????????????????????????????????????????????????????????????????????????????????????????????????????????????????????????????????????????????????????????????????????????????????????????????????????????????????????????????????????????????????????????????????????????????????????????????????????????????????????????????????????????????????????????????????????????????????????????????????????????????????????????????????????????????????????????????????????????????????????????????????????????????????????????????????????????????????????????????????????????????????????????????????????????????????????????????????????????????????????????????????????????????????????????????????????????????????????????????????????????????????????????????????????????????????????????????????????????????????????????????????????????????????????????????????????????????????????????????????????????????????????????????????????????????????????????????????????????????????????????????????????????????????????????????????????????????????????????????????????????????????????????????????????????????????????????????????????????????????????????????????????????????????????????????????????????????????????????????????????????????????????????????????????????????????????????????????????????????????????????????????????????????????????????????????????????????????????????????????????????????????????????????????????????????????????????????????????????????????????????????????????????????????????????????????????????????????????????????????????????????????????????????????????????????????????????????????????????????????????????????????????????????????????????????????????????????????????????
Ornitholestes        011100121021?0004101000230001000110[01]?210300-1-------------00000-0110000211--0[01]--200-00-0-0-00--0---0-10-000-0-0---0010???????????????????????0000?010?10100?10??1000??11000??00??01?000000010010-?0101?000?10?00001000?000100011[23]??????00000??0????0?0??101?1?0?00??11?????0000000100001110001010001000???2?20001?111?1011111001010110?101?0?010?10?0?01110?0?0??1?1??????????????????????01010000001100?00??????111?000000?0001101100000011??10?100001?01001?00000-0???????????1?0010??????????0???????????00???0?1000?0?0?1?00000-----------------------????????????????????????113?0000000000???00?0??0104?00?0010?0????00?1?00???????????????????????????????????????????????????????????????????????????????????????????????????????????????????????????????????????????????????????????????????????????????????????????????????????????????????????????????????????????????????????????????????????????????????????????????????????????????????????????????????????????????????????????????????000??000?00000??????000002100?1?00001000001010?0012?11000001000?1??10001?020?00??0??1000?00???0????0??0??????????????00000?0??0?0?0?0100111?1100[12]?????????0100101?0?000?0001000000010100??1?00010??010??11??????????00111100000000???01??11??111??1??00?0001011121111011020????????010010000021??211??0100001???????2??0?0???????????2001??0?????????????????????????????????????????????????????????????????????????????????????????????????????????????????????????????????????????????????????????????????????????????????????????????????????????????????????????????????????????????????????????????????????????????????????????????????????????????????200000000000110010?10011011011?00?0?00000000011011010100000010011?1??00?100??1??0?00?00??101?0?0???001???00000000000100000000000?0000???1011000?0?0011001010000??100?000??000????11???????????????????????1100000110000?00?????1?????0????0?0??0????????????0000001000?001000?000010?00010000010???001001000010000101?0000??00??0?????????0101010????000000?000?????????001???0000
Shuvuuia             ????????????????000100?401000000?1100?22000-1-------------00?0210012000001--00----------------------------0-0-0---000-??????????????????0?0??0?011000010101?1010200000?000000000001100-1111-10111011001000-10000010001000000010-??01?120000021101000100110??100010??110121000010001000001001110??0000?010?1121111?1110101010100??01?011?0?502??1120111211100200?1110010?20??002000-1000000030001011-0001100???1?1?010?2-?111????2??111?000?20-2?1??00000?0??-?22000-01??11121?1010011??1???1121??1011122110?0000200102000?001101120-----------------------1?2??2200?1000101211-1111?3??0200?01?0000???301?1????1-10?10?1000????01?????????????????????????????????????????????????????????????????????????????????????????????????????????????????????????????????????????????????????????????????????????????????????????????????????????????????????????????????????????????????????????????????????????????????????????????????????????????????????????????????????????????????????????????????????????????????????????????????????????????????????????????????????????????????????????????????????????????????????????????????????????????????????????????????????????????????????????????????????????????????????????????????????????????????????????????????????????????????????????????????????????????????????????????????????????????????????????????????????????????????????????????????????????????????????????????????????????????????????????????????????????????????????????????????????????????????????????????????????????????????????????????????????????????????????????????????????????????????????????????????????????????????????????????????0001000000100110100100110?1001?00000000000000110?1011101?00010011?11?000010101100001100?010?210001??0??100000001000010000?00000021000?10111100100101?1?1??0?10?1?20100120?002??000100?110?0??000000102000000301210000002?1?112112?100??1??0?0001????????????0111001?0????00??20?10101001103001????201000000002?????211?1111000101?11102111011102001000002110?001000000000000000000
Jianchangosaurus     1---------------0---00?20000-000?211021004110000001122??000?0021021[12]0?[03]0000000002003322200000011-2-20010000-0-0---000-??????????????????010?0???????????????????????????????????????????????????????????????????????????????????????????????????????????????????????????????????????????????????????????????????????????????????????????????????????????????????????????????????????????????????????????????????????????????????????????????????????????????????????????????????????????????????????????????????????????????????????????????????????????????????????????????????????????????????????????????????????????????????????????????????????????????????????????????????????????????????????????????????????????????????????????????????????????????????????????????????????????????????????????????????????????????????????????????????????????????????????????????????????????????????????????????????????????????????????????????????????????????????????????????????????????????????????????????????????????????????????????????????????????????????????????????????????????????????????????????????????????????????????????????????????????????????????????????????????????????????????????????????????????????????????????????????????????????????????????????????????????????????????????????????????????????????????????????????????????????????????????????????????????????????????????????????????????????????????????????????????????????????????????????????????????????????????????????????????????????????????????????????????????????????????????????????????????????????????????????????????????????????????????????????????????????????????????????????????????????????????????????????????????????????????????????????????????????????????????????????????????????????????????????????????????????????????????????????????????????????????????????????????????????????????????????????????????????????????????????????????????????????????????????????????????????????????????????????????????????????????????????????????
Erlikosaurus         1---------------0???00?30010?00110-002210011000000??2??0000000110202000000000000200??2[02][02]00020011-2-20010000-0-0---000-??????????????????0?0??10010011000?0??10110000011000?0?0????1???10000100?0-?110?1000010000010?000000100??0???101210001---00????00?0001000?00??????1?002110100100011?0002010000001???????????????????????????????????????????????1????????????????????????????????????0???????01???????????????????????????????????????????????????????????????????????????????????????????????????????0????0??0??????000?????????????????????????????????????????????????????????????????????????????????????????????????????????????????????????????????????????????????????????????????????????????????????????????????????????????????????????????????????????????????????????????????????????????????????????????????????????????????????????????????????????????????????????????????????????????????????????????????????????????????????????????????????????????????????????????????????????????????????????????????????????????????????????????????????????????????????????????????????????????????????????????????????????????????????????????????????????????????????????????????????????????????????????????????????????????????????????????????????????????????????????????????????????????????????????????????????????????????????????????????????????????????????????????????????????????????????????????????????????????????????????????????????????????????????????????????????????????????????????????????????????????????????????????????????????????????????????????????????????????????????????????????????????????????????????????????????000000000001010200110110?0??110000000000000011011010100100010??11110000110????02?10?1?00100?00001110??110220000010100000000000020000??????????????????????????????????????????????????????????????????????001111?????????????????????????????????????????????????????????????????????????????????????????????????????????????????????????00?200?0211000????????000000000111100100
Tsaagan              011100210021?000400?00?2[23]001000010-1?3[01][01]000-0--0---01-0-0000?00-1?1[01]0?0311--00--000-21-0-0-10--0--00-00-000-0-0---0000???????????????????????10020000?11010?10110000000000000001001?00100001001????0-111101100?001200001000000103????0?0000010011010?0110000110000??12101000000000100101110101110?010?0????1??0?1????????????????????????????????????????????????????????????????????????1????????????????????????????????????????????????????????????????????????????????????????????????????????????????????????????????????????????????????????????????????????????????????????????????????????????????????????????????????????????????????????????????????????????????????????????????????????????????????????????????????????????????????????????????????????????????????????????????????????????????????????????????????????????????????????????????????????????????????????????????????????????????????????????????????????????????????????????????????????????????????????????????????????????????????????????????????????????????????????????????????????????????????????????????????????????????????????????????????????????????????????????????????????????????????????????????????????????????????????????????????????????????????????????????????????????????????????????????????????????????????????????????????????????????????????????????????????????????????????????????????????????????????????????????????????????????????????????????????????????????????????????????????????????????????????????????????????????????????????????????????????????????????????????????????????????????????????????????????????????????????????????????????????000000000020012010?1000111130110000?00010120011012010100100100011?1111101000120001000001100110100???01???0000010?0001011000000?111000011201100??0100?????????????????001212?11000??11111?????0000??1??0101110?0?010????????????1??0?????????????????????????000????????????????????????????00010??1?0????????????????1?11100101??000???11101?101000?00??0000??0?0????101?010010000
Velociraptor         011000110?21?000[34]10?00?2[23]001100010-00310301101201?001?02?030?00-00[01][01]0?1?2[01]00000000012100000[01]0000?0022000000-0-0---0[012]00100110-00000-----1?????00020000?111101101100000000000000110011000?000100110?10-111110100?000???0?1?0000010?1?1?0100?0??001?01??01?001??00?00??1210100000000010010?1?0?0111010101012???20001011??????111011?01??0??1?501010?10?1?1??1??????1?12011001?01010110?10?111001?0??0?001100?0??1?101013011001?100?00002011000211101100012102001021010-0111???11?11?0001010?1???????0000?201???1000?10010111?011010000-----------------------10201121001001110200-100113?000000000011000?0000104-00-001010010000?10000-----------------------????????????????????????????????????????????????????????????????????????????????????????????????????????????????????????????????????????????????????????????????????????????????????????????????????????????????????????????????????????????????????????????????????????????????????????????????????????????????????????????????????????????????????????????????????????????????????????????????????????????????????????????????????????????????????????????????????????????????????????????????????????????????????????????????????????????????????????????????????????????????????????????????????????????????????????????????????????????????????????????????????????????????????????????????????????????????????????????????????????????????????????????????????????????????????????????????????????????????????????????????????????????????????????????????????????????????????????????????????????????????????????????????????????????????????????????????????????????????????????????????????????000000000020012010?1000111131110000000010120011012010100100100011111?110100012000100000110011000001001101000001000001011000000111100001120110000?10011010011101011000001212011000111111010100000011111010111000001000?1010112001000000100000010010000000002000001100000020011101101010021020001000110012?00001100??11111111010000000000110010101000000110000100?011001011010010000
Bambiraptor          01??00??????00004???00?230?10000??????????0-0--?---??-?-??0???0-0[01]1000[01]32[01]0000000001[12]10[01]0001000[01]??002010000-0-0---0[02]1000000--1---12-----??????????????????????????????????????????????????????????????????????????????????????????????????????????????????????????????????????????????????????????????????????????????????????????????????????????????????????????????????????????????????????????????????????????????????????????????????????????????????????????????????????????????????????????????????????????????????????????????????????????????????????????????????????????????????????????????????????????????????????????????????????????????????????????????????????????????????????????????????????????????????????????????????????????????????????????????????????????????????????????????????????????????????????????????????????????????????????????????????????????????????????????????????????????????????????????????????????????????????????????????????????????????????????????????????????????????????????????????????????????????????????????????????????????????????????????????????????????????????????????????????????????????????????????????????????????????????????????????????????????????????????????????????????????????????????????????????????????????????????????????????????????????????????????????????????????????????????????????????????????????????????????????????????????????????????????????????????????????????????????????????????????????????????????????????????????????????????????????????????????????????????????????????????????????????????????????????????????????????????????????????????????????????????????000000000000?1?001?1001101131??00?00000101?00110?10101001????001111???101?????????0??0?1????1??0?????????000001??00?10110????0???0000?11201100?00?001111001110?0??101001211?1100011???10?1100000010?11010111000002100?1010?1210101001010000001001000000000110000110001?0?10111?1101010021020001000110012?0000110?11111011??01010000000011001010100?0001100001100011001011010110010
Dromaeosaurus        0???000?10000000500100023001000010-1[01][12][01]033110121111111000100000-[01][01]1000[01]3[12]010000[01]001[23][23]100000[01]000100000000100-100---0000201110-000112----2????????2?0??1?1?1??10???0???0?0??????????11??100001???????0-111111?????0????????0?0001031???0?0??0010001000?00?00101?10101110101000000000100101110101110101010??????????????0???????????0??????????????????????????????????????????????????????????????????????????????????????????1??????????????????????????????????????????????????????????????????????????????????????????????1????????????????????????????????????????????????????????????????????????????????????????????????????????????????????????????????????????????????????????????????????????????????????????????????????????????????????????????????????????????????????????????????????????????????????????????????????????????????????????????????????????????????????????????????????????????????????????????????????????????????????????????????????????????????????????????????????????????????????????????????????????????????????????????????????????????????????????????????????????????????????????????????????????????????????????????????????????????????????????????????????????????????????????????????????????????????????????????????????????????????????????????????????????????????????????????????????????????????????????????????????????????????????????????????????????????????????????????????????????????????????????????????????????????????????????????????????????????????????????????????????????????????????????????????????????????????????????????????????????????????????????????????????????????????????????????????????????00?00000?0???001??0??11??????0????00?????00??0120101001?01?00111111110??00100000000000000110?100?0010??000?000000010110?00001111000?????????????????????????????????????????????????????????????????????????????????????????0??0?0????????????????????????????????????????????????????????????????????????????????????????????????????????????????0011??????????110101?0????????
Saurornitholestes    01?????????????0????????20???000?0-0221033[01]10121111[12]1[01][12]20100000-[01][01]1[01]00[12]3[12][01][01]0000[01]000[12][12][12]22[01]001000[01]00002010000-0-0---0000211110-00020-----100100?????????????????????????????????????????1????????????????1111??????????????????????1??????????????????????????????0??????????00??0???0??0??????????1????012121200010111?1010111011101120??00411010??0???1??1??2?????1101????????10?????????????????1?00101?00???1?0112310100??10011011100100??????????0??1???0?0??0?????????????????????101112?2010010011011001001210?101?0?011?1000????????????????????????????????????0????200??00??????????????????????0??????????1????????????0???????????????????????????????????????????????????????????????????????????????????????????????????????????????????????????????????????????????????????????????????????????????????????????????????????????????????????????????????????????????????????????????????????????????????????????????????????????????????????????????????????????????????????????????????????????????????????????????????????????????????????????????????????????????????????????????????????????????????????????????????????????????????????????????????????????????????????????????????????????????????????????????????????????????????????????????????????????????????????????????????????????????????????????????????????????????????????????????????????????????????????????????????????????????????????????????????????????????????????????????????????????????????????????????????????????????????????????????????????????????????????????????????????????????????????????????????????????????????????????????????????????????????????????????????????????????????????????????????????????????????????????????????????????????????????????????????????????????????????????????????????????????????????????????????????????????????????????????????????????????????????????????????????????????????????????????????????????????????????????????????????????????????????????????????????????????????????????????????????????????????
Buitreraptor         ?????????????????????002?0??0000??????????????????????????????0-0[01][012]000[01]321--1-----------------------------0-0-0---[13][12]00??????????????????1?1?0????0000?1?10???01??0???????????0???????????0?????????????110010??001??????0??1001???????????????????????????????0?????????????00??010???????????????????011?1?20111011??????11??0???1?01?????01??0??0?1?1??10?2?????1201?????0??1?1???1??101101????????11?????1?110????????01?1??????111?111?1??10???201??2??0?1??0?1001??????1??1?0????????????1????11?201????000210??10?1?01??????????????????????????????????????????????????????????????????????????????????????????????????????????????????????????????????????????????????????????????????????????????????????????????????????????????????????????????????????????????????????????????????????????????????????????????????????????????????????????????????????????????????????????????????????????????????????????????????????????????????????????????????????????????????????????????????????????????????????????????????????????????????????????????????????????????????????????????????????????????????????????????????????????????????????????????????????????????????????????????????????????????????????????????????????????????????????????????????????????????????????????????????????????????????????????????????????????????????????????????????????????????????????????????????????????????????????????????????????????????????????????????????????????????????????????????????????????????????????????????????????????????????????????????????????????????????????????????????????????????????????????????????????????????????????????????????????301?0???????????1??1?0110?101???000000?????00110?1010?00?????0111?1?0000?0?????????????????????0?????????000?00??0101????????0???????01010110010011011011011100??100?00121102??0011????????00000010?11010111000002100?101??1?00?????????????????????????0??????????????0???1???110111?0210?0?01???110012?210011?101111???1?010100000??0110?1010200?000110000?10?????0001???011???0
Byronosaurus         0101000110?00000021100?30100?000?1000211010-1-------------0000[12]0[12][12][12][01]0?[01][24][01]1--1-----------------------------0-0-0---[13][12]0000000--1---22-----?????00011000010001?1011000000100000000100??000?????201110?0-?0???????????????????????????????????00?11?????0?01100111?010??1101011?0000020001?????????????????10????0??????????10111?????0???????????????0??????2??????????????????????????????????????????????????????????????????????????????????????1???????????????????????????1??????????01??2?????0?????????????????????????1???????????????????????????????????????????????????????????????????????????????????????????????????????????????????????????????????????????????????????????????????????????????????????????????????????????????????????????????????????????????????????????????????????????????????????????????????????????????????????????????????????????????????????????????????????????????????????????????????????????????????????????????????????????????????????????????????????????????????????????????????????????????????????????????????????????????????????????????????????????????????????????????????????????????????????????????????????????????????????????????????????????????????????????????????????????????????????????????????????????????????????????????????????????????????????????????????????????????????????????????????????????????????????????????????????????????????????????????????????????????????????????????????????????????????????????????????????????????????????????????????????????????????????????????????????????????????????????????????????????????????????????????????????????????????????????????????????001000000101110220100211?111?100?000?01022??????????10????????????0???????10111???1101?0100011?0????????000000000101000???????1???????0???????????0?100??1?1?????????0?2??1?????????????????????????????????????????????????????????????????????????????????????????????????????????????????????????????????????????????1???0??0?0?0????????????????????????????????101??????????
Zanabazar            0101000000000000[01]21100040100100011100311[35]?0-1-------------0000[12]10[12][01][01]0?1[13]?[01]01000?000-32-2-0-000-1--12-1[01]0000-000---2000?????????????????????????????????????????????????????????????????????????????????????????????????????????????????????????????????????????????????????????????????????????????????????????????????????????????????????????????????????????????????????????????????????????????????????????????????????????????????????????????????????????????????????????????????????????????????????????????????????????????????????????????????????????????????????????????????????????????????????????????????????????????????????????????????????????????????????????????????????????????????????????????????????????????????????????????????????????????????????????????????????????????????????????????????????????????????????????????????????????????????????????????????????????????????????????????????????????????????????????????????????????????????????????????????????????????????????????????????????????????????????????????????????????????????????????????????????????????????????????????????????????????????????????????????????????????????????????????????????????????????????????????????????????????????????????????????????????????????????????????????????????????????????????????????????????????????????????????????????????????????????????????????????????????????????????????????????????????????????????????????????????????????????????????????????????????????????????????????????????????????????????????????????????????????????????????????????????????????????????????????????????????????????????????????????????????001110000200110221100211011011?000000010220011011010100??000???1110?0002111?0?12?111010010000110???0?????10000?0010???????????1???????????????????????????????1?100??012??12?00?11?????????????????????????????????????????????????????????????????????????????????????????????????????????0?????????????????????????????????????????0110???1???????????10???1???????????????????
Troodon              01??????????????????000?010000001210121050[01][01]0000?1332220000000210[01][01][01]00[134]1[01][01]0[01]0001000[34][34][12]22[12]00[01]001100000010000-100---0000110110-00020-----1001100001?0?0?10?01110?100000?10?????0??????????????20?11??0-?000001??0001?00??00??1?01030??1?11??0001100??001011001001010111010011111?00210???????0???????0??1?211020111?11111010111011??0?010101501010??0???10120?0??????2?1?????????????100110??01?0?10?011????0?????0?0????????????????????????010001??0??2??3??1?21000-0?000111121110001?001101?2?101000120110?00???00111011?11??1??????????????????????????????????????????????????0?????????????????????????????????????????????????????????????????????????????????????????????????????????????????????????????????????????????????????????????????????????????????????????????????????????????????????????????????????????????????????????????????????????????????????????????????????????????????????????????????????????????????????????????????????????????????????????????????????????????????????????????????????????????????????????????????????????????????????????????????????????????????????????????????????????????????????????????????????????????????????????????????????????????????????????????????????????????????????????????????????????????????????????????????????????????????????????????????????????????????????????????????????????????????????????????????????????????????????????????????????????????????????????????????????????????????????????????????????????????????????????????????????????????????????????????????????????????????????????????????????????????????????????????????????????????????????????????????????????????????????1????????10?21?002111110??00???0?01022???1??????????0?0??1??1100000211110012?101010010000010??????0??10000??010????????????????????11?1101001?011001?111111?100??012??12??0?1??????????????0???????????0?????100?10????2?01?0?0????????????????????????????????????????????1?????????10???????????????0??????????01?1?0??10??????01?01?1111001?01012100111?001011111010020000
Richardoestesia_gil. ????????????????????????10????00????????????????????????????????0[01][01][01]00?3[12]0?[01]000[01]0??[01][012]1[01][01]00[01][01]000[01]??002000000-0-0---?0??200110-010112----0????????????????????????????????????????????????????????????????????????????????????????????????????????????????????????????????????????????????????????????????????????????????????????????????????????????????????????????????????????????????????????????????????????????????????????????????????????????????????????????????????????????????????????????????????????????????????????????????????????????????????????????????????????????????????????????????????????????????????????????????????????????????????????????????????????????????????????????????????????????????????????????????????????????????????????????????????????????????????????????????????????????????????????????????????????????????????????????????????????????????????????????????????????????????????????????????????????????????????????????????????????????????????????????????????????????????????????????????????????????????????????????????????????????????????????????????????????????????????????????????????????????????????????????????????????????????????????????????????????????????????????????????????????????????????????????????????????????????????????????????????????????????????????????????????????????????????????????????????????????????????????????????????????????????????????????????????????????????????????????????????????????????????????????????????????????????????????????????????????????????????????????????????????????????????????????????????????????????????????????????????????????????????????????????????????????????????????????????????????????????????????????????????????????????????????????????????????????????????????????????????????????????????????????????????????????????????????????????????????????????????????????????????????????????????????????????????????????????????????????????????????????????????????????????????????????????????????????????????????????
;
ccode + 1 3 14 16 23 24 35 52 64 85 160 188 211 224 230 261 264 270 273 285 296 298 324 345 355 360 406 427 430 433 475 486 496 543 544 615 776 797 873 953 1308 1309 1310 1319 1323 1331 1376 1381 1386 1398 1399 1415 1419 1420 1458 1481 1483 1484 1491 1518 1533 1535 1551 1564 1580;
;
proc/;
