# Supplementary material for: Multivariate and Cladistic Analyses of Isolated Teeth Reveal Sympatry of Theropod Dinosaurs in the Late Jurassic of Northern Germany
Source: PLoS One. 2016 Jul 6;11(7):e0158334. doi: 10.1371/journal.pone.0158334 (PMC4934775; doi:10.1371/journal.pone.0158334)
Supplement: S5 Appendix — Modified datamatrix of Hendricks and Mateus [61] with dentition-based characters only. (TNT) [file pone.0158334.s005.tnt]

nstates 5
xread
141 60
Eoraptor             010100000000?000110000?02???????0100[01][12]100[01][01]10000101012[12]1100000[12]00[01][01]10?[13]?00000000?012[12]10[01]00000001-?001000000-0-0---0000???????????????????????
Herrerasaurus        0100000000000000110000002000100010-10[23]10000-0--0---01-0-?000010-1[012][01][01]000[02]0000000?000221000[01]100000-???0?10000-200---0000???????????????????????
Eodromaeus           01???????????000410?000?30??10000?????????????????????????????0-0[01]2000110[01]0000010000[01]1[01]0000[01]000020000?00000-100---0010???????????????????????
Coelophysis          010?000000000011010110000010?10010-00[012]10000-0--0---01-0-0030000-[01][01][01]000[13]00000000[01]0??[01][01]100[01]0100000-000000000[03]00-0---001000011--1---0------?????
Dilophosaurus        01[01]10020010100214111100120[01]11110?0-10[01]00001101???01110000000000-111000[34]1[01]00000010002310000[01]100000?0?20?0000-0-0---00?0??????????????????00100
Ceratosaurus         00111-0000000000[34]1110001[23]001100010-10[23][12]000[01]1001100[23][23]10000010000-[12][01]1[012]01[34][12][01]000000100133100[01]011001[01]0[12]0[02]00100[02]0-2010[01]0001022021000110202000000100
Genyodectes          0111110000000000??11000?30011000?0-[12]0[012]000011001100221000?000000-1[01]1[01]01[34]2[01]00000000[01]13310[01]0010001[01]-2020010[01]00-210---0010???????????????????????
Berberosaurus        ??????????????????????????????????????????????????????????????0-1010012310000000?01[23]31[01][01]???1001?-1020?10000-200---0010???????????????????????
Noasaurus            ????????????????4101000???????????????????????????????????????0-01[01]1000100000001000[01]2100000000000?1?2?00000-0-0---0000???????????????????????
Masiakasaurus        0?11???1?0???????10?000?30000001?210[12][12]10221[01]01011100100[02]0010000-[01][01][012]0000100000001001[012][123]10[012][01]000000[01]00002000000-200---0010??????????????????00110
Kryptops             ??????????????????0?001???????????????????????????????????????0-1?1100010000000100?231[01]2[01]0000001?0?000022?0-0-0---0000??????????????????0????
Rugops               0100000?1?001000?111001?????????????0???2?11??00??????????????0-1[01]?[12]000100000001000[23]310200000001?0?000000?0-0-0---0000???????????????????????
Abelisaurus          01?000???????000????00???????????0-103[12][12]221100???12210[12]00200000-1[01][01]1000100000001?00331[01][12]0010011100000000100-1010100000???????????????????????
Aucasaurus           01?000??1?00?00041010011??????????????????????????????????????0-1[01][01]1000100000001000331[01][12][01]01[01]011100?00000000-200---0000??????????????????0?0??
Indosuchus           01000001100010004001001??0?10000?0-1[01]3[12][12][23][23]110[01]0011[23][23]1??0?000000-?[01]1[12]0001000000010?0331??????????0???0??0110-0-0---0000???????????????????????
Majungasaurus        010000011[01]001000211100112001000010-103[12][12][23][23]110[01]0011[23]21[12]200200000-1[01][01][12]000100000001000[34]31[12]2000[01]000100000001220-2010100000220210001101020000?????
Skorpiovenator       01???????????000110?00?1?????????0-10222?[23]1100???1211???0000000-10[01][12]00[01]1000000010103310?0?11001[01]0?0?0?00000-0-20200000???????????????????????
Erectopus            ????????????????????000???????????????????????????????????????0-10[12]001210000000100033100[01]011010000000000100-1[01]0---0000???????????????????????
Piatnitzkysaurus     ????????????????1?00000??0???000??????????????????????????????0-1110010100000000[01]10331000[02][01]10000-00020001[12]0-[12]1201000[01]0??????????????????00110
Eustreptospondylus   011110?0000?0000????000?30011000???1??10?0110?100022100?0100000-11?0000100000000???[34]3100[01]0000000???00000??0-0-0---0010???????????????????????
Afrovenator          ????????????????41010002??????????????????????????????????????0-2010002100000000110431[01][01][01]2010?00-0010001110-0-10000010??????????????????0?1?0
Dubreuillosaurus     0111100000000000410100023001100010-102100011001000221000?000000-1[01][01]0000100000000100221[01][01][01]0000000-0010000110-0-0---0010??????????????????000?0
Duriavenator         0?11???0?0??00???101000??0010000?0-?02??1?110?100?[23]3100?0?00000-1[01][01]00001?00000001??[34]310[01][01]00101[01]0-1010000110-[01]00---0010??????????????????00?10
Megalosaurus         0???????????????41010002300100001?????????????????????????????0-[12][01]100001000000001[01]0[34][34]1[01][01][01][02]010100-1000001[12][12]0-2110[12][01]0010???????????????????????
Torvosaurus          01111001000100004101000230??10001??20???0011001000331???0?00000-[12][01][12]00001000000001[01]0[34][34]1[01][01][01]0110?00-10100[01]1220-2[01]10100010??????????????????00210
Baryonyx             0[34]11101100110120?100102?0011111010-11[12]1000110010020000000010000-121000000000000[012]1[01]0[01]1[01]00[01][01]2111000202000000[12]00-10100021??????????????????01011
Suchomimus           0411101100110120010010220011111?10-???10001100100200000000[12]0000-[12][12][12]000000000000[012]1[01]0[12][12][01]00[01][01]1010002202000000[12]00-10[12][01]0021???????????????????????
Irritator_Angaturama 0410001??0210121?????022?0??????1?????????????????????????????0-12[12]0100000010101100-----------------------210-101[01]0000???????????????????????
Spinosaurus          0312[01]0110121012141001123201111[12]110-?[01]??1001010100[12]--------20000-[12][12][12]010000001010[01]100-----------------------220-0---0021???????????????????????
Sinraptor            011110201002000030010002200?100010-1?[123]1[12]2311012011?21000??00000-[12]?1[01]00[01][23]100000000003310[01]00110?00-000001?[02]?0-210---0010??????????????????00?00
Allosaurus           0211100110000000300100022000100010-1[01][12]00[23][23]11012111221[01][01]0000[01][02]00-[12][012][12][01]000[012]00[01]0000[01]1[01]1[23][23]1[01][01]0011001100000011[12][12]0-20201[01]000022021100111112000000000
Neovenator           02111120112000003100000??00110001?????????????????????????????0-111001[12]20000000011[01]3[23]11100110010-0000011110-2[01]20100010??????????????????00211
Fukuiraptor          ????????????????????000??0?1?0?0?0-1[01]?0030110121?1[01]110[01]0??00000-[01][01][012]00??1?000000[01]010[23][23]0[01][01]000[01]0?0000000002220-[12]020?000?????????????????????????
Australovenator      ????????????????????????1001?000?0-1[01][23]00?311012??1?[12]1?????00000-1[01]1001[12]?000000000?[01]331?[01]?00[01]0??0-000001???0-??????001????????????????????????
Acrocanthosaurus     0111110000000000310100022001100010-[12][01][12]100011001100[12]210000000000-[12][01][012]0000?0000000[01]11[01][23][23][01]001[01]110111010[12]0010[01]00-2[01]2[01]100010???????????????????????
Eocarcharia          ????????????????310?000???????????????????????????????????????0-101[03]00020000000011[01]321[01][01]0[02][12]10110-101[01]001110-100---0010???????????????????????
Carcharodontosaurus  ????????????????40010002?0?1?000??????????????????????????????202[01]1[13]000100000012110[34][34]1110010011[01]0000[01]001[01][01]0-[01]021200010??????????????????00110
Giganotosaurus       01111101111?0000??0?000?2001?00010-?1?1100110[01]1111221?00?1000020[12][01][12][03]00010000000[12]110[34][34]1[01][01]001[01]00000000001[12]220-[12]0[12]0200010??????????????????00[12]10
Mapusaurus           ????????????????4101000??0???000?0-11[23]1000110[01]?1??221??000000020[12][01][01][013]00010000000[12]110[34][34]1[01][01]001100000000001[12]220-0-[12][01]200010??????????????????[01]0[12]10
Proceratosaurus      01111100000000[01]0011100?2102110011100?[23]103[03]110122[12]00010020000010-[01][01][01]0000[13][01]0[01]000000[01]11[12]10000000000-0002000[01][01]0-0-0---0010???????????????????????
Eotyrannus           0121110000000000??10001??0210000?0-1211[01]4311013221[12][12]10000100000-111[01]0001000000000[01]02[23]10000000000-0002000110-0-0---0010???????????????????????
Raptorex             0121110000000000400100022021100010-?2[01]104211003221??10020000100-?[01][01]00[01]0100[01]0000[01]0[01]1??100[01][02]1[01]000000000000100-100---0010??????????????????0?100
Alioramus            ????????????????21110002102110001?????????????????????????????0-?[01][01]00[01]0[13]10[01]0000[01]011??1000011000100000000100-210---0010??????????????????00100
Tyrannosaurus        0122110000000000411100023021000010-[12]23[01]04[02]11003221[23][23]10000000[01]00-[12][12][012][01]000000[01]0000[01]001[34][34]100001[01]0100020200122?0-2[01]0---001022021101---0-0111200000
Compsognathus        01?????00????00?210?00?2100?100010-0?3[012]0?00-1-------------00000-0[01][01]00001?1--0[01]--2??-01-0-[01]-20--0--00-10-000-0-0---0000??????????????????10?00
Scipionyx            02?100-11122?001510000?23001100010-??2000?0-1-------------10000-??[012][01]0?0?11--0[01]--[02]??-??-0-0-[02]0--0--?0-10-000-0-0---0000???????????????????????
Ornitholestes        011100121021?0004101000230001000110[01]?210300-1-------------00000-0110000211--0[01]--200-00-0-0-00--0---0-10-000-0-0---0010???????????????????????
Shuvuuia             ????????????????000100?401000000?1100?22000-1-------------00?0210012000001--00----------------------------0-0-0---000-??????????????????0?0??
Jianchangosaurus     1---------------0---00?20000-000?211021004110000001122??000?0021021[12]0?[03]0000000002003322200000011-2-20010000-0-0---000-??????????????????010?0
Erlikosaurus         1---------------0???00?30010?00110-002210011000000??2??0000000110202000000000000200??2[02][02]00020011-2-20010000-0-0---000-??????????????????0?0??
Tsaagan              011100210021?000400?00?2[23]001000010-1?3[01][01]000-0--0---01-0-0000?00-1?1[01]0?0311--00--000-21-0-0-10--0--00-00-000-0-0---0000???????????????????????
Velociraptor         011000110?21?000[34]10?00?2[23]001100010-00310301101201?001?02?030?00-00[01][01]0?1?2[01]00000000012100000[01]0000-0022000000-0-0---0[012]00100110-00000-----1?????
Bambiraptor          01??00??????00004???00?230?10000??????????0-0--?---??-?-??0???0-0[01]1000[01]32[01]0000000001[12]10[01]0001000[01]-?002010000-0-0---0[02]1000000--1---12-----?????
Dromaeosaurus        0???000?10000000500100023001000010-1[01][12][01]033110121111111000100000-[01][01]1000[01]3[12]010000[01]001[23][23]100000[01]000100000000100-100---0000201110-000112----2?????
Saurornitholestes    01?????????????0????????20???000?0-0221033[01]10121111[12]1[01][12]20100000-[01][01]1[01]00[12]3[12][01][01]0000[01]000[12][12][12]22[01]001000[01]00002010000-0-0---0000211110-00020-----100100
Buitreraptor         ?????????????????????002?0??0000??????????????????????????????0-0[01][012]000[01]321--1-----------------------------0-0-0---[13][12]00??????????????????1?1?0
Byronosaurus         0101000110?00000021100?30100?000?1000211010-1-------------0000[12]00[12][12][01]0?[01][24][01]1--1-----------------------------0-0-0---[13][12]0000000--1---22-----?????
Zanabazar            0101000000000000[01]21100040100100011100311[35]?0-1-------------0000[12]10[12][01][01]0?1[13]?[01]01000?000-32-2-0-000-1--12-1[01]0000-000---2000???????????????????????
Troodon              01??????????????????000?010000001210121050[01][01]0000?1332220000000210[01][01][01]00[134]1[01][01]0[01]0001000[34][34][12]22[12]00[01]001100000010000-100---0000110110-00020-----100110
Richardoestesia_gil. ????????????????????????10????00????????????????????????????????0[01][01][01]00?3[12]0?[01]000[01]0??[01][012]1[01][01]00[01][01]000[01]??002000000-0-0---?0??200110-010112----0?????
;
ccode + 1 3 14 16 23 24 35 52 64 85;
;
proc/;
