# Supplementary material for: Multivariate and Cladistic Analyses of Isolated Teeth Reveal Sympatry of Theropod Dinosaurs in the Late Jurassic of Northern Germany
Source: PLoS One. 2016 Jul 6;11(7):e0158334. doi: 10.1371/journal.pone.0158334 (PMC4934775; doi:10.1371/journal.pone.0158334)
Supplement: S6 Appendix — Dataset with morphometric measurements for the DFA. This dataset comprises measurements of theropod teeth provided by Smith and Lamanna [74], Hendrickx et al. [64] and Rauhut et al. [75]. (XLS) [file pone.0158334.s006.xls]

## Sheet: Theropod teeth DFA
Taxa	Side	Position	Specimen	Source	CBL	CBW	CH	AL	CBR	CHR	CA	MC	DC	DSDI	CAA	CDA	CBL.log1	CBW.log1	CH.log1	AL.log1	CBR.log1	CHR.log1	CA.log1	MC.log1	DC.log1	DSDI.log1	CAA.log1	CDA.log1
Coelophysis	Left	mx2	CM 81765	Hendrickx et al. 2015	4.1	1.37	8.9	9.6	0.334146	2.17073	67.7871	50	47	1.06383	25.2447	86.9681	1.62924	0.86289	2.29253	2.36085	0.288292	1.15396	4.23102	3.93183	3.8712	0.724563	3.26747	4.47697
Coelophysis	Left	mx4	CM 81765	Hendrickx et al. 2015	4.4	1.63	11.6	12.3	0.370455	2.63636	70.5232	40	40	1	20.9532	88.5237	1.6864	0.966984	2.5337	2.58776	0.315142	1.29098	4.27002	3.71357	3.71357	0.693147	3.08891	4.4945
Coelophysis	Left	mx6	CM 81765	Hendrickx et al. 2015	5.5	1.71	9.7	10.8	0.310909	1.76364	63.6122	40	40	1	30.5261	85.8617	1.8718	0.996949	2.37024	2.4681	0.270721	1.01655	4.1684	3.71357	3.71357	0.693147	3.45082	4.46432
Coelophysis	Left	mx8	CM 81765	Hendrickx et al. 2015	5.9	1.79	9.3	13.2	0.30339	1.57627	38.1077	40	40	1	23.0491	118.843	1.93152	1.02604	2.33214	2.65324	0.264968	0.946343	3.66632	3.71357	3.71357	0.693147	3.1801	4.78618
Coelophysis	Left	mx11	CM 81765	Hendrickx et al. 2015	5.4	1.85	7.5	10.1	0.342593	1.38889	46.6199	40	35	1.14286	31.5542	101.826	1.8563	1.04732	2.14007	2.40695	0.294603	0.870828	3.86325	3.71357	3.58352	0.76214	3.48291	4.63304
Coelophysis	Left	mx14	CM 81765	Hendrickx et al. 2015	5.2	1.7	6.2	8.7	0.326923	1.19231	44.7208	40	40	1	36.1684	99.1108	1.82455	0.993252	1.97408	2.27213	0.282863	0.784955	3.82255	3.71357	3.71357	0.693147	3.61546	4.60628
Coelophysis	Left	mx15	CM 81765	Hendrickx et al. 2015	3.9	1.49	5.4	7.1	0.382051	1.38462	48.8251	40	35	1.14286	32.9303	98.2446	1.58924	0.912283	1.8563	2.09186	0.323569	0.869038	3.90852	3.71357	3.58352	0.76214	3.52431	4.59759
Liliensternus	unknown	max	MBR 21751/4	Smith and Lamanna 2006	6.62	2.5	8.83	12.4	0.377644	1.33384	43.2324	35	20	1.75	30.899	105.869	2.03078	1.25276	2.28544	2.59525	0.320374	0.847514	3.78946	3.58352	3.04452	1.0116	3.46257	4.6716
Liliensternus	unknown	max	MBR 21751/3	Smith and Lamanna 2006	7.44	3	10.26	12.52	0.403226	1.37903	55.0073	30	25	1.2	36.4455	88.5472	2.13298	1.38629	2.42126	2.60417	0.338774	0.866694	4.02548	3.43399	3.2581	0.788457	3.62289	4.49477
Liliensternus	Left	d01	MBR 21751/8	Smith and Lamanna 2006	5.09	3.5	8.02	9.21	0.687623	1.57564	60.3291	30	25	1.2	33.4664	86.2045	1.80665	1.50408	2.19944	2.32337	0.523321	0.946097	4.11625	3.43399	3.2581	0.788457	3.53999	4.46826
Liliensternus	Left	d04	MBR 21751/8	Smith and Lamanna 2006	6.97	3.5	10.61	11.82	0.502152	1.52224	62.6416	25	20	1.25	35.6935	81.6648	2.07568	1.50408	2.45187	2.55101	0.406899	0.925147	4.15327	3.2581	3.04452	0.81093	3.6026	4.41479
Liliensternus	Left	d15	MBR 21751/8	Smith and Lamanna 2006	8.34	3.5	10.53	12.62	0.419664	1.26259	55.9251	25	20	1.25	40.9983	83.0766	2.23431	1.50408	2.44495	2.61154	0.35042	0.81651	4.04174	3.2581	3.04452	0.81093	3.73763	4.43173
Liliensternus	Left	d16	MBR 21751/8	Smith and Lamanna 2006	5.85	3	8.84	10.12	0.512821	1.51111	60.3963	30	25	1.2	35.1263	84.4774	1.92425	1.38629	2.28646	2.40875	0.413976	0.920725	4.11735	3.43399	3.2581	0.788457	3.58702	4.44825
Liliensternus	Right	?d19	MBR 21751/9	Smith and Lamanna 2006	6.63	2.5	11.23	12.92	0.377074	1.69382	60.3428	35	30	1.16667	30.8668	88.7904	2.03209	1.25276	2.50389	2.63333	0.319961	0.990959	4.11648	3.58352	3.43399	0.77319	3.46156	4.49748
Genyodectes	Left	dt2	MLP 26-39	Modified after Hendrickx et al. 2015	17.2	11.3	43.65	46.8	0.656977	2.53779	68.8545	12.93	11	1.17545	21.5622	89.5832	2.90142	2.5096	3.79885	3.86703	0.504995	1.2635	4.24642	2.63404	2.48491	0.777238	3.11628	4.50627
Genyodectes	Right	dt3	MLP 26-39	Modified after Hendrickx et al. 2015	21.48	12.57	47.3	53.3	0.585196	2.20205	62.2828	11.66	11.5	1.01391	23.7041	94.0131	3.11263	2.60786	3.87743	3.99452	0.460708	1.16379	4.14761	2.53845	2.52573	0.70008	3.20697	4.55401
Genyodectes	Right	dt5	MLP 26-39	Modified after Hendrickx et al. 2015	18.88	10.57	48	52.7	0.559852	2.54237	65.3567	10.5	13	0.807692	20.9473	93.6959	2.98971	2.44842	3.89182	3.98341	0.444591	1.2648	4.19505	2.44235	2.63906	0.592051	3.08864	4.55067
Genyodectes	Right	dt7	MLP 26-39	Modified after Hendrickx et al. 2015	19.91	10.32	46	51	0.518332	2.3104	64.2773	12.5	12	1.04167	22.9505	92.7722	3.04023	2.42657	3.85015	3.95124	0.417613	1.19707	4.17864	2.60269	2.56495	0.713766	3.17599	4.54087
Ceratosaurus premaxillary	Left	pm01	UMNHVP7819	Smith and Lamanna 2006	25.86	14.79	31.63	41.28	0.571926	1.22312	50.0011	8.5	8	1.0625	38.7785	91.2204	3.29064	2.75938	3.48523	3.74431	0.452301	0.798914	3.93185	2.25129	2.19722	0.723919	3.68333	4.52418
Ceratosaurus premaxillary	Left	pm02	UMNHVP7819	Smith and Lamanna 2006	23	16.81	41.89	43.74	0.73087	1.8213	70.0225	8.5	8	1.0625	31.0656	78.9119	3.17805	2.87976	3.75864	3.80087	0.548624	1.0372	4.263	2.25129	2.19722	0.723919	3.46778	4.38093
Ceratosaurus premaxillary	Left	pm03	UMNHVP7819	Smith and Lamanna 2006	24.04	14.88	41.66	48.6	0.618968	1.73295	58.9759	8	9	0.888889	29.6371	91.387	3.22047	2.76506	3.75326	3.90399	0.481789	1.00538	4.09394	2.19722	2.30259	0.635989	3.42221	4.52599
Ceratosaurus premaxillary	Right	pm01	UMNHVP7819	Smith and Lamanna 2006	20.26	14.31	38.69	41.36	0.706318	1.90967	68.1329	8.5	8	1.0625	29.0762	82.7909	3.05683	2.72851	3.6811	3.7462	0.534338	1.06804	4.23603	2.25129	2.19722	0.723919	3.40374	4.42832
Ceratosaurus premaxillary	Right	pm03	UMNHVP7819	Smith and Lamanna 2006	22.64	13.9	39.65	48.11	0.613958	1.75133	54.8223	9	7	1.28571	27.8213	97.3564	3.16294	2.70136	3.705	3.89406	0.478689	1.01208	4.02217	2.30259	2.07944	0.826679	3.36111	4.5886
Ceratosaurus	Left	mx01	UMNHVP5278	Smith and Lamanna 2006	25.47	15.1	51.32	56.11	0.592854	2.01492	65.9834	9	9	1	26.9577	87.059	3.27601	2.77882	3.95738	4.04498	0.465528	1.10357	4.20444	2.30259	2.30259	0.693147	3.33069	4.47801
Ceratosaurus	Left	mx03	UMNHVP5278	Smith and Lamanna 2006	29.61	12.88	61.71	72.86	0.434988	2.08409	56.568	11	10	1.1	23.6053	99.8267	3.42133	2.63045	4.13852	4.30217	0.361157	1.12626	4.05297	2.48491	2.3979	0.741937	3.20296	4.6134
Ceratosaurus	Left	mx05	UMNHVP5278	Smith and Lamanna 2006	32.95	14	75	84.46	0.424886	2.27618	62.2195	12.8	11	1.16364	22.8734	94.9072	3.52489	2.70805	4.33073	4.44805	0.354092	1.18668	4.14661	2.62467	2.48491	0.77179	3.17276	4.56338
Ceratosaurus	Left	mx08	UMNHVP5278	Smith and Lamanna 2006	27.52	10.53	52.38	61.54	0.382631	1.90334	57.8815	14	12	1.16667	26.4221	95.6964	3.35061	2.44495	3.97744	4.13581	0.323988	1.06586	4.07553	2.70805	2.56495	0.77319	3.31135	4.57158
Ceratosaurus	Left	mx10	UMNHVP5278	Smith and Lamanna 2006	20.79	9.12	38.11	42.69	0.438672	1.83309	63.1292	12	10.5	1.14286	29.119	87.7519	3.08145	2.31451	3.66638	3.77712	0.363721	1.04137	4.1609	2.56495	2.44235	0.76214	3.40515	4.48584
Berberosaurus	/	Isolated	MNHN Pt369	Hendrickx et al. 2015	17.8	6.4	32.3	38.4	0.359551	1.81461	56.8216	16	15.8333	1.01053	27.4672	95.7112	2.93386	2.00148	3.50556	3.67377	0.307154	1.03482	4.05736	2.83321	2.82336	0.698397	3.34875	4.57173
Berberosaurus	/	Isolated	MNHN Pt369	Hendrickx et al. 2015	18.6	9.1	41.8	46.8	0.489247	2.24731	63.0524	13.3	13.5	0.985185	23.3696	93.578	2.97553	2.31254	3.75654	3.86703	0.398271	1.17783	4.1597	2.66026	2.67415	0.685712	3.19334	4.54942
Masiakasaurus	/	Isolated, mesial?	FMNH PR2226	Smith and Lamanna 2006	4.47	3.93	7.46	8.59	0.879195	1.6689	60.2408	17	14.5	1.17241	31.3439	88.4153	1.69928	1.59534	2.13535	2.26072	0.630843	0.981668	4.11481	2.89037	2.74084	0.775839	3.47643	4.49329
Masiakasaurus	/	Isolated	FMNHPR2198	Smith and Lamanna 2006	5.3	2.28	6.96	8.18	0.430189	1.31321	57.5214	30	25	1.2	39.9703	82.5082	1.84055	1.18784	2.07443	2.21703	0.357806	0.838635	4.06939	3.43399	3.2581	0.788457	3.71285	4.42495
Masiakasaurus	/	Isolated	FMNH PR2201	Smith and Lamanna 2006	6.27	3.14	11.39	13.74	0.500797	1.81659	55.186	25	22.5	1.11111	26.869	97.9451	1.98376	1.4207	2.51689	2.69056	0.405997	1.03553	4.02867	3.2581	3.157	0.747214	3.32751	4.59456
Masiakasaurus	/	Isolated	FMNHPR2165	Smith and Lamanna 2006	2.81	2.2	5.87	6	0.782918	2.08897	73.744	24.04	19.025	1.2636	27.3592	78.8968	1.33763	1.16315	1.92716	1.94591	0.578251	1.12784	4.31407	3.22047	2.99698	0.816957	3.34495	4.38074
Masiakasaurus	/	Isolated	FMNH PR2200	Smith and Lamanna 2006	3.27	1.93	6.52	6.83	0.590214	1.99388	70.6077	24.04	19.025	1.2636	28.2344	81.1579	1.45161	1.075	2.01757	2.05796	0.463869	1.09657	4.2712	3.22047	2.99698	0.816957	3.37535	4.40864
Masiakasaurus	/	Isolated	FMNH PR2228	Smith and Lamanna 2006	7.09	3.48	10.44	11.67	0.490832	1.4725	62.0882	17.5	18.5	0.945946	36.8782	81.0336	2.09063	1.49962	2.43712	2.53924	0.399334	0.905228	4.14453	2.91777	2.97041	0.665748	3.63438	4.40713
Masiakasaurus	/	Isolated	FMNH PR2164	Smith and Lamanna 2006	4.62	2.5	11.64	12.14	0.541126	2.51948	72.7659	30	15	2	22.2771	84.957	1.72633	1.25276	2.53687	2.57566	0.432513	1.25831	4.3009	3.43399	2.77259	1.09861	3.14747	4.45385
Masiakasaurus	/	Isolated	FMNH PR2199	Smith and Lamanna 2006	4.94	2.42	8.58	9.49	0.489879	1.73684	64.1732	24.04	20	1.202	31.2148	84.612	1.78171	1.22964	2.25968	2.35042	0.398695	1.0068	4.17705	3.22047	3.04452	0.789366	3.47243	4.44983
Masiakasaurus	/	Isolated	FMNHPR2198	Smith and Lamanna 2006	4.94	2.42	6.8	8.2	0.489879	1.37652	55.9146	22.5	20	1.125	36.9893	87.0961	1.78171	1.22964	2.05412	2.2192	0.398695	0.865636	4.04155	3.157	3.04452	0.753772	3.6373	4.47843
Masiakasaurus	/	Isolated	FMNHPR2221	Smith and Lamanna 2006	5.47	2.22	8.86	10.15	0.40585	1.61974	60.6395	26.3	16.7	1.57485	32.553	86.8075	1.86718	1.16938	2.28849	2.41144	0.340642	0.963077	4.1213	3.30689	2.87356	0.945791	3.51313	4.47515
Majungasaurus	Right	pm02	FMNHPR2008	Smith and Lamanna 2006	12.99	9.46	30.11	31.92	0.728253	2.31794	70.1923	11	11.5	0.956522	23.9471	85.8606	2.63834	2.34756	3.43753	3.49408	0.547111	1.19934	4.26538	2.48491	2.52573	0.671168	3.21676	4.4643
Majungasaurus	Right	pm02	UA 8716	Smith and Lamanna 2006	12.41	9.26	27.05	27.84	0.746172	2.17969	73.4031	10	10	1	26.0826	80.5143	2.596	2.32825	3.33399	3.36176	0.557426	1.15678	4.3095	2.3979	2.3979	0.693147	3.29889	4.40078
Majungasaurus	Right	pm04	UA 8716	Smith and Lamanna 2006	12.51	8.3	27.69	30.73	0.663469	2.21343	64.2444	10	11	0.909091	24.0106	91.745	2.60343	2.23001	3.35655	3.45726	0.508905	1.16734	4.17814	2.3979	2.48491	0.646627	3.2193	4.52985
Majungasaurus	Left	mx04	FMNH PR2100	Smith and Lamanna 2006	18.3	8.62	36.9	39.33	0.471038	2.01639	68.818	8.5	9	0.944444	27.5439	83.6381	2.96011	2.26384	3.63495	3.6971	0.385968	1.10406	4.24589	2.25129	2.30259	0.664976	3.35144	4.43838
Majungasaurus	Left	mx06	FMNH PR2100	Smith and Lamanna 2006	18.37	9.21	38.08	39.87	0.501361	2.07295	70.9964	9.5	9	1.05556	27.1366	81.867	2.96373	2.32337	3.66561	3.7104	0.406372	1.12264	4.27662	2.35138	2.30259	0.720546	3.33707	4.41724
Majungasaurus	Right	mx05	FMNH PR2100	Smith and Lamanna 2006	18.93	8.86	35.54	41.69	0.46804	1.87744	58.1329	10	10	1	26.895	94.9721	2.99223	2.28849	3.59841	3.75396	0.383928	1.0569	4.07979	2.3979	2.3979	0.693147	3.32845	4.56406
Majungasaurus	Right	mx07	FMNH PR2100	Smith and Lamanna 2006	18.17	9.1	38.68	44.19	0.500826	2.12878	60.664	9.7	9	1.07778	24.1741	95.1619	2.95335	2.31254	3.68085	3.81088	0.406015	1.14064	4.1217	2.37024	2.30259	0.731299	3.22582	4.56603
Majungasaurus	Right	mx17	FMNH PR2100	Smith and Lamanna 2006	7.88	3.47	12.45	13.8	0.440355	1.57995	63.3559	12	14	0.857143	34.4523	82.1918	2.1838	1.49739	2.59898	2.69463	0.36489	0.94777	4.16443	2.56495	2.70805	0.619039	3.56819	4.42115
Majungasaurus	Left	d01	FMNH PR2100	Smith and Lamanna 2006	8.81	7.2	19.88	19.88	0.817253	2.25653	77.1982	9	9	1	25.6036	77.1982	2.2834	2.10413	3.03879	3.03879	0.597326	1.18066	4.35925	2.30259	2.30259	0.693147	3.28105	4.35925
Majungasaurus	Left	d05	FMNH PR2100	Smith and Lamanna 2006	13.3	8.56	25.37	29.45	0.643609	1.90752	59.248	11	9.5	1.15789	26.7775	93.9746	2.66026	2.25759	3.27223	3.41609	0.496894	1.0673	4.09847	2.48491	2.35138	0.769133	3.32423	4.55361
Majungasaurus	Left	d07	FMNH PR2100	Smith and Lamanna 2006	14.24	7.72	25.13	27.86	0.542135	1.76475	64.031	11	11	1	30.6265	85.3425	2.72392	2.16562	3.26308	3.36246	0.433168	1.01695	4.17486	2.48491	2.48491	0.693147	3.45399	4.45832
Majungasaurus	Left	d12	FMNH PR2100	Smith and Lamanna 2006	12.66	7.12	19.93	23.79	0.562401	1.57425	56.8905	12	10	1.2	32.1462	90.9633	2.61447	2.09433	3.04118	3.21044	0.446224	0.945558	4.05855	2.56495	2.3979	0.788457	3.50093	4.52139
Majungasaurus	Left	d13	FMNH PR2100	Smith and Lamanna 2006	12.53	6.69	19.21	24.31	0.533919	1.53312	51.5346	11.7	10.5	1.11429	30.7113	97.754	2.60491	2.03992	3.00618	3.2312	0.427826	0.929452	3.96147	2.5416	2.44235	0.748717	3.45667	4.59263
Majungasaurus	Left	d14	FMNH PR2100	Smith and Lamanna 2006	12.28	6.7	17.87	23.41	0.545603	1.45521	48.6971	12	11.3	1.06195	31.08	100.223	2.58626	2.04122	2.93757	3.19499	0.435414	0.898213	3.90595	2.56495	2.5096	0.723651	3.46823	4.61732
Majungasaurus	Left	d15	FMNH PR2100	Smith and Lamanna 2006	11.72	6.29	16.19	21.48	0.536689	1.3814	48.0411	12.8	10.5	1.21905	32.5689	99.39	2.54318	1.9865	2.84433	3.11263	0.42963	0.867688	3.89266	2.62467	2.44235	0.797078	3.5136	4.60906
Majungasaurus	Left	d17	FMNH PR2100	Smith and Lamanna 2006	9.33	5.36	14.48	17.93	0.574491	1.55198	53.5317	15	11	1.36364	31.2093	95.259	2.33505	1.85003	2.73955	2.94075	0.453932	0.936871	3.99878	2.77259	2.48491	0.860201	3.47226	4.56704
Majungasaurus	Right	d02	FMNH PR2100	Smith and Lamanna 2006	10.91	8.48	22	21.8	0.777269	2.0165	76.5961	8	8.5	0.941176	28.8423	74.5616	2.47738	2.24918	3.13549	3.12676	0.575078	1.1041	4.35152	2.19722	2.25129	0.663294	3.39593	4.32495
Majungasaurus	Right	d03	FMNH PR2100	Smith and Lamanna 2006	13.53	8.27	22.87	25.98	0.611234	1.69032	61.5433	9.5	9	1.05556	31.3407	87.116	2.67622	2.22678	3.17262	3.2951	0.477001	0.989659	4.13586	2.35138	2.30259	0.720546	3.47633	4.47865
Majungasaurus	Right	d04	FMNH PR2100	Smith and Lamanna 2006	13.9	7.9	24.08	26.12	0.568345	1.73237	65.9765	9.5	10	0.95	31.8192	82.2043	2.70136	2.18605	3.22207	3.30027	0.450021	1.00517	4.20434	2.35138	2.3979	0.667829	3.49101	4.4213
Majungasaurus	Right	d06	FMNH PR2100	Smith and Lamanna 2006	13.5	7.77	25.75	27.54	0.575556	1.90741	68.0757	9.5	10.5	0.904762	29.1013	82.823	2.67415	2.17134	3.28653	3.35131	0.454608	1.06726	4.2352	2.35138	2.44235	0.644357	3.40457	4.42871
Majungasaurus	Right	d10	FMNH PR2100	Smith and Lamanna 2006	12.82	8.59	23.76	27.65	0.670047	1.85335	59.0751	10.8	10	1.08	27.5717	93.3531	2.62612	2.26072	3.20923	3.35515	0.512852	1.0485	4.0956	2.4681	2.3979	0.732368	3.35242	4.54704
Majungasaurus	Right	d11	FMNH PR2100	Smith and Lamanna 2006	13.17	7.05	23	26.02	0.535308	1.74639	62.0256	11	9.5	1.15789	30.3781	87.5963	2.65113	2.08567	3.17805	3.29658	0.428731	1.01029	4.14354	2.48491	2.35138	0.769133	3.44611	4.48409
Majungasaurus	Right	d15	FMNH PR2100	Smith and Lamanna 2006	11.26	5.79	18.73	22.49	0.51421	1.66341	56.1966	11.5	11.5	1	29.97	93.8334	2.50634	1.91545	2.98214	3.15657	0.414894	0.979607	4.04649	2.52573	2.52573	0.693147	3.43302	4.55212
Majungasaurus	Right	d16	FMNH PR2100	Smith and Lamanna 2006	12.88	5.25	18.71	23.06	0.407609	1.45264	54.1864	12.2	11.7	1.04274	33.9343	91.8792	2.63045	1.83258	2.98113	3.18055	0.341892	0.897165	4.01072	2.58022	2.5416	0.71429	3.55347	4.5313
Majungasaurus	Right	mx02	FMNH PR 2278	Smith and Lamanna 2006	16.9	8.67	37.63	40.16	0.513018	2.22663	69.1822	10	9.3	1.07527	24.8213	85.9965	2.8848	2.26903	3.65403	3.71747	0.414106	1.17144	4.2511	2.3979	2.33214	0.730091	3.2512	4.46587
Majungasaurus	Right	mx03	FMNH PR 2278	Smith and Lamanna 2006	17.1	8.81	35.01	41.03	0.515205	2.04737	57.6829	12	10	1.2	24.3793	97.9378	2.89591	2.2834	3.5838	3.73838	0.415551	1.11428	4.07215	2.56495	2.3979	0.788457	3.23393	4.59449
Erectopus	Left	mx01	MNHN 2001-4	Hendrickx et al. 2015	16.2	7.5	45	49	0.462963	2.77778	66.2879	15	14	1.07143	19.245	94.4672	2.84491	2.14007	3.82864	3.91202	0.380464	1.32914	4.20898	2.77259	2.70805	0.728239	3.00791	4.55878
Erectopus	Left	mx02 (aveolus)	MNHN 2001-4	Hendrickx et al. 2015	18.7	7.4	48.3	55.3	0.395722	2.58289	58.6867	14	13	1.07692	19.3154	101.998	2.98062	2.12823	3.89792	4.03069	0.333412	1.27617	4.08911	2.70805	2.63906	0.730888	3.01138	4.63471
Erectopus	Left	mx03	MNHN 2001-4	Hendrickx et al. 2015	21.5	10.3	49	56	0.47907	2.27907	60.1853	13	12	1.08333	22.3769	97.4378	3.11352	2.4248	3.91202	4.04305	0.391413	1.18756	4.11391	2.63906	2.56495	0.733969	3.15175	4.58942
Piatnitzkysaurus	/	Isolated	MACN-CH 895 (largest crown, complete)	Hendrickx et al. 2015	23.26	14.15	52.27	56.76	0.60834	2.24721	67.027	15	12	1.25	24.1862	88.7868	3.18883	2.718	3.97537	4.0563	0.475203	1.17779	4.2199	2.77259	2.56495	0.81093	3.2263	4.49744
Piatnitzkysaurus	/	Isolated	MACN-CH 895 (small crown, complete)	Hendrickx et al. 2015	17.26	8.98	35.32	39.62	0.520278	2.04635	63.036	15	12	1.25	25.8204	91.1436	2.90471	2.30058	3.59237	3.70426	0.418893	1.11394	4.15944	2.77259	2.56495	0.81093	3.28916	4.52335
Afrovenator	/	Isolated	UC UBA 1	Modified after Hendrickx et al. 2015	27.6	11.7	61.1	69	0.423913	2.21377	61.9757	8	10	0.8	23.5003	94.524	3.35341	2.5416	4.12875	4.2485	0.353409	1.16744	4.14275	2.19722	2.3979	0.587787	3.19869	4.55938
Duriavenator	Right	mx03	NHM R 332	Smith and Lamanna 2006	24.3	12.8	51.09	57.85	0.526749	2.10247	61.8383	8.5	11	0.772727	24.792	93.3697	3.2308	2.62467	3.95297	4.07499	0.423141	1.1322	4.14056	2.25129	2.48491	0.572519	3.25007	4.54722
Duriavenator	Right	mx06	NHM R 332	Smith and Lamanna 2006	20.9	11.8	38.92	45.56	0.564593	1.8622	58.4044	10.5	11	0.954545	27.2194	94.3762	3.08649	2.54945	3.68688	3.84074	0.447626	1.05159	4.08437	2.44235	2.48491	0.670158	3.34001	4.55783
Duriavenator	/	Isolated	NHM R 332	Smith and Lamanna 2006	18.2	8.32	29.29	34.06	0.457143	1.60934	59.2755	9	12	0.75	32.2865	88.4381	2.95491	2.23216	3.41082	3.55706	0.376478	0.959098	4.09893	2.30259	2.56495	0.559616	3.50515	4.49355
Megalosaurus	/	Isolated	NHM R47963 (Purchid 1877)	Modified after Hendrickx et al. 2015	23.5	12.06	48.85	56.5	0.513191	2.07872	59.239	11	13	0.846154	24.4175	96.3435	3.19867	2.56955	3.90902	4.05178	0.414221	1.12452	4.09832	2.48491	2.63906	0.613104	3.23544	4.57825
Megalosaurus	Right	dt06	OUMNH J13505	Modified after Hendrickx et al. 2015	24.12	12.8	46.54	55	0.53068	1.92952	57.1089	10.17	10	1.017	25.7973	97.0938	3.22366	2.62467	3.86157	4.02535	0.425712	1.07484	4.06232	2.41323	2.3979	0.701611	3.2883	4.58592
Dubreuillosaurus premaxillary	Left	pmx1	MNHN 1998-13	Modified after Hendrickx et al. 2015	8.3	6	17	18	0.722892	2.04819	69.6539	12	11.5	1.04348	27.2436	83.1026	2.23001	1.94591	2.89037	2.94444	0.544004	1.11455	4.25779	2.56495	2.52573	0.714653	3.34087	4.43204
Dubreuillosaurus premaxillary	Left	pmx2	MNHN 1998-13	Modified after Hendrickx et al. 2015	10.5	7.7	22	23.6	0.733333	2.09524	68.3045	12.5	12.5	1	26.3251	85.3704	2.44235	2.16332	3.13549	3.20275	0.550046	1.12986	4.23851	2.60269	2.60269	0.693147	3.30781	4.45864
Dubreuillosaurus	Left	dt6	MNHN 1998-13	Modified after Hendrickx et al. 2015	10	5.4	17.6	20.5	0.54	1.76	59.1101	17.5	16	1.09375	29.1822	91.7077	2.3979	1.8563	2.92316	3.06805	0.431782	1.01523	4.09618	2.91777	2.83321	0.738957	3.40725	4.52945
Dubreuillosaurus	Left	dt8	MNHN 1998-13	Modified after Hendrickx et al. 2015	9.8	5.2	16	18.8	0.530612	1.63265	58.3266	16.6	16	1.0375	31.4176	90.2558	2.37955	1.82455	2.83321	2.98568	0.425668	0.967992	4.08306	2.8679	2.83321	0.711724	3.4787	4.51367
Dubreuillosaurus	/	Isolated	MNHN 1998-13	Modified after Hendrickx et al. 2015	9.1	4.3	12.8	15.4	0.472527	1.40659	56.148	16	16	1	36.1867	87.6653	2.31254	1.66771	2.62467	2.79728	0.38698	0.878212	4.04564	2.83321	2.83321	0.693147	3.61595	4.48487
Torvosaurus	/	Isolated	BYUVP 725 12817	Hendrickx et al. 2015	39.76	19.17	103.26	110.67	0.482143	2.59708	68.9144	6	7	0.857143	21.0551	90.0304	3.7077	3.0042	4.64689	4.71555	0.393489	1.28012	4.24727	1.94591	2.07944	0.619039	3.09355	4.51119
Torvosaurus	Left	mx02	ML 1100	Hendrickx et al. 2015	45.52	16.4	106.4	118.57	0.360281	2.33743	63.539	8	8	1	22.5197	93.9413	3.83988	2.85647	4.67656	4.7839	0.307691	1.2052	4.16727	2.19722	2.19722	0.693147	3.15784	4.55326
Torvosaurus premaxillary	/	Isolated	ML 962 (mostmesial)	Hendrickx et al. 2015	31.2	20.2	85.8	91.9	0.647436	2.75	68.9751	8	8	1	19.842	91.1829	3.47197	3.054	4.46361	4.53152	0.49922	1.32176	4.24814	2.19722	2.19722	0.693147	3.03697	4.52378
Baryonyx	Right	pm04	NHM R 9951	Smith and Lamanna 2006	13.06	11.24	31.37	32.29	0.860643	2.40199	74.2363	35	35	1	23.6197	82.144	2.64333	2.50471	3.47723	3.50526	0.620922	1.22436	4.32063	3.58352	3.58352	0.693147	3.20355	4.42057
Baryonyx	Right	pm06	NHM R 9951	Smith and Lamanna 2006	10.49	7.9	23.72	24.77	0.753098	2.2612	71.9575	35	35	1	24.8659	83.1765	2.44148	2.18605	3.20761	3.24921	0.561385	1.1821	4.28988	3.58352	3.58352	0.693147	3.25293	4.43292
Baryonyx	/	Isolated	NHM R 9951	Smith and Lamanna 2006	11.69	11.19	28.72	29.22	0.957228	2.4568	75.9694	35	35	1	23.2591	80.7715	2.54081	2.50062	3.39182	3.4085	0.671529	1.24034	4.34341	3.58352	3.58352	0.693147	3.18879	4.40393
Baryonyx	/	Isolated	NHM R 9951	Smith and Lamanna 2006	15.76	12.05	34.8	37.41	0.764594	2.20812	68.2553	35	35	1	24.8756	86.8691	2.819	2.56879	3.57795	3.64832	0.567921	1.16569	4.2378	3.58352	3.58352	0.693147	3.2533	4.47585
Baryonyx	/	Isolated	NHM R 9951	Smith and Lamanna 2006	13.18	10.88	29.67	30.52	0.825493	2.25114	73.7686	35	35	1	25.2465	80.9849	2.65183	2.47486	3.42328	3.45062	0.60185	1.17901	4.3144	3.58352	3.58352	0.693147	3.26753	4.40654
Baryonyx	/	Isolated	NHM R 9951	Smith and Lamanna 2006	12.12	10.35	27.19	30.46	0.85396	2.2434	62.9821	35	35	1	23.3973	93.6206	2.57414	2.42922	3.33897	3.44872	0.617324	1.17662	4.1586	3.58352	3.58352	0.693147	3.19447	4.54988
Baryonyx	/	Isolated	NHM R 9951	Smith and Lamanna 2006	16.42	15.19	38.55	43.88	0.925091	2.34775	60.5285	35	35	1	21.7664	97.7051	2.85762	2.78439	3.67757	3.80399	0.654973	1.20829	4.1195	3.58352	3.58352	0.693147	3.12529	4.59214
Baryonyx	/	Isolated	NHM R 9951	Smith and Lamanna 2006	16.47	13.65	34.12	38.11	0.82878	2.07165	63.5343	35	35	1	25.6022	90.8635	2.86049	2.68444	3.55877	3.66638	0.603649	1.12221	4.1672	3.58352	3.58352	0.693147	3.281	4.5203
Suchomimus	/	Isolated	UC G89-5	Smith and Lamanna 2006	18.9	15.2	62.94	70.64	0.804233	3.33016	58.7361	29.17	27.5	1.06073	14.8732	106.391	2.99072	2.78501	4.15795	4.27165	0.590135	1.4656	4.08994	3.40685	3.3499	0.723059	2.76463	4.67647
Suchomimus	/	Isolated	UC G54-4	Smith and Lamanna 2006	20.8	18.1	56.94	64.22	0.870192	2.7375	60.521	29.17	27	1.08037	18.5423	100.937	3.08191	2.94969	4.05941	4.17777	0.626041	1.31842	4.11938	3.40685	3.3322	0.732546	2.97258	4.62435
Suchomimus	/	Isolated	UC G48-9	Smith and Lamanna 2006	18.7	13.3	52.66	60.2	0.71123	2.81604	57.7731	29.17	35	0.833429	17.4817	104.745	2.98062	2.66026	3.98267	4.11415	0.537212	1.33921	4.07368	3.40685	3.58352	0.606188	2.91678	4.66103
Suchomimus	/	Isolated	UC G67-1	Smith and Lamanna 2006	19.2	14.4	54.34	55.6	0.75	2.83021	76.2584	29.17	29	1.00586	20.073	83.6686	3.00568	2.73437	4.0135	4.03601	0.559616	1.34292	4.34716	3.40685	3.4012	0.696074	3.04799	4.43874
Allosaurus	Right	pm02	YPM 4944 (or 1333?)	Smith and Lamanna 2006	12.46	11.97	25.49	28.65	0.960674	2.04575	62.8013	10	10	1	25.7706	91.4281	2.59972	2.56264	3.27677	3.38946	0.673288	1.11375	4.15577	2.3979	2.3979	0.693147	3.2873	4.52643
Allosaurus	Right	pm03	YPM 4944 (or 1333?)	Smith and Lamanna 2006	12	11.07	20.69	25.59	0.9225	1.72417	52.8642	10	10	1	27.5403	99.5955	2.56495	2.49072	3.07685	3.28054	0.653626	1.00216	3.98647	2.3979	2.3979	0.693147	3.35132	4.61111
Allosaurus	Right	pm05	YPM 4944 (or 1333?)	Smith and Lamanna 2006	13.04	9.28	26.98	30.39	0.711656	2.06902	62.5241	10	11	0.909091	25.3917	92.0842	2.64191	2.3302	3.33149	3.44649	0.537462	1.12136	4.15142	2.3979	2.48491	0.646627	3.27305	4.5335
Allosaurus	Left	pm03	SDSM 25248	Smith and Lamanna 2006	20.36	12.29	49.57	54	0.603635	2.43468	66.5982	9	9	1	22.1447	91.2572	3.06152	2.58701	3.92336	4.00733	0.472273	1.23392	4.21358	2.30259	2.30259	0.693147	3.14176	4.52458
Allosaurus	Left	pm05	SDSM 25248	Smith and Lamanna 2006	16.01	8.23	34.05	39.74	0.514054	2.1268	57.9003	16	12.5	1.28	23.4726	98.6271	2.8338	2.22246	3.55678	3.70721	0.414791	1.14001	4.07585	2.83321	2.60269	0.824175	3.19755	4.60143
Allosaurus	Left	mx04	UMNHVP9211	Smith and Lamanna 2006	14.99	7.33	30.02	37.51	0.488993	2.00267	49.4891	11.5	10	1.15	22.311	108.2	2.77196	2.11986	3.43463	3.65092	0.3981	1.0995	3.92176	2.52573	2.3979	0.765468	3.14893	4.69318
Allosaurus	Left	mx06	UMNHVP9211	Smith and Lamanna 2006	15.22	7.04	33.48	37.9	0.462549	2.19974	61.6885	11	11	1	23.592	94.7195	2.78625	2.08443	3.54038	3.66099	0.380181	1.16307	4.13818	2.48491	2.48491	0.693147	3.20242	4.56142
Allosaurus	Right	mx07	UMNHVP9275	Smith and Lamanna 2006	12.08	7.45	25.43	30.53	0.616722	2.10513	54.2139	14	17.5	0.8	22.6653	103.121	2.57108	2.13417	3.2745	3.45094	0.480401	1.13306	4.01121	2.70805	2.91777	0.587787	3.16401	4.64555
Allosaurus	Right	mx07	UMNHVP9273	Smith and Lamanna 2006	14.06	7.59	28.5	32.12	0.539829	2.02703	62.495	13.5	14	0.964286	25.9491	91.5559	2.71204	2.1506	3.38439	3.50014	0.431672	1.10758	4.15096	2.67415	2.70805	0.675129	3.29395	4.52781
Allosaurus	Right	mx06	UMNHVP9273	Smith and Lamanna 2006	14.78	7.21	25.52	29.82	0.487821	1.72666	58.8167	12.5	15	0.833333	29.7011	91.4823	2.75874	2.10535	3.2779	3.42816	0.397313	1.00308	4.09128	2.60269	2.77259	0.606136	3.4243	4.52702
Allosaurus	Left	mx01	UMNHVP9218	Smith and Lamanna 2006	17.32	13.03	38.25	42.19	0.752309	2.20843	65.0313	9.5	11.5	0.826087	24.2356	90.733	2.90799	2.6412	3.66995	3.76561	0.560935	1.16578	4.19013	2.35138	2.52573	0.602175	3.22826	4.51888
Allosaurus	Right	d06	UMNHVP9369	Smith and Lamanna 2006	11.77	8.26	25.8	29.1	0.701784	2.19201	62.1791	18	13.5	1.33333	23.7952	94.0257	2.5471	2.2257	3.2884	3.40453	0.531677	1.16065	4.14597	2.94444	2.67415	0.847298	3.21065	4.55415
Allosaurus	Right	d02	UMNHVP9365	Smith and Lamanna 2006	10.63	9.77	24.62	27.61	0.919097	2.31609	62.7063	10	11	0.909091	22.5627	94.731	2.45359	2.37676	3.24337	3.35376	0.651855	1.19879	4.15428	2.3979	2.48491	0.646627	3.15966	4.56154
Allosaurus	Right	pm05	UMNHVP1251	Smith and Lamanna 2006	16.1	13.82	40.61	40.85	0.858385	2.52236	77.7648	10	11	0.909091	22.7959	79.4394	2.83908	2.69598	3.72834	3.73409	0.619708	1.25913	4.36647	2.3979	2.48491	0.646627	3.16951	4.3875
Allosaurus	Left	pm02	CM 21703	Smith and Lamanna 2006	14.05	12.52	34.31	34.82	0.891103	2.44199	76.2442	10	10	1	23.438	80.3179	2.71138	2.60417	3.56417	3.57851	0.63716	1.23605	4.34697	2.3979	2.3979	0.693147	3.19614	4.39837
Allosaurus	Left	pm03	CM 21703	Smith and Lamanna 2006	12.79	10.5	34.2	36.53	0.820954	2.67396	69.4255	9.5	10	0.95	20.4948	90.0797	2.62394	2.44235	3.56105	3.62514	0.59936	1.30127	4.25456	2.35138	2.3979	0.667829	3.06781	4.51173
Allosaurus	Left	pm04	CM 21703	Smith and Lamanna 2006	13.73	10.65	33.19	35.51	0.775674	2.41733	69.0975	10.5	11	0.954545	22.734	88.1685	2.68989	2.45531	3.53193	3.59759	0.57418	1.22886	4.24989	2.44235	2.48491	0.670158	3.16691	4.49053
Allosaurus	Comp/	pm01	LACM 46030	Smith and Lamanna 2006	16.1	15.3	33.9	36.69	0.950311	2.10559	67.2874	9.5	10	0.95	25.9825	86.7301	2.83908	2.79117	3.55249	3.62939	0.667989	1.1332	4.22373	2.35138	2.3979	0.667829	3.29519	4.47426
Allosaurus	Comp/	pm02	LACM 46030	Smith and Lamanna 2006	16	14.6	33.89	35.99	0.9125	2.11813	69.5307	9.3	10.3	0.902913	26.2511	84.2181	2.83321	2.74727	3.5522	3.61065	0.648411	1.13723	4.25605	2.33214	2.4248	0.643386	3.30509	4.44521
Allosaurus	Comp/	pm03	LACM 46030	Smith and Lamanna 2006	15.5	14.9	36.81	38.3	0.96129	2.37484	72.746	9.5	10	0.95	23.7115	83.5425	2.80336	2.76632	3.63257	3.67122	0.673603	1.21635	4.30063	2.35138	2.3979	0.667829	3.20727	4.43725
Allosaurus	Comp/	pm04	LACM 46030	Smith and Lamanna 2006	16.3	13.5	37.69	38.98	0.828221	2.31227	73.3268	9.8	10	0.98	24.4748	82.1985	2.85071	2.67415	3.65558	3.68838	0.603343	1.19763	4.30847	2.37955	2.3979	0.683097	3.23769	4.42123
Allosaurus	Left	pm05	LACM 46030	Smith and Lamanna 2006	17.5	12.8	38.85	40.26	0.731429	2.22	72.7526	11	11	1	25.48	81.7674	2.91777	2.62467	3.68512	3.71989	0.548947	1.16938	4.30072	2.48491	2.48491	0.693147	3.27639	4.41603
Megaraptor juv.	Left	mx5	MUCPv xxx	Hendrickx et al. 2015	8.1	3.76	14.23	16.45	0.464198	1.75679	59.8821	0	17.5	0	29.4966	90.6213	2.20827	1.56025	2.72327	2.85934	0.381307	1.01407	4.10894	0	2.91777	0	3.41762	4.51766
Megaraptor juv.	Right	mx5	MUCPv xxx	Hendrickx et al. 2015	8.06	3.87	13.72	15.27	0.480149	1.70223	63.483	0	15	0	31.7129	84.8041	2.20387	1.58309	2.68921	2.78932	0.392143	0.994079	4.1664	0	2.77259	0	3.48777	4.45207
Megaraptor juv.	Right	mx7	MUCPv xxx	Hendrickx et al. 2015	7.35	3.63	12.4	13.73	0.493878	1.68707	63.9057	0	17.5	0	32.1626	83.9317	2.12226	1.53256	2.59525	2.68989	0.401375	0.988453	4.17294	0	2.91777	0	3.50142	4.44185
Megaraptor juv.	Right	mx10	MUCPv xxx	Hendrickx et al. 2015	7.65	3.51	11.22	13.92	0.458824	1.46667	53.5945	0	17.5	0	33.2815	93.1241	2.15756	1.5063	2.50307	2.7027	0.37763	0.902868	3.99993	0	2.91777	0	3.5346	4.54461
Neovenator	/	Isolated	MIWG 6348, well preserved root, fractured middle crown	Hendrickx et al. 2015	14.28	7.71	24.87	28.99	0.539916	1.7416	59.0489	15	15	1	29.5001	91.4509	2.72654	2.16447	3.25308	3.40086	0.431728	1.00854	4.09516	2.77259	2.77259	0.693147	3.41773	4.52668
Neovenator	/	Isolated	MIWG 6348, small one	Hendrickx et al. 2015	13.71	7.8	20.62	22.95	0.568928	1.50401	62.6119	15	18	0.833333	36.1827	81.2054	2.68853	2.17475	3.07362	3.17597	0.450392	0.917894	4.1528	2.77259	2.94444	0.606136	3.61584	4.40922
Neovenator	/	Isolated	MIWG 6348, large on stone	Modified after Hendrickx et al. 2015	18.12	9.79	36.63	40.16	0.540287	2.02152	65.679	15	14.5	1.03448	26.7934	87.5276	2.95073	2.37862	3.6278	3.71747	0.431969	1.10576	4.19989	2.77259	2.74084	0.710242	3.3248	4.48331
Acrocanthosaurus	Comp/	pm01	NCSM 14345	Smith and Lamanna 2006	21.7	16.26	52.23	55.15	0.749309	2.40691	70.8686	15.1	14.1	1.07092	23.1116	86.0198	3.12236	2.84839	3.97462	4.02803	0.559221	1.22581	4.27484	2.77882	2.71469	0.727994	3.18269	4.46614
Acrocanthosaurus	Comp/	pm03	NCSM 14345	Smith and Lamanna 2006	26.84	16.56	72.35	77.51	0.61699	2.6956	68.9618	12.4	13.7	0.905109	20.2579	90.7803	3.32647	2.86562	4.29524	4.36323	0.480566	1.30714	4.24795	2.59525	2.68785	0.644539	3.05673	4.5194
Acrocanthosaurus	Comp/	mx01	NCSM 14345	Smith and Lamanna 2006	26.73	17.56	62.6	71.29	0.65694	2.34194	60.4777	12	14.2	0.84507	21.8117	97.7106	3.32251	2.92101	4.15261	4.28069	0.504972	1.20655	4.11867	2.56495	2.7213	0.612517	3.12727	4.59219
Acrocanthosaurus	Comp/	mx02	NCSM 14345	Smith and Lamanna 2006	35.24	20.59	79.23	90.02	0.584279	2.2483	61.0812	12.3	13.4	0.91791	22.9121	96.0067	3.59016	3.07223	4.3849	4.51108	0.46013	1.17813	4.12844	2.58776	2.66723	0.651236	3.17439	4.57478
Acrocanthosaurus	Comp/	mx04	NCSM 14345	Smith and Lamanna 2006	36.6	20.64	87.09	97.5	0.563934	2.37951	62.8105	12.1	13.6	0.889706	21.9512	95.2383	3.627	3.07454	4.47836	4.59006	0.447205	1.21773	4.15592	2.57261	2.68102	0.636421	3.13337	4.56683
Acrocanthosaurus	Comp/	mx05	NCSM 14345	Smith and Lamanna 2006	42.07	20.74	93.08	107.9	0.492988	2.2125	58.4645	12.8	12.9	0.992248	22.6578	98.8777	3.76283	3.07915	4.54415	4.69043	0.400779	1.16705	4.08538	2.62467	2.63189	0.689264	3.16369	4.60395
Acrocanthosaurus	Left	mx13	NCSM 14345	Smith and Lamanna 2006	22.43	10.87	33.79	41.87	0.484619	1.50646	53.6066	15	16	0.9375	32.2991	94.0943	3.15402	2.47401	3.54933	3.75817	0.395158	0.918873	4.00015	2.77259	2.83321	0.661398	3.50553	4.55487
Acrocanthosaurus	Comp/	mx14	NCSM 14345	Smith and Lamanna 2006	17.11	8.55	25.03	32.12	0.499708	1.46289	50.5808	18	15	1.2	31.8758	97.5433	2.89646	2.25654	3.25925	3.50014	0.40527	0.901334	3.94315	2.94444	2.77259	0.788457	3.49274	4.5905
Acrocanthosaurus	Right	mx03	NCSM 14345	Smith and Lamanna 2006	37.21	21.44	90.75	101.46	0.576189	2.43886	62.8702	11	15.3	0.718954	21.4023	95.7274	3.6431	3.11085	4.51907	4.62947	0.45501	1.23514	4.15685	2.48491	2.79117	0.541716	3.10917	4.5719
Acrocanthosaurus	Right	mx06	NCSM 14345	Smith and Lamanna 2006	40.79	17.86	82.3	90.25	0.437852	2.01765	65.6506	13	12	1.08333	26.8425	87.5069	3.73266	2.93704	4.42245	4.5136	0.363151	1.10448	4.19946	2.63906	2.56495	0.733969	3.32656	4.48308
Acrocanthosaurus	Right	mx08	NCSM 14345	Smith and Lamanna 2006	31.94	16.73	66.78	76.59	0.523795	2.0908	60.2655	11.3	14.9	0.758389	24.539	95.1955	3.49469	2.87526	4.21627	4.35144	0.421204	1.12843	4.11522	2.5096	2.76632	0.564398	3.24021	4.56638
Acrocanthosaurus	Right	mx09	NCSM 14345	Smith and Lamanna 2006	29.11	14.43	54.97	64	0.495706	1.88835	58.953	13	13.3	0.977444	26.9813	94.0657	3.40486	2.73631	4.02482	4.17439	0.402598	1.06069	4.09356	2.63906	2.66026	0.681805	3.33154	4.55457
Acrocanthosaurus	Right	mx11	NCSM 14345	Smith and Lamanna 2006	26.64	11.78	39.4	46.47	0.442192	1.47898	57.8702	15.5	13.8	1.12319	34.9309	87.1989	3.31926	2.54788	3.69883	3.8601	0.366164	0.907847	4.07534	2.80336	2.69463	0.752919	3.5816	4.47959
Acrocanthosaurus	Left	d01	NCSM 14345	Smith and Lamanna 2006	14.42	11.77	29.46	35.42	0.816227	2.043	54.4017	13.4	13.3	1.00752	23.4534	102.145	2.73567	2.5471	3.41641	3.59512	0.596762	1.11284	4.01461	2.66723	2.66026	0.6969	3.19677	4.63613
Acrocanthosaurus	Comp/	d02	NCSM 14345	Smith and Lamanna 2006	23.91	17.1	58.55	63.55	0.715182	2.44877	67.107	13.83	13	1.06385	22.0987	90.7943	3.21527	2.89591	4.08682	4.16744	0.539519	1.23802	4.22108	2.69665	2.63906	0.724571	3.13978	4.51955
Acrocanthosaurus	Left	d03	NCSM 14345	Smith and Lamanna 2006	29.63	17.63	72.23	79.2	0.595005	2.43773	65.6731	13.55	15	0.903333	21.9498	92.3771	3.42198	2.92477	4.29361	4.38452	0.466877	1.23481	4.1998	2.67759	2.77259	0.643607	3.13331	4.53665
Acrocanthosaurus	Comp/	d04	NCSM 14345	Smith and Lamanna 2006	29.11	19.33	70.62	77.81	0.664033	2.42597	64.9986	13.3	11.5	1.15652	21.9367	93.0648	3.40486	3.0121	4.27137	4.36704	0.509244	1.23138	4.18963	2.66026	2.52573	0.768497	3.13274	4.54398
Acrocanthosaurus	Left	d05	NCSM 14345	Smith and Lamanna 2006	30.6	18.75	60.48	68.81	0.612745	1.97647	61.4389	13.3	13	1.02308	26.3838	92.1774	3.45316	2.98315	4.11871	4.24578	0.477938	1.09074	4.13419	2.66026	2.63906	0.70462	3.30995	4.5345
Acrocanthosaurus	Comp/	d07	NCSM 14345	Smith and Lamanna 2006	31.1	17.19	64.85	76.07	0.552733	2.08521	57.4128	15.9	16.5	0.963636	23.8329	98.7543	3.46886	2.90087	4.18738	4.34471	0.440017	1.12662	4.06754	2.82731	2.8622	0.674798	3.21217	4.60271
Acrocanthosaurus	Left	d08	NCSM 14345	Smith and Lamanna 2006	26.08	16.58	43.01	58.07	0.635736	1.64916	43.3535	15	13.3	1.12782	24.5995	112.047	3.2988	2.86676	3.78442	4.07872	0.492093	0.974241	3.79219	2.77259	2.66026	0.755098	3.24257	4.7278
Acrocanthosaurus	Left	d10	NCSM 14345	Smith and Lamanna 2006	28.26	14.35	47.47	55.54	0.507785	1.67976	58.7195	17	14.5	1.17241	30.5829	90.6975	3.37622	2.73112	3.88095	4.03495	0.410642	0.985727	4.08966	2.89037	2.74084	0.775839	3.45262	4.5185
Acrocanthosaurus	Left	d12	NCSM 14345	Smith and Lamanna 2006	24.96	13.22	38.96	49	0.529647	1.5609	51.9952	17	15.5	1.09677	30.3188	97.686	3.25656	2.65465	3.68788	3.91202	0.425037	0.940358	3.9702	2.89037	2.80336	0.7404	3.44422	4.59194
Acrocanthosaurus	Left	d14	NCSM 14345	Smith and Lamanna 2006	20.42	11.46	33.13	38.86	0.561214	1.62243	58.4893	10	15	0.666667	31.7001	89.8106	3.06433	2.52252	3.53018	3.68537	0.445464	0.964101	4.0858	2.3979	2.77259	0.510826	3.48738	4.50878
Acrocanthosaurus	Left	d17	NCSM 14345	Smith and Lamanna 2006	15.37	9.1	16.04	22.61	0.592062	1.04359	45.1507	12.5	16.7	0.748503	42.7929	92.0565	2.79545	2.31254	2.83556	3.16167	0.46503	0.714709	3.83191	2.60269	2.87356	0.55876	3.77947	4.53321
Acrocanthosaurus	Right	d05	NCSM 14345	Smith and Lamanna 2006	28.98	16.54	68.15	72.16	0.570738	2.35162	70.4074	17.5	17.5	1	23.6168	85.9758	3.40053	2.86448	4.23628	4.29265	0.451546	1.20944	4.2684	2.91777	2.91777	0.693147	3.20343	4.46563
Acrocanthosaurus	Right	d06	NCSM 14345	Smith and Lamanna 2006	31.35	16.71	62.15	72.97	0.533014	1.98246	57.6994	14	12.8	1.09375	25.2373	97.0633	3.47661	2.87413	4.14551	4.30366	0.427236	1.09275	4.07243	2.70805	2.62467	0.738957	3.26718	4.58561
Carcharodontosaurus	Right	mx03	SGM Din-1	Smith and Lamanna 2006	41.46	15.15	71.01	82.32	0.365412	1.71274	59.6105	8	9	0.888889	30.2413	90.1482	3.74856	2.78192	4.2768	4.42269	0.311457	0.997957	4.10447	2.19722	2.30259	0.635989	3.44174	4.51249
Carcharodontosaurus	Right	mx05	SGM Din-1	Smith and Lamanna 2006	41.04	14.88	73.96	80.59	0.362573	1.80214	65.8249	7.7	9	0.855556	30.413	83.7621	3.73862	2.76506	4.31695	4.40171	0.309375	1.03038	4.20208	2.16332	2.30259	0.618184	3.44722	4.43985
Carcharodontosaurus	Right	mx06	SGM Din-1	Smith and Lamanna 2006	41.17	14.88	73.17	79.51	0.361428	1.77726	65.9989	8.9	9	0.988889	30.9315	83.0696	3.74171	2.76506	4.30636	4.38838	0.308534	1.02147	4.20468	2.29253	2.30259	0.687576	3.46359	4.43164
Carcharodontosaurus	Right	mx08	SGM Din-1	Smith and Lamanna 2006	39.91	14.49	73.99	80.02	0.363067	1.85392	66.7482	8	8.2	0.97561	29.7085	83.5433	3.71137	2.74019	4.31735	4.3947	0.309737	1.04869	4.2158	2.19722	2.2192	0.680877	3.42454	4.43726
Carcharodontosaurus	/	Isolated	SGM Din-1	Smith and Lamanna 2006	41.53	15.09	80.68	89.82	0.363352	1.94269	63.8917	8	10	0.8	27.5309	88.5774	3.75021	2.7782	4.40281	4.50888	0.309946	1.07932	4.17272	2.19722	2.3979	0.587787	3.35099	4.4951
Carcharodontosaurus	/	Isolated	SGM Din-1	Smith and Lamanna 2006	46.65	16.88	97.55	102.25	0.361844	2.0911	70.9404	8	9	0.888889	26.8721	82.1876	3.86388	2.88368	4.59056	4.63715	0.308839	1.12853	4.27584	2.19722	2.30259	0.635989	3.32763	4.4211
Giganotosaurus	Left	dt3	MUCPV-CH-1	Hendrickx et al. 2015	33.82	22.83	81.62	88.54	0.675044	2.41336	67.1945	8.5	9.5	0.894737	22.4556	90.3499	3.55019	3.17095	4.41425	4.49469	0.51584	1.2277	4.22236	2.25129	2.35138	0.63908	3.15511	4.5147
Giganotosaurus	Left	dt7	MUCPV-CH-1	Hendrickx et al. 2015	37.3	20.32	79.26	86.87	0.544772	2.12493	65.8094	9	9.5	0.947368	25.4218	88.7689	3.64545	3.05965	4.38527	4.47586	0.434876	1.13941	4.20184	2.30259	2.35138	0.666479	3.27419	4.49724
Raptorex	Left	mx2	LH PV18	Hendrickx et al. 2015	9.5	4.8	16.8	20	0.505263	1.76842	56.8115	18	14	1.28571	28.2443	94.9441	2.35138	1.75786	2.8792	3.04452	0.408968	1.01828	4.05719	2.94444	2.70805	0.826679	3.37569	4.56377
Raptorex	Left	mx6	LH PV18	Hendrickx et al. 2015	9.8	4.2	19.4	22.3	0.428571	1.97959	60.2374	18.33	16	1.14562	26.0094	93.7532	2.37955	1.64866	3.01553	3.14845	0.356675	1.09179	4.11476	2.96166	2.83321	0.763431	3.29619	4.55128
Raptorex	Left	mx10	LH PV18	Hendrickx et al. 2015	8.1	3.3	10	11.3	0.407407	1.23457	59.3582	18	18.5	0.972973	44.1788	76.463	2.20827	1.45862	2.3979	2.5096	0.341749	0.804048	4.1003	2.94444	2.97041	0.679542	3.81063	4.3498
Alioramus	Left	Dt5 (6)	IGM 100/1844	Modified after Hendrickx et al. 2015	12.44	6.7	22.85	27	0.538585	1.83682	57.4297	14	13.5	1.03704	27.3097	95.2606	2.59824	2.04122	3.17178	3.3322	0.430863	1.04268	4.06782	2.70805	2.67415	0.711496	3.3432	4.56706
Alioramus	Left	dt12	IGM 100/1844	Modified after Hendrickx et al. 2015	11	6	17	21	0.545455	1.54545	53.7785	14.5	15	0.966667	31.467	94.7546	2.48491	1.94591	2.89037	3.09104	0.435318	0.934309	4.0033	2.74084	2.77259	0.67634	3.48022	4.56179
Alioramus	Left	dt13	IGM 100/1844	Hendrickx et al. 2015	11.99	5.59	18.2	22.77	0.466222	1.51793	52.6857	15	15	1	31.5977	95.7166	2.56418	1.88555	2.95491	3.16842	0.382689	0.923438	3.98315	2.77259	2.77259	0.693147	3.48424	4.57179
Alioramus	Left	mx07	IGM 100/1844	Modified after Hendrickx et al. 2015	16	6.25	26	31	0.390625	1.625	56.9505	13.5	14	0.964286	31.052	91.9975	2.83321	1.981	3.29584	3.46574	0.329753	0.965081	4.05959	2.67415	2.70805	0.675129	3.46736	4.53257
Alioramus	Left	mx09	IGM 100/1844	Modified after Hendrickx et al. 2015	15.81	5.99	26.49	32	0.378874	1.67552	55.5602	15	14	1.07143	29.4864	94.9534	2.82197	1.94448	3.31382	3.49651	0.321267	0.984144	4.03531	2.77259	2.70805	0.728239	3.41728	4.56386
Alioramus	Left	mx13	IGM 100/1844	Modified after Hendrickx et al. 2015	12.66	4.92	19.85	24.5	0.388626	1.56793	53.7855	15	16	0.9375	30.9687	95.2458	2.61447	1.77834	3.03735	3.23868	0.328314	0.9431	4.00343	2.77259	2.83321	0.661398	3.46476	4.5669
Alioramus	/	Isolated1	IGM 100/1844 Brusatte et al 2012 P.101 A	Modified after Hendrickx et al. 2015	12.7	6.74	22	27	0.530709	1.73228	53.6702	15	14	1.07143	27.7143	98.6155	2.6174	2.0464	3.13549	3.3322	0.425731	1.00514	4.00132	2.77259	2.70805	0.728239	3.35739	4.60132
Alioramus	/	Isolated2	IGM 100/1844 Brusatte et al 2012 P.101 B	Modified after Hendrickx et al. 2015	11.8	7	24	28.5	0.59322	2.0339	56.064	15	13.5	1.11111	24.0741	99.8619	2.54945	2.07944	3.21888	3.38439	0.465757	1.10985	4.04417	2.77259	2.67415	0.747214	3.22183	4.61375
Alioramus	/	Isolated3	IGM 100/1844 Brusatte et al 2012 P.102 B	Modified after Hendrickx et al. 2015	12.8	5.6	22.5	27.5	0.4375	1.75781	53.9961	17	16	1.0625	27.4012	98.6028	2.62467	1.88707	3.157	3.3499	0.362905	1.01444	4.00726	2.89037	2.83321	0.723919	3.34643	4.60119
Alioramus	/	Isolated5	IGM 100/1844 Brusatte et al 2012 P.102 A	Modified after Hendrickx et al. 2015	12	5.49	18	23.8	0.4575	1.5	47.4261	17	14	1.21429	29.4022	103.172	2.56495	1.87026	2.94444	3.21084	0.376723	0.916291	3.88004	2.89037	2.70805	0.79493	3.41451	4.64604
Daspletosaurus	Right	d04	NHM R 4863 Cutler collection	Smith and Lamanna 2006	28.83	19.82	55.99	59.02	0.687478	1.94207	69.718	11	10	1.1	28.8807	81.4012	3.39551	3.03591	4.04288	4.09468	0.523235	1.07911	4.2587	2.48491	2.3979	0.741937	3.39721	4.4116
Daspletosaurus	Right	d08	NHM R 4863 Cutler collection	Smith and Lamanna 2006	26.37	17.7	44.57	51.28	0.671217	1.69018	60.3351	13	10	1.3	30.9379	88.727	3.30945	2.92852	3.81925	3.95661	0.513552	0.989607	4.11635	2.63906	2.3979	0.832909	3.46379	4.49677
Daspletosaurus	Right	d10	NHM R 4863 Cutler collection	Smith and Lamanna 2006	24.47	18.46	53.37	57.27	0.754393	2.18104	68.433	10	10	1	25.2391	86.3279	3.2375	2.96836	3.99581	4.06509	0.562123	1.15721	4.24036	2.3979	2.3979	0.693147	3.26725	4.46967
Daspletosaurus	Left	mx02	AMNH 5346	Smith and Lamanna 2006	27	22.63	74.78	80.86	0.838148	2.76963	67.4385	12	11	1.09091	19.4769	93.0846	3.3322	3.16252	4.32783	4.40501	0.608759	1.32698	4.22594	2.56495	2.48491	0.737599	3.0193	4.54419
Daspletosaurus	Right	d02	MOR 590	Smith and Lamanna 2006	18.02	12.68	36.43	39.52	0.703663	2.02164	66.8738	12	11.2	1.07143	27.0584	86.0678	2.94549	2.61593	3.62247	3.7018	0.53278	1.1058	4.21765	2.56495	2.50144	0.728239	3.33429	4.46669
Daspletosaurus	Right	d03	MOR 590	Smith and Lamanna 2006	22.88	17.81	52.62	56.49	0.778409	2.29983	68.5393	11.3	10	1.13	23.8704	87.5903	3.17304	2.93439	3.98192	4.05161	0.575719	1.19387	4.24189	2.5096	2.3979	0.756122	3.21368	4.48402
Daspletosaurus	Right	d05	MOR 590	Smith and Lamanna 2006	22.86	17.28	54.55	57.94	0.755906	2.38626	70.0482	10.5	10.7	0.981308	23.1982	86.7536	3.1722	2.90581	4.01728	4.07652	0.562985	1.21973	4.26336	2.44235	2.45959	0.683757	3.18628	4.47453
Daspletosaurus	Right	d07	MOR 590	Smith and Lamanna 2006	22.53	16.63	49.57	49.81	0.738127	2.20018	76.3031	10	9	1.11111	26.2049	77.492	3.15828	2.8696	3.92336	3.92809	0.552808	1.16321	4.34773	2.3979	2.30259	0.747214	3.3034	4.363
Daspletosaurus	Right	d08	MOR 590	Smith and Lamanna 2006	22.32	12.29	46.78	50.65	0.550627	2.09588	67.2259	12.8	10	1.28	26.0994	86.6747	3.14931	2.58701	3.86661	3.94449	0.43866	1.13007	4.22282	2.62467	2.3979	0.824175	3.29951	4.47363
Daspletosaurus	Right	d10	MOR 590	Smith and Lamanna 2006	19.19	12.17	34.93	35.69	0.634184	1.82022	72.0597	13.8	11	1.25455	31.5117	76.4286	3.00519	2.57794	3.58157	3.6025	0.491144	1.03681	4.29128	2.69463	2.48491	0.812948	3.4816	4.34936
Tyrannosaurus	Left	pm03	FMNH PR2081 "Sue"	Smith and Lamanna 2006	36.06	24	63.65	71.97	0.665557	1.76511	62.1012	7	7.1	0.985915	30.0457	87.8531	3.61254	3.21888	4.16899	4.29005	0.51016	1.01708	4.14474	2.07944	2.09186	0.68608	3.43546	4.48698
Tyrannosaurus	Left	mx05	FMNH PR2081 "Sue"	Smith and Lamanna 2006	45.46	32.63	94.06	108.36	0.717774	2.06907	59.7635	6.5	7.5	0.866667	24.6804	95.5561	3.83859	3.51542	4.55451	4.69465	0.541029	1.12138	4.10699	2.0149	2.14007	0.624154	3.24573	4.57012
Tyrannosaurus	Left	mx07	FMNH PR2081 "Sue"	Smith and Lamanna 2006	39.41	27.18	75.75	86.34	0.689673	1.9221	61.2846	7.5	8.3	0.903614	27.1473	91.5681	3.69908	3.33861	4.34055	4.46981	0.524535	1.0723	4.13171	2.14007	2.23001	0.643754	3.33745	4.52794
Tyrannosaurus	Left	mx08	FMNH PR2081 "Sue"	Smith and Lamanna 2006	38.56	26.2	72.55	83.44	0.679461	1.88148	60.3268	7	8.8	0.795455	27.5031	92.17	3.67782	3.30322	4.29797	4.43604	0.518473	1.05831	4.11622	2.07944	2.28238	0.585258	3.35001	4.53443
Tyrannosaurus	Right	mx01	FMNH PR2081 "Sue"	Smith and Lamanna 2006	44.86	32.6	91.12	101.55	0.726705	2.03121	63.8044	6	7	0.857143	26.2158	89.9799	3.82559	3.51453	4.52309	4.63035	0.546215	1.10896	4.17137	1.94591	2.07944	0.619039	3.3038	4.51064
Tyrannosaurus	Right	mx02	FMNH PR2081 "Sue"	Smith and Lamanna 2006	47.69	37.58	105.26	117.64	0.788006	2.20717	63.3443	7	7	1	23.8858	92.7699	3.88547	3.65273	4.66589	4.77609	0.581101	1.16539	4.16425	2.07944	2.07944	0.693147	3.2143	4.54084
Tyrannosaurus	Right	mx03	FMNH PR2081 "Sue"	Smith and Lamanna 2006	46.74	37.21	108.82	122.99	0.796106	2.3282	61.5939	6	7	0.857143	22.1976	96.2085	3.86577	3.6431	4.69884	4.8202	0.585621	1.20243	4.13667	1.94591	2.07944	0.619039	3.14405	4.57686
Tyrannosaurus	Right	mx10	FMNH PR2081 "Sue"	Smith and Lamanna 2006	35.65	23.48	61.04	71.65	0.658626	1.7122	58.3749	7	9	0.777778	29.8223	91.8028	3.60141	3.19786	4.12778	4.28565	0.505989	0.997761	4.08387	2.07944	2.30259	0.575364	3.42824	4.53048
Tyrannosaurus	Right	mx11	FMNH PR2081 "Sue"	Smith and Lamanna 2006	27.86	18.18	45.96	49.9	0.652548	1.64968	65.4809	11	10	1.1	33.4711	81.048	3.36246	2.95387	3.8493	3.92986	0.502319	0.974438	4.19691	2.48491	2.3979	0.741937	3.54012	4.4073
Tyrannosaurus	Right	mx12	FMNH PR2081 "Sue"	Smith and Lamanna 2006	18.96	13.2	29.72	32.17	0.696203	1.56751	65.2296	9	12	0.75	35.3984	79.372	2.99373	2.65324	3.42491	3.50165	0.528392	0.942937	4.19313	2.30259	2.56495	0.559616	3.59453	4.38667
Tyrannosaurus	Comp/	d02	FMNH PR2081 "Sue"	Smith and Lamanna 2006	40.76	24.51	75.03	81.29	0.601325	1.84078	66.5233	7	7	1	29.8863	83.5904	3.73194	3.23907	4.33113	4.41025	0.470831	1.04408	4.21247	2.07944	2.07944	0.693147	3.43031	4.43782
Tyrannosaurus	Comp/	d12	FMNH PR2081 "Sue"	Smith and Lamanna 2006	26.47	19.13	44.29	47.71	0.722705	1.67321	66.2982	7.5	10.5	0.714286	33.1779	80.524	3.31309	3.00221	3.81309	3.88588	0.543896	0.983282	4.20913	2.14007	2.44235	0.538997	3.53158	4.4009
Tyrannosaurus	Left	d03	FMNH PR2081 "Sue"	Smith and Lamanna 2006	52.07	32.67	87.42	95.97	0.627425	1.67889	64.6485	6.5	6.5	1	32.5659	82.7856	3.97161	3.51661	4.4821	4.5744	0.486999	0.985404	4.18431	2.0149	2.0149	0.693147	3.51351	4.42826
Tyrannosaurus	Left	d05	FMNH PR2081 "Sue"	Smith and Lamanna 2006	48.74	33.94	88.87	93.94	0.696348	1.82335	68.8608	7.3	7	1.04286	30.7661	80.3731	3.90681	3.55363	4.49836	4.55325	0.528478	1.03792	4.2465	2.11626	2.07944	0.714349	3.4584	4.39904
Tyrannosaurus	Left	d06	FMNH PR2081 "Sue"	Smith and Lamanna 2006	40.21	27.37	78.09	84.19	0.680676	1.94205	67.3555	9	9	1	28.374	84.2706	3.71868	3.34533	4.37059	4.44488	0.519196	1.07911	4.22472	2.30259	2.30259	0.693147	3.38011	4.44583
Tyrannosaurus	Left	d08	FMNH PR2081 "Sue"	Smith and Lamanna 2006	34.49	25.71	66.25	74.66	0.745433	1.92085	62.5428	7	8	0.875	27.5137	89.9435	3.56925	3.28504	4.20842	4.32625	0.557003	1.07187	4.15171	2.07944	2.19722	0.628609	3.35038	4.51024
Tyrannosaurus	Left	d09	FMNH PR2081 "Sue"	Smith and Lamanna 2006	34.69	24.51	63.57	66.84	0.706544	1.83252	69.4235	8.8	9	0.977778	30.7227	79.8538	3.57487	3.23907	4.16775	4.21715	0.53447	1.04117	4.25453	2.28238	2.30259	0.681974	3.45703	4.39264
Tyrannosaurus	Right	mx10	MOR 1125 "B-rex"	Smith and Lamanna 2006	34.2	21.3	60.68	68	0.622807	1.77427	63.0003	8.5	9.5	0.894737	30.1446	86.8551	3.56105	3.10459	4.12196	4.23411	0.484157	1.02039	4.15889	2.25129	2.35138	0.63908	3.43864	4.47569
Tyrannosaurus	Left	mx07	MOR 555 "Devil Rex"	Smith and Lamanna 2006	42.86	28.35	72.67	80.21	0.661456	1.69552	64.2257	11.1	11	1.00909	32.0807	83.6935	3.781	3.37929	4.2996	4.39704	0.507694	0.991591	4.17785	2.49321	2.48491	0.697682	3.49895	4.43904
Tyrannosaurus	Left	mx08	MOR 555 "Devil Rex"	Smith and Lamanna 2006	37.34	22.82	65.11	70.53	0.611141	1.74371	66.1536	9.3	10.4	0.894231	31.6369	82.2095	3.64649	3.17053	4.19132	4.27012	0.476943	1.00931	4.20698	2.33214	2.43361	0.638813	3.48544	4.42136
Tyrannosaurus	Left	mx09	MOR 555 "Devil Rex"	Smith and Lamanna 2006	33.72	24.44	55.11	56.72	0.724792	1.63434	69.8598	8.8	10.8	0.814815	35.0614	75.0788	3.54732	3.23632	4.02731	4.0556	0.545107	0.968633	4.2607	2.28238	2.4681	0.595983	3.58522	4.33177
Tyrannosaurus	Left	d03	MOR 008	Smith and Lamanna 2006	46.05	33.78	91	93	0.73355	1.97611	73.1094	8	7	1.14286	28.961	77.9296	3.85121	3.54904	4.52179	4.54329	0.550172	1.09062	4.30554	2.19722	2.07944	0.76214	3.3999	4.36856
Tyrannosaurus	Left	d05	MOR 008	Smith and Lamanna 2006	39.29	31.25	78	79.5	0.795368	1.98524	73.4457	9	9	1	28.871	77.6834	3.6961	3.47352	4.36945	4.38826	0.58521	1.09368	4.31007	2.30259	2.30259	0.693147	3.39689	4.36543
Tyrannosaurus	Comp/	d06	MOR 008	Smith and Lamanna 2006	38.23	27.07	75	76.5	0.708083	1.96181	73.2186	8.3	8.5	0.976471	29.2109	77.5705	3.66944	3.3347	4.33073	4.35028	0.535371	1.0858	4.30701	2.23001	2.25129	0.681313	3.4082	4.364
Tyrannosaurus	Right	d10	MOR 008	Smith and Lamanna 2006	31.5	21	55	56.5	0.666667	1.74603	70.9891	9	8.5	1.05882	32.785	76.2259	3.48124	3.09104	4.02535	4.05178	0.510826	1.01016	4.27651	2.30259	2.25129	0.722135	3.52002	4.34673
Tyrannosaurus	Comp/	pm01	BHI 3033 "Stan"	Smith and Lamanna 2006	27.38	14.27	44.22	50.21	0.521183	1.61505	61.4205	9.5	9.9	0.959596	32.9381	85.6414	3.34568	2.72589	3.81154	3.93593	0.419489	0.961282	4.13389	2.35138	2.38876	0.672738	3.52454	4.46178
Tyrannosaurus	Comp/	pm03	BHI 3033 "Stan"	Smith and Lamanna 2006	34.87	21.75	58.66	60.01	0.623745	1.68225	70.8032	9.1	9.8	0.928571	34.1519	75.045	3.5799	3.12457	4.08866	4.11104	0.484735	0.986655	4.27393	2.31254	2.37955	0.65678	3.55968	4.33133
Tyrannosaurus	Right	pm02	BHI 3033 "Stan"	Smith and Lamanna 2006	31.75	18.04	50.14	56.28	0.568189	1.57921	62.2957	9	8.5	1.05882	34.0996	83.6047	3.4889	2.94654	3.93457	4.04795	0.449921	0.947484	4.14782	2.30259	2.25129	0.722135	3.55819	4.43799
Tyrannosaurus	Right	pm04	BHI 3033 "Stan"	Smith and Lamanna 2006	30.05	19.03	52.8	53.94	0.633278	1.75707	71.5736	9	8.7	1.03448	32.6802	75.7462	3.4356	2.99723	3.98527	4.00624	0.490589	1.01417	4.2846	2.30259	2.27213	0.710242	3.51691	4.3405
Tyrannosaurus	Comp/	mx01	BHI 3033 "Stan"	Smith and Lamanna 2006	45.88	34.97	93.68	98.79	0.762206	2.04185	70.0801	8	7.7	1.03896	27.4162	82.5038	3.84759	3.58269	4.5505	4.60307	0.566566	1.11247	4.26381	2.19722	2.16332	0.71244	3.34696	4.42489
Tyrannosaurus	Comp/	mx02	BHI 3033 "Stan"	Smith and Lamanna 2006	51.98	34.23	102.21	108	0.658523	1.96633	69.5707	7.5	7.2	1.04167	28.4619	81.9674	3.96991	3.5619	4.63677	4.69135	0.505927	1.08733	4.25662	2.14007	2.10413	0.713766	3.3831	4.41845
Tyrannosaurus	Comp/	mx03	BHI 3033 "Stan"	Smith and Lamanna 2006	48.63	33.03	115.3	118.82	0.67921	2.37096	73.9815	7	8.2	0.853659	23.9158	82.1028	3.9046	3.52724	4.75617	4.78599	0.518324	1.2152	4.31724	2.07944	2.2192	0.617161	3.2155	4.42008
Tyrannosaurus	Comp/	mx04	BHI 3033 "Stan"	Smith and Lamanna 2006	49.71	29.58	103.42	110.83	0.595051	2.08047	68.3865	8.3	8	1.0375	26.5428	85.0707	3.92612	3.42035	4.64842	4.71698	0.466906	1.12508	4.23969	2.23001	2.19722	0.711724	3.31574	4.45517
Tyrannosaurus	Comp/	mx05	BHI 3033 "Stan"	Smith and Lamanna 2006	48.15	31.47	94.89	99.43	0.653583	1.97072	70.4721	8	7	1.14286	28.5706	80.9573	3.89488	3.48032	4.5632	4.60946	0.502944	1.0888	4.26931	2.19722	2.07944	0.76214	3.38678	4.4062
Tyrannosaurus	Comp/	mx06	BHI 3033 "Stan"	Smith and Lamanna 2006	38.48	27.2	73.7	79.43	0.706861	1.91528	67.3089	4.7	4.5	1.04444	28.7967	83.8944	3.67579	3.33932	4.31348	4.38739	0.534656	1.06997	4.22404	1.74047	1.70475	0.715126	3.3944	4.44141
Tyrannosaurus	Comp/	mx08	BHI 3033 "Stan"	Smith and Lamanna 2006	29.25	19.01	48.55	56.35	0.649915	1.65983	59.486	10.3	10.2	1.0098	31.2674	89.2467	3.4095	2.99623	3.90298	4.04917	0.500723	0.978262	4.10241	2.4248	2.41591	0.698037	3.47406	4.50255
Tyrannosaurus	Comp/	mx09	BHI 3033 "Stan"	Smith and Lamanna 2006	32.08	21.86	55.34	56.57	0.681421	1.72506	71.2483	9.5	9.9	0.959596	33.2929	75.4588	3.49893	3.12939	4.0314	4.053	0.51964	1.00249	4.28011	2.35138	2.38876	0.672738	3.53494	4.33675
Tyrannosaurus	Left	mx11	BHI 3033 "Stan"	Smith and Lamanna 2006	21.25	14.57	31.96	32.14	0.685647	1.504	70.1821	15.1	14	1.07857	38.72	71.0979	3.10234	2.74535	3.49529	3.50074	0.52215	0.917889	4.26524	2.77882	2.70805	0.731681	3.68186	4.27802
Tyrannosaurus	Right	mx07	BHI 3033 "Stan"	Smith and Lamanna 2006	40.19	23.64	66.28	69.94	0.588206	1.64917	67.9137	8.5	9	0.944444	34.1853	77.901	3.7182	3.20437	4.20886	4.26183	0.462605	0.974245	4.23286	2.25129	2.30259	0.664976	3.56063	4.36819
Tyrannosaurus	Comp/	d01	BHI 3033 "Stan"	Smith and Lamanna 2006	26.23	18.32	45.17	46.31	0.698437	1.72207	70.9661	9	8.9	1.01124	33.2947	75.7391	3.30432	2.96114	3.83233	3.85672	0.529708	1.00139	4.2762	2.30259	2.29253	0.698749	3.53499	4.34041
Tyrannosaurus	Comp/	d02	BHI 3033 "Stan"	Smith and Lamanna 2006	40.66	26.36	71.99	78.02	0.648303	1.77054	66.225	7	8.2	0.853659	31.1225	82.6525	3.72954	3.30908	4.29032	4.3697	0.499746	1.01904	4.20805	2.07944	2.2192	0.617161	3.46956	4.42667
Tyrannosaurus	Comp/	d03	BHI 3033 "Stan"	Smith and Lamanna 2006	46.2	32.7	94.97	96	0.707792	2.05563	74.7637	7	7	1	27.9934	77.2428	3.85439	3.5175	4.56404	4.57471	0.535201	1.11699	4.32762	2.07944	2.07944	0.693147	3.36707	4.35982
Tyrannosaurus	Comp/	d04	BHI 3033 "Stan"	Smith and Lamanna 2006	46.28	31.88	89.01	90.85	0.68885	1.92329	72.8988	7.3	7.7	0.948052	29.7986	77.3026	3.85609	3.49286	4.49992	4.52016	0.524048	1.07271	4.3027	2.11626	2.16332	0.66683	3.42747	4.36058
Tyrannosaurus	Comp/	d06	BHI 3033 "Stan"	Smith and Lamanna 2006	37.65	27.74	62.01	66.1	0.736786	1.64701	67.0413	7.7	8	0.9625	33.9911	78.9675	3.65455	3.35829	4.14329	4.20618	0.552036	0.973431	4.22012	2.16332	2.19722	0.674219	3.5551	4.38162
Tyrannosaurus	Comp/	d07	BHI 3033 "Stan"	Smith and Lamanna 2006	33.38	23.15	50.54	53.48	0.693529	1.51408	66.5633	8.5	9.4	0.904255	37.2993	76.1374	3.53747	3.18428	3.94236	3.99783	0.526815	0.921907	4.21307	2.25129	2.34181	0.644091	3.64543	4.34559
Tyrannosaurus	Comp/	d09	BHI 3033 "Stan"	Smith and Lamanna 2006	30.62	21.42	46.83	50.62	0.699543	1.52939	65.0649	8.9	9.2	0.967391	36.3635	78.5716	3.45379	3.10995	3.86765	3.94391	0.530359	0.927979	4.19064	2.29253	2.32239	0.676708	3.62069	4.37666
Tyrannosaurus	Comp/	d10	BHI 3033 "Stan"	Smith and Lamanna 2006	28.05	20.44	41.56	45.04	0.728699	1.48164	64.4905	9.9	10.4	0.951923	37.5267	77.9828	3.36902	3.06526	3.75091	3.82951	0.547369	0.90892	4.1819	2.38876	2.43361	0.668815	3.65135	4.36923
Tyrannosaurus	Left	d13	BHI 3033 "Stan"	Smith and Lamanna 2006	15.01	9.22	15.85	17.41	0.614257	1.05596	57.971	13.6	15.7	0.866242	53.4031	68.6259	2.77321	2.32435	2.82435	2.91289	0.478875	0.720744	4.07705	2.68102	2.81541	0.623927	3.99642	4.24314
Tyrannosaurus	Right	d05	BHI 3033 "Stan"	Smith and Lamanna 2006	45.89	32.17	77.74	78.96	0.701024	1.69405	71.5202	8	7	1.14286	34.0463	74.4335	3.8478	3.50165	4.36615	4.38153	0.531231	0.991046	4.28387	2.19722	2.07944	0.76214	3.55667	4.32325
Tyrannosaurus	Right	d08	BHI 3033 "Stan"	Smith and Lamanna 2006	33.12	24.75	54.12	56.48	0.747283	1.63406	68.7174	9	10	0.9	34.7668	76.5158	3.52988	3.24843	4.00951	4.05144	0.558062	0.968526	4.24445	2.30259	2.3979	0.641854	3.57702	4.35048
Tyrannosaurus	Right	d11	BHI 3033 "Stan"	Smith and Lamanna 2006	23.64	16.61	30.34	33.09	0.702623	1.28342	62.0499	11	10.9	1.00917	43.4944	74.4556	3.20437	2.86847	3.4449	3.529	0.53217	0.825673	4.14393	2.48491	2.47654	0.697724	3.79536	4.32354
Tyrannosaurus	Right	d12	BHI 3033 "Stan"	Smith and Lamanna 2006	18.52	13.56	21.91	24.25	0.732181	1.18305	59.8603	14.1	14	1.00714	46.9701	73.1695	2.97144	2.67828	3.13157	3.22883	0.549382	0.780721	4.10858	2.71469	2.70805	0.696712	3.87058	4.30635
Tyrannosaurus	Comp/	pm01	AMNH 5027	Smith and Lamanna 2006	29.84	16.45	42.55	50.21	0.551273	1.42594	57.7054	9.1	9.6	0.947917	36.3567	85.9379	3.42881	2.85934	3.77391	3.93593	0.439076	0.886218	4.07253	2.31254	2.36085	0.66676	3.62051	4.46519
Tyrannosaurus	Comp/	pm03	AMNH 5027	Smith and Lamanna 2006	30.94	19.46	45.42	58.26	0.628959	1.468	50.5949	8.5	9.5	0.894737	31.7589	97.6463	3.46386	3.01847	3.83773	4.08193	0.487941	0.903409	3.94342	2.25129	2.35138	0.63908	3.48917	4.59154
Tyrannosaurus	Right	pm02	AMNH 5027	Smith and Lamanna 2006	29.93	16.94	43.64	54.33	0.565987	1.45807	53.3107	8.2	8	1.025	33.3646	93.3246	3.43173	2.88703	3.79863	4.01332	0.448516	0.899376	3.99472	2.2192	2.19722	0.70557	3.53703	4.54674
Tyrannosaurus	Right	pm04	AMNH 5027	Smith and Lamanna 2006	31.86	21.18	54.62	60.01	0.664783	1.71438	64.7204	9	8.9	1.01124	31.8328	83.4468	3.49226	3.09919	4.01854	4.11104	0.509695	0.998562	4.18541	2.30259	2.29253	0.698749	3.49143	4.43612
Tyrannosaurus	Comp/	mx01	AMNH 5027	Smith and Lamanna 2006	38.89	31.57	85.47	93.14	0.811777	2.19774	66.5547	7.5	8.4	0.892857	24.6735	88.7718	3.68613	3.48339	4.4598	4.54478	0.594308	1.16244	4.21294	2.14007	2.24071	0.638087	3.24546	4.49727
Tyrannosaurus	Comp/	mx03	AMNH 5027	Smith and Lamanna 2006	41.46	30.59	103.98	109.25	0.73782	2.50796	71.712	6.9	7.8	0.884615	22.2464	86.0415	3.74856	3.45284	4.65377	4.70275	0.552631	1.25503	4.28651	2.06686	2.17475	0.633724	3.14615	4.46639
Tyrannosaurus	Comp/	mx05	AMNH 5027	Smith and Lamanna 2006	48.6	31.17	102.44	104.79	0.641358	2.10782	73.7575	7	7.5	0.933333	27.0963	79.1462	3.90399	3.47103	4.63899	4.66146	0.495524	1.13392	4.31425	2.07944	2.14007	0.659246	3.33564	4.38385
Tyrannosaurus	Comp/	mx06	AMNH 5027	Smith and Lamanna 2006	38.37	24.42	77.64	88.33	0.636435	2.02346	61.3837	8	7.4	1.08108	25.7112	92.9051	3.673	3.23554	4.36488	4.49234	0.49252	1.1064	4.1333	2.19722	2.12823	0.732888	3.28508	4.54228
Tyrannosaurus	Comp/	mx07	AMNH 5027	Smith and Lamanna 2006	40.01	25.31	79.7	84.23	0.632592	1.992	69.6544	8.6	7.4	1.16216	28.079	82.2666	3.71382	3.26995	4.39074	4.44535	0.490169	1.09594	4.2578	2.26176	2.12823	0.771109	3.37002	4.42205
Tyrannosaurus	Comp/	mx08	AMNH 5027	Smith and Lamanna 2006	37.54	26.05	82.14	84.04	0.693926	2.18807	74.1341	8.3	8.3	1	26.0792	79.7866	3.6517	3.29769	4.42053	4.44312	0.527049	1.15941	4.31927	2.23001	2.23001	0.693147	3.29877	4.39181
Tyrannosaurus	Right	mx11	AMNH 5027	Smith and Lamanna 2006	25.92	16.46	37.57	42.72	0.635031	1.44946	60.654	10	10.5	0.952381	36.9688	82.3772	3.29287	2.85991	3.65247	3.77781	0.491662	0.895868	4.12154	2.3979	2.44235	0.66905	3.63676	4.42338
Tyrannosaurus	Left	mx04	AMNH 5027	Smith and Lamanna 2006	50.01	33.93	104.06	115.51	0.678464	2.08078	64.2731	8.5	8	1.0625	25.6549	90.072	3.93202	3.55335	4.65453	4.75798	0.517879	1.12518	4.17858	2.25129	2.19722	0.723919	3.28297	4.51165
Tyrannosaurus	Left	mx01	SDSM 12047	Smith and Lamanna 2006	49.49	34.82	100.89	103.67	0.703576	2.03859	72.8958	7	6.5	1.07692	27.9589	79.1452	3.92178	3.57851	4.62389	4.65081	0.53273	1.11139	4.30266	2.07944	2.0149	0.730888	3.36588	4.38384
Tyrannosaurus	Left	mx02	SDSM 12047	Smith and Lamanna 2006	36.77	28.68	81.6	88.33	0.779984	2.2192	67.4061	7	7	1	24.5841	88.0098	3.63152	3.39047	4.41401	4.49234	0.576604	1.16913	4.22546	2.07944	2.07944	0.693147	3.24197	4.48875
Tyrannosaurus	Left	mx03	SDSM 12047	Smith and Lamanna 2006	47.17	32.77	117.06	120.69	0.694721	2.48166	74.2633	7	7.5	0.933333	22.8209	82.9157	3.87474	3.51957	4.77119	4.80148	0.527518	1.24751	4.32099	2.07944	2.14007	0.659246	3.17056	4.42981
Tyrannosaurus	Left	mx04	SDSM 12047	Smith and Lamanna 2006	46.68	36.68	108.53	116.36	0.785775	2.32498	68.7352	7	6.7	1.04478	23.6299	87.6349	3.86451	3.62913	4.6962	4.76525	0.579853	1.20146	4.24471	2.07944	2.04122	0.715288	3.20396	4.48453
Tyrannosaurus	Comp/	mx08	SDSM 12047	Smith and Lamanna 2006	43.6	27.5	87.85	105.7	0.630734	2.01491	54.4735	8	8	1	23.823	101.703	3.79773	3.3499	4.48695	4.67002	0.48903	1.10357	4.01591	2.19722	2.19722	0.693147	3.21177	4.63185
Tyrannosaurus	Left	mx10	SDSM 12047	Smith and Lamanna 2006	42.51	26.68	91.27	103.51	0.627617	2.14702	61.5592	8	7.8	1.02564	24.1764	94.2644	3.77299	3.32071	4.52472	4.64928	0.487117	1.14646	4.13611	2.19722	2.17475	0.705886	3.22591	4.55666
Tyrannosaurus	Comp/	mx11	SDSM 12047	Smith and Lamanna 2006	30.97	20.17	51.14	57.92	0.651275	1.65128	61.7409	7.8	8.5	0.917647	32.2365	86.0226	3.4648	3.05259	3.95393	4.07618	0.501548	0.975041	4.13901	2.17475	2.25129	0.651099	3.50365	4.46617
Tyrannosaurus	Right	mx12	SDSM 12047	Smith and Lamanna 2006	22.5	12.83	32.08	39.31	0.570222	1.42578	54.6921	9	9	1	34.915	90.3929	3.157	2.62684	3.49893	3.6966	0.451217	0.886152	4.01984	2.30259	2.30259	0.693147	3.58115	4.51517
Tyrannosaurus	Comp/	d05	SDSM 12047	Smith and Lamanna 2006	42.37	28.11	96.28	98.9	0.663441	2.27236	74.0247	6.9	7.5	0.92	25.0289	80.9464	3.76977	3.37108	4.57759	4.60417	0.508888	1.18551	4.31782	2.06686	2.14007	0.652325	3.25921	4.40607
Tyrannosaurus	Comp/	d06	SDSM 12047	Smith and Lamanna 2006	40.22	28.37	82.23	93.04	0.70537	2.04451	62.011	7	7	1	25.5887	92.4003	3.71892	3.37997	4.42161	4.54372	0.533782	1.11334	4.14331	2.07944	2.07944	0.693147	3.28049	4.53689
Tyrannosaurus	Left	d07	SDSM 12047	Smith and Lamanna 2006	39.1	26.46	74.66	80.16	0.676726	1.90946	67.6833	8	9	0.888889	28.9785	83.3383	3.69138	3.31273	4.32625	4.39642	0.516843	1.06797	4.22951	2.19722	2.30259	0.635989	3.40048	4.43484
Tyrannosaurus	Comp/	d08	SDSM 12047	Smith and Lamanna 2006	34.77	25.6	68.24	75.89	0.736267	1.96261	64.023	7.5	7.5	1	27.2612	88.7157	3.57711	3.28091	4.23758	4.34238	0.551737	1.08607	4.17474	2.14007	2.14007	0.693147	3.34149	4.49665
Tyrannosaurus	Comp/	d09	SDSM 12047	Smith and Lamanna 2006	30.92	20.59	55.57	63.53	0.665912	1.79722	61.0098	8	8.5	0.941176	29.1238	89.8664	3.46323	3.07223	4.03548	4.16713	0.510373	1.02863	4.12729	2.19722	2.25129	0.663294	3.40531	4.50939
Tyrannosaurus	Right	d03	SDSM 12047	Smith and Lamanna 2006	46.11	30.97	99.03	109.1	0.671655	2.14769	65.1887	7.2	7	1.02857	25.0012	89.8101	3.85249	3.4648	4.60547	4.70139	0.513814	1.14667	4.19251	2.10413	2.07944	0.707332	3.25814	4.50877
Tyrannosaurus	Left	d06	CM 9380	Smith and Lamanna 2006	46.93	35.35	82.01	87.03	0.75325	1.7475	68.0682	9	10	0.9	32.0618	79.87	3.86974	3.59319	4.41896	4.47768	0.561471	1.01069	4.23509	2.30259	2.3979	0.641854	3.49838	4.39284
Tyrannosaurus	Comp/	d07	CM 9380	Smith and Lamanna 2006	41.69	31.29	70.93	78.07	0.75054	1.70137	64.5047	9	8.5	1.05882	32.0411	83.4542	3.75396	3.47476	4.27569	4.37033	0.559924	0.993758	4.18212	2.30259	2.25129	0.722135	3.49775	4.43621
Tyrannosaurus	Left	d12	CM 9380	Smith and Lamanna 2006	21.5	16.32	34.05	37.1	0.75907	1.58372	64.7995	10	13	0.769231	34.8429	80.3576	3.11352	2.85186	3.55678	3.64021	0.564785	0.949231	4.18661	2.3979	2.63906	0.570545	3.57914	4.39885
Tyrannosaurus	Right	d01	CM 9380	Smith and Lamanna 2006	25.56	18.09	35.01	40.02	0.707746	1.36972	59.796	9.5	11	0.863636	39.1211	81.0829	3.27941	2.94916	3.5838	3.71406	0.535175	0.862771	4.10752	2.35138	2.48491	0.62253	3.6919	4.40773
Tyrannosaurus	Right	d03	CM 9380	Smith and Lamanna 2006	48.46	37.48	97.52	102.32	0.773421	2.01238	70.5166	8	7.5	1.06667	27.935	81.5484	3.90116	3.65014	4.59026	4.63783	0.572911	1.10273	4.26993	2.19722	2.14007	0.725937	3.36505	4.41339
Tyrannosaurus	Right	d05	CM 9380	Smith and Lamanna 2006	47.34	37.21	96.12	100.54	0.786016	2.03042	70.9288	8.5	9	0.944444	27.7411	81.3301	3.87826	3.6431	4.57595	4.62045	0.579987	1.1087	4.27568	2.25129	2.30259	0.664976	3.35833	4.41074
Tyrannosaurus	Right	d08	CM 9380	Smith and Lamanna 2006	39.08	28.71	68.04	72	0.734647	1.74104	68.2885	8	11	0.727273	32.2505	79.461	3.69088	3.39148	4.23469	4.29046	0.550804	1.00834	4.23828	2.19722	2.48491	0.546544	3.50407	4.38777
Tyrannosaurus	Right	d10	CM 9380	Smith and Lamanna 2006	30.2	23.9	51.94	62.75	0.791391	1.71987	55.4063	9	12.5	0.72	28.5967	95.997	3.44042	3.21487	3.96916	4.15497	0.582992	1.00058	4.03258	2.30259	2.60269	0.542324	3.38766	4.57468
Tyrannosaurus	Left	d07	NHM R7994 (formely AMNH 5866)	Smith and Lamanna 2006	40.46	28.55	76.12	86.28	0.705635	1.88136	61.914	6.8	7.7	0.883117	27.9653	90.1207	3.72473	3.38608	4.34536	4.46912	0.533938	1.05826	4.14177	2.05412	2.16332	0.632928	3.3661	4.51218
Tyrannosaurus	Left	d08	NHM R7994 (formely AMNH 5866)	Smith and Lamanna 2006	38.87	33.12	65.23	79.88	0.852071	1.67816	54.1519	7	7.5	0.933333	28.8824	96.9657	3.68562	3.52988	4.19313	4.39297	0.616304	0.985129	4.01009	2.07944	2.14007	0.659246	3.39727	4.58462
Tyrannosaurus	Left	d09	NHM R7994 (formely AMNH 5866)	Smith and Lamanna 2006	32.59	26.99	56.6	62.74	0.828168	1.73673	63.966	8.3	8	1.0375	31.1561	84.878	3.51423	3.33185	4.05352	4.15481	0.603314	1.00676	4.17386	2.23001	2.19722	0.711724	3.4706	4.45293
Tyrannosaurus	Left	d11	NHM R7994 (formely AMNH 5866)	Smith and Lamanna 2006	30.49	22.12	45.63	52.6	0.725484	1.49656	59.7826	10.3	9	1.14444	35.2684	84.9491	3.44967	3.1407	3.84224	3.98155	0.545507	0.914912	4.1073	2.4248	2.30259	0.762881	3.59095	4.45375
Tyrannosaurus	Left	d12	NHM R7994 (formely AMNH 5866)	Smith and Lamanna 2006	23.98	16.12	32.38	37.07	0.672227	1.35029	59.5591	12	10.5	1.14286	39.6795	80.7614	3.21808	2.84025	3.50796	3.63943	0.514156	0.85454	4.10362	2.56495	2.44235	0.76214	3.70573	4.40381
Tyrannosaurus	Left	d13	NHM R7994 (formely AMNH 5866)	Smith and Lamanna 2006	18.37	10.35	22.51	26.85	0.563419	1.22537	55.9963	10.5	14	0.75	42.5733	81.4304	2.96373	2.42922	3.15743	3.32683	0.446875	0.799922	4.04299	2.44235	2.70805	0.559616	3.77444	4.41195
Tyrannosaurus	Left	mx06	LACM 150167	Smith and Lamanna 2006	42.1	25.8	88.82	92.44	0.612827	2.10974	71.8191	8	8.5	0.941176	26.7648	81.4161	3.76352	3.2884	4.49781	4.53732	0.477988	1.13454	4.28798	2.19722	2.25129	0.663294	3.32377	4.41178
Tyrannosaurus	Right	d03	LACM 150167	Smith and Lamanna 2006	38.1	23.9	73.35	86.7	0.627297	1.9252	57.1023	8	10	0.8	25.8574	97.0402	3.66612	3.21487	4.30878	4.47392	0.48692	1.07336	4.06221	2.19722	2.3979	0.587787	3.29054	4.58538
Tyrannosaurus	Right	d04	LACM 150167	Smith and Lamanna 2006	42.1	28.9	76.02	87.89	0.686461	1.8057	59.8403	8	8.5	0.941176	28.6092	91.5506	3.76352	3.39786	4.34407	4.4874	0.522632	1.03165	4.10825	2.19722	2.25129	0.663294	3.38808	4.52776
Tyrannosaurus	Right	d13	LACM 150167	Smith and Lamanna 2006	16.2	11	17.75	19.9	0.679012	1.09568	57.8199	12	14	0.857143	50.5762	71.6039	2.84491	2.48491	2.93119	3.03975	0.518206	0.739878	4.07448	2.56495	2.70805	0.619039	3.94306	4.28502
Tyrannosaurus	Right	mx03	LACM 23844	Smith and Lamanna 2006	54.5	34.4	117.1	138.9	0.631193	2.14862	55.612	6.5	8	0.8125	22.5863	101.802	4.01638	3.56671	4.77153	4.94093	0.489311	1.14697	4.03622	2.0149	2.19722	0.594707	3.16067	4.6328
Tyrannosaurus	Right	mx05	LACM 23844	Smith and Lamanna 2006	47.8	32.6	100.5	110.9	0.682008	2.10251	64.9834	6.5	10	0.65	25.5311	89.4855	3.88773	3.51453	4.62006	4.71761	0.519989	1.13221	4.1894	2.0149	2.3979	0.500775	3.27832	4.50519
Tyrannosaurus	Right	d05	LACM 23844	Smith and Lamanna 2006	47.6	33.9	96.94	102.2	0.712185	2.03655	70.0904	7.5	7	1.07143	27.4954	82.4142	3.88362	3.55249	4.58436	4.63667	0.53777	1.11072	4.26395	2.14007	2.07944	0.728239	3.34974	4.42382
Tyrannosaurus	Comp/	d07	LACM 23844	Smith and Lamanna 2006	37.2	27.1	60.98	71.93	0.728495	1.63925	57.9584	8.5	8	1.0625	31.1383	90.9033	3.64284	3.33577	4.12681	4.2895	0.547251	0.970494	4.07683	2.25129	2.19722	0.723919	3.47005	4.52074
Tyrannosaurus	Right	mx08	UCMP 118742	Smith and Lamanna 2006	42	30.5	71.36	78.29	0.72619	1.69905	64.7904	8	9	0.888889	32.175	83.0346	3.7612	3.44999	4.28165	4.37311	0.545917	0.992899	4.18647	2.19722	2.30259	0.635989	3.5018	4.43123
Tyrannosaurus	Right	mx09	UCMP 118742	Smith and Lamanna 2006	41.3	33.5	72.95	88.32	0.811138	1.76634	54.9996	8	10	0.8	27.6296	97.3708	3.74479	3.54096	4.30339	4.49223	0.593955	1.01753	4.02535	2.19722	2.3979	0.587787	3.35444	4.58874
Tyrannosaurus	Right	mx11	UCMP 118742	Smith and Lamanna 2006	28.8	19	48.26	54.52	0.659722	1.67569	62.0302	8	13	0.615385	31.8072	86.1626	3.39451	2.99573	3.89711	4.01674	0.50665	0.984209	4.14361	2.19722	2.63906	0.479573	3.49065	4.46778
Tyrannosaurus	Right	mx12	UCMP 118742	Smith and Lamanna 2006	19.1	14	27.02	34.25	0.732984	1.41466	51.8725	11	14	0.785714	33.7839	94.3435	3.00072	2.70805	3.33292	3.56247	0.549845	0.881558	3.96788	2.48491	2.70805	0.579818	3.54916	4.55749
Deinonychus	Left	d01	YPM 5232 66-11	Smith and Lamanna 2006	5.07	3	8.85	10.37	0.591716	1.74556	58.5143	24.8	17.2	1.44186	29.2444	92.2413	1.80336	1.38629	2.28747	2.43098	0.464813	1.00999	4.08622	3.25037	2.90142	0.89276	3.40931	4.53519
Deinonychus	Left	d12	YPM 5232 66-11	Smith and Lamanna 2006	7.07	3.2	10.07	12.31	0.452617	1.42433	54.8884	29.5	17.5	1.68571	35.0527	90.0589	2.08815	1.43508	2.40424	2.58852	0.373367	0.885554	4.02336	3.41773	2.91777	0.987947	3.58498	4.51151
Deinonychus	Comp/	d13	YPM 5232 66-11	Smith and Lamanna 2006	6.76	2.93	9.56	12.29	0.433432	1.4142	50.6532	27.5	16.3	1.68712	33.1496	96.1973	2.04898	1.36864	2.35707	2.58701	0.360072	0.881368	3.94455	3.3499	2.85071	0.988469	3.53075	4.57674
Deinonychus	Right	d14	YPM 5232 612	Smith and Lamanna 2006	6.74	2.8	9.14	11.78	0.41543	1.35608	50.6631	29.5	17.8	1.6573	34.7741	94.5627	2.0464	1.335	2.31649	2.54788	0.347434	0.857001	3.94474	3.41773	2.93386	0.977312	3.57723	4.55978
Deinonychus	Right	d16	YPM 5232 612	Smith and Lamanna 2006	5.35	2.41	6.53	8.35	0.450467	1.22056	51.4299	29	17.5	1.65714	39.8338	88.7363	1.84845	1.22671	2.0189	2.23538	0.371886	0.79776	3.95948	3.4012	2.91777	0.977251	3.70951	4.49688
Deinonychus	Right	d07	YPM 5232 557	Smith and Lamanna 2006	7.15	3.23	11.01	13.5	0.451748	1.53986	54.4826	28.5	17.5	1.62857	31.9096	93.6078	2.09802	1.4422	2.48574	2.67415	0.372769	0.932109	4.01607	3.38439	2.91777	0.966441	3.49376	4.54974
Deinonychus	Right	d10	YPM 5232 557	Smith and Lamanna 2006	7.04	3.2	12.23	14.17	0.454545	1.73722	59.6609	27.5	17.5	1.57143	29.7886	90.5505	2.08443	1.43508	2.58249	2.71932	0.374693	1.00694	4.1053	3.3499	2.91777	0.944462	3.42714	4.51689
Deinonychus	Right	mx01	YPM 5232 557	Smith and Lamanna 2006	7.13	4	13.58	16.14	0.56101	1.90463	56.5333	25	15	1.66667	25.9757	97.491	2.09556	1.60944	2.67965	2.84141	0.445333	1.06631	4.05236	3.2581	2.77259	0.980829	3.29494	4.58997
Deinonychus	Right	pm01	YPM 5232 557	Smith and Lamanna 2006	5.74	3.2	10.8	11.79	0.557491	1.88153	65.8794	20	20	1	29.0175	85.1032	1.90806	1.43508	2.4681	2.54866	0.443076	1.05832	4.20289	3.04452	3.04452	0.693147	3.40178	4.45555
Deinonychus	Left	mx03	MCZ8791	Smith and Lamanna 2006	6.11	2.58	8.77	13.7	0.422259	1.43535	27.7868	28	17.3	1.6185	18.9526	133.261	1.9615	1.27536	2.27932	2.68785	0.352246	0.890091	3.35992	3.3673	2.9069	0.962601	2.99336	4.89978
Dromaeosaurus	Comp/	mx03	AMNH 5356	Smith and Lamanna 2006	7.21	4.06	12.86	15.8	0.563107	1.78363	53.2737	13.8	17	0.811765	26.7029	100.023	2.10535	1.62137	2.62901	2.82138	0.446675	1.02376	3.99404	2.69463	2.89037	0.594301	3.32154	4.61535
Dromaeosaurus	Comp/	mx04	AMNH 5356	Smith and Lamanna 2006	6.84	3.7	11.58	13.97	0.540936	1.69298	55.6438	16	20	0.8	29.1848	95.1715	2.05924	1.54756	2.53211	2.70605	0.43239	0.990649	4.03678	2.83321	3.04452	0.587787	3.40734	4.56613
Dromaeosaurus	Left	mx05	AMNH 5356	Smith and Lamanna 2006	7.64	4.02	12.38	16.37	0.526178	1.62042	46.2146	17.5	17.5	1	26.4569	107.328	2.1564	1.61343	2.59376	2.85474	0.422767	0.963334	3.8547	2.91777	2.91777	0.693147	3.31262	4.68517
Dromaeosaurus	Comp/	mx06	AMNH 5356	Smith and Lamanna 2006	6.28	3.13	10.68	12.4	0.498408	1.70064	59.4616	18.8	20	0.94	30.4277	90.1107	1.98513	1.41828	2.45788	2.59525	0.404403	0.993488	4.10201	2.98568	3.04452	0.662688	3.44769	4.51208
Dromaeosaurus	Right	mx02	AMNH 5356	Smith and Lamanna 2006	6.69	3.32	10.98	12.89	0.496263	1.64126	58.409	17.5	17.5	1	31.2651	90.3259	2.03992	1.46326	2.48324	2.63117	0.402971	0.971254	4.08445	2.91777	2.91777	0.693147	3.47399	4.51443
Dromaeosaurus	Left	d03	AMNH 5356	Smith and Lamanna 2006	6.09	3.81	11.55	12.34	0.625616	1.89655	68.1408	13.8	15	0.92	29.2987	82.5605	1.95869	1.5707	2.52972	2.59077	0.485887	1.06352	4.23614	2.69463	2.77259	0.652325	3.4111	4.42557
Dromaeosaurus	Left	d04	AMNH 5356	Smith and Lamanna 2006	6.47	3.91	11.22	13.1	0.604328	1.73416	58.891	17	17.5	0.971429	29.5853	91.5237	2.01089	1.59127	2.50307	2.64617	0.472705	1.00582	4.09253	2.89037	2.91777	0.678758	3.42052	4.52747
Dromaeosaurus	Left	d05	AMNH 5356	Smith and Lamanna 2006	6.56	3.89	11.27	12.99	0.592988	1.71799	60.1759	17	17.5	0.971429	30.3303	89.4938	2.02287	1.58719	2.50716	2.63834	0.465611	0.999892	4.11375	2.89037	2.91777	0.678758	3.44459	4.50528
Dromaeosaurus	Left	d08	AMNH 5356	Smith and Lamanna 2006	5.56	3.27	8.52	10.7	0.588129	1.53237	52.2688	17	17.5	0.971429	31.0724	96.6588	1.88099	1.45161	2.25339	2.45959	0.462557	0.929157	3.97535	2.89037	2.91777	0.678758	3.468	4.58148
Velociraptor	Left	pm01	AMNH 6515	Smith and Lamanna 2006	3.55	1.54	5.85	6.79	0.433803	1.64789	59.4777	30	30	1	31.5168	89.0055	1.51513	0.932164	1.92425	2.05284	0.36033	0.973762	4.10227	3.43399	3.43399	0.693147	3.48176	4.49987
Velociraptor	Left	pm03	AMNH 6515	Smith and Lamanna 2006	3.3	1.54	4.38	5.88	0.466667	1.32727	47.3763	30	30	1	33.6682	98.9554	1.45862	0.932164	1.68269	1.92862	0.382992	0.844697	3.87901	3.43399	3.43399	0.693147	3.54582	4.60472
Velociraptor	Right	mx02	AMNH 6515	Smith and Lamanna 2006	4.17	1.45	6.7	8.42	0.347722	1.60671	51.8323	35	27.5	1.27273	29.2962	98.8716	1.64287	0.896088	2.04122	2.24284	0.298416	0.958091	3.96712	3.58352	3.3499	0.820981	3.41102	4.60388
Velociraptor	Right	mx04	AMNH 6515	Smith and Lamanna 2006	4.35	2.15	7.91	9.54	0.494253	1.81839	55.2018	37.5	30	1.25	26.8457	97.9525	1.6771	1.1474	2.18717	2.35518	0.401626	1.03617	4.02895	3.65066	3.43399	0.81093	3.32668	4.59464
Velociraptor	Right	mx06	AMNH 6515	Smith and Lamanna 2006	3.95	1.61	6.93	9.09	0.407595	1.75443	45.6422	37.5	25	1.5	24.0499	110.308	1.59939	0.95935	2.07065	2.31154	0.341883	1.01321	3.84251	3.65066	3.2581	0.916291	3.22087	4.7123
Velociraptor	Right	mx08	AMNH 6515	Smith and Lamanna 2006	3.11	0.8	4.69	5.08	0.257235	1.50804	64.7423	40	30	1.33333	36.8497	78.408	1.41342	0.587787	1.73871	1.805	0.228915	0.919501	4.18574	3.71357	3.43399	0.847298	3.63362	4.3746
Velociraptor	Left	d01	AMNH 6515	Smith and Lamanna 2006	2.42	1.17	4.25	5.03	0.483471	1.7562	57.4606	35	30	1.16667	28.6871	93.8523	1.22964	0.774727	1.65823	1.79675	0.394385	1.01385	4.06835	3.58352	3.43399	0.77319	3.39071	4.55232
Troodon	/	Isolated	MOR 553	Smith and Lamanna 2006	4.92	2.43	7.22	8.66	0.493902	1.46748	56.4672	20	11.3	1.76991	34.6129	88.9199	1.77834	1.23256	2.10657	2.26799	0.401392	0.903197	4.05122	3.04452	2.5096	1.01882	3.57271	4.49892
Troodon	/	Isolated	MOR 553	Smith and Lamanna 2006	6	3.03	9.39	10.36	0.505	1.565	63.6615	10	8.8	1.13636	34.9348	81.4037	1.94591	1.39377	2.34084	2.4301	0.408793	0.941958	4.16917	2.3979	2.28238	0.759105	3.58171	4.41163
Troodon	/	Isolated	MOR 553	Smith and Lamanna 2006	5.6	2.71	8.47	8.94	0.483929	1.5125	66.7389	10	12.5	0.8	37.4028	75.8583	1.88707	1.31103	2.24813	2.29657	0.394693	0.921278	4.21566	2.3979	2.60269	0.587787	3.64813	4.34196
Troodon	/	Isolated	MOR 553	Smith and Lamanna 2006	5.2	2.33	7.84	9.74	0.448077	1.50769	53.367	12.5	12.5	1	32.1578	94.4752	1.82455	1.20297	2.17929	2.37398	0.370236	0.919363	3.99576	2.60269	2.60269	0.693147	3.50128	4.55887
Troodon	/	Isolated	MOR 553	Smith and Lamanna 2006	4.45	1.62	7.25	7.36	0.364045	1.62921	70.9227	12.5	12.5	1	35.4563	73.621	1.69562	0.963174	2.11021	2.12346	0.310455	0.966685	4.27559	2.60269	2.60269	0.693147	3.59612	4.31242
Zanabazar	Left	mx04	IGM 100/1	Smith and Lamanna 2006	3.58	2.68	5.01	6.92	0.748603	1.39944	44.0642	0	15	0	29.7989	106.137	1.5217	1.30291	1.79342	2.06939	0.558817	0.875236	3.80809	0	2.77259	0	3.42748	4.67411
Zanabazar	Left	mx06	IGM 100/1	Smith and Lamanna 2006	3.66	2.69	5.51	7.79	0.734973	1.50546	39.9412	0	10	0	25.2423	114.817	1.53902	1.30563	1.87334	2.17361	0.550992	0.918474	3.71214	0	2.3979	0	3.26737	4.75201
Zanabazar	Left	mx07	IGM 100/1	Smith and Lamanna 2006	4.31	2.45	5.61	7.37	0.568445	1.30162	49.3078	0	10	0	35.628	95.0642	1.66959	1.23837	1.88858	2.12465	0.450085	0.833615	3.91816	0	2.3979	0	3.60081	4.56502
Zanabazar	Left	mx12	IGM 100/1	Smith and Lamanna 2006	3.8	2.48	6.45	8.47	0.652632	1.69737	46.1707	0	15	0	25.1516	108.678	1.56862	1.24703	2.00821	2.24813	0.502369	0.992277	3.85377	0	2.77259	0	3.26391	4.69755
Zanabazar	Comp/	mx16	IGM 100/1	Smith and Lamanna 2006	3.76	2.26	6.23	7.97	0.601064	1.65691	49.5988	0	12.5	0	27.3616	103.04	1.56025	1.18173	1.97824	2.19389	0.470668	0.977166	3.92393	0	2.60269	0	3.34504	4.64477
Zanabazar	Right	mx05	IGM 100/1	Smith and Lamanna 2006	2.98	2.5	4.28	5.25	0.838926	1.43624	54.6027	0	10	0	34.5803	90.8169	1.38128	1.25276	1.66393	1.83258	0.609182	0.890457	4.01823	0	2.3979	0	3.57179	4.5198
Zanabazar	Right	mx09	IGM 100/1	Smith and Lamanna 2006	4.09	2.61	6.33	6.57	0.638142	1.54768	68.354	0	10	0	36.9104	74.7357	1.62728	1.28371	1.99198	2.02419	0.493563	0.935182	4.23922	0	2.3979	0	3.63522	4.32725
Proceratosaurus		M7dex	NHM R 4860	modified after Rauhut et al. 2009	6.9	3.5	12.8	14.8	0.507246	1.85507	59.7762	33.75	22.5	1.5	27.7611	92.4627	2.06686	1.50408	2.62467	2.76001	0.410284	1.0491	4.1072	3.54818	3.157	0.916291	3.35902	4.53756
Proceratosaurus		M4sin	NHM R 4860	modified after Rauhut et al. 2009	6.7	3.3	12.6	14.6	0.492537	1.8806	59.5016	33.75	26.25	1.28571	27.2694	93.2289	2.04122	1.45862	2.61007	2.74727	0.400478	1.058	4.10267	3.54818	3.30505	0.826679	3.34178	4.54573
Proceratosaurus		M8sin	NHM R 4860	modified after Rauhut et al. 2009	6.7	3.4	12.2	14.1	0.507463	1.8209	59.8633	30	25	1.2	28.356	91.7807	2.04122	1.4816	2.58022	2.71469	0.410428	1.03705	4.10863	3.43399	3.2581	0.788457	3.3795	4.53024
Proceratosaurus		M9sin	NHM R 4860	modified after Rauhut et al. 2009	6.4	3.3	11.2	13.4	0.515625	1.75	56.3349	30	25	1.2	28.3981	95.267	2.00148	1.45862	2.50144	2.66723	0.415828	1.0116	4.04891	3.43399	3.2581	0.788457	3.38093	4.56713
Proceratosaurus premaxillary		D3dex	NHM R 4860	modified after Rauhut et al. 2009	3.5	2.9	6.5	7.1	0.828571	1.85714	65.7534	33.75	26.25	1.28571	29.4038	84.8427	1.50408	1.36098	2.0149	2.09186	0.603535	1.04982	4.20101	3.54818	3.30505	0.826679	3.41457	4.45252
Proceratosaurus premaxillary		D4dex	NHM R 4860	modified after Rauhut et al. 2009	4.4	3.1	9	9.9	0.704545	2.04545	65.325	37.5	26.25	1.42857	26.3753	88.2997	1.6864	1.41099	2.30259	2.38876	0.533298	1.11365	4.19457	3.65066	3.30505	0.887303	3.30964	4.492
Proceratosaurus		D8dex	NHM R 4860	modified after Rauhut et al. 2009	5.4	3.4	9.3	11.3	0.62963	1.72222	54.793	37.5	26.25	1.42857	28.3223	96.8847	1.8563	1.4816	2.33214	2.5096	0.488353	1.00145	4.02165	3.65066	3.30505	0.887303	3.37835	4.58379
Proceratosaurus		D5sin	NHM R 4860	modified after Rauhut et al. 2009	5.4	3.5	11	12.2	0.648148	2.03704	64.367	33.75	26.25	1.28571	26.2696	89.3634	1.8563	1.50408	2.48491	2.58022	0.499652	1.11088	4.18002	3.54818	3.30505	0.826679	3.30577	4.50384
Proceratosaurus		D7sin	NHM R 4860	modified after Rauhut et al. 2009	5.6	3.4	10.2	11.6	0.607143	1.82143	61.5564	33.75	26.25	1.28571	28.8649	89.5787	1.88707	1.4816	2.41591	2.5337	0.474458	1.03724	4.13607	3.54818	3.30505	0.826679	3.39668	4.50622
Marshosaurus	Right	d4	UMNH.VP6368	Smith et al. 2005	9.23	5.77	19.46	23.12	0.625135	2.10834	55.6146	15	16	0.9375	23.0432	101.342	2.32532	1.9125	3.01847	3.18304	0.485591	1.13409	4.03627	2.77259	2.83321	0.661398	3.17985	4.62832
ML 327		Isolated	ML 327	Hendrickx et al. 2015	20.07	10.69	31.76	38.11	0.528205	1.6359	56.4028	13	11	1.18	31.76	91.8371	3.04785	2.45873	3.48921	3.66638	0.424094	0.969224	4.05009	2.63906	2.48491	0.779325	3.48921	4.53085
ML 966		Isolated	ML 966	Hendrickx et al. 2015	23.69	12.95	46.41	51.06	0.516949	1.94915	65.2077	15	14	1.07	27.607	87.1853	3.2064	2.63548	3.85883	3.9524	0.416701	1.08152	4.1928	2.77259	2.70805	0.727549	3.35365	4.47944
Institutional abbreviations:
AMNH, American Museum of Natural History, New York, USA; BHI, Black Hills Institute of Geological Research, Hill City, South Dakota, USA; BYUVP, Brigham Young University Vertebrate Paleontology, Provo, Utah, USA; CM, Carnegie Museum, Pittsburgh, Pennsylvania, USA; FMNH PR, Field Museum of Natural History, Chicago, Illinois, USA; IGM, Institute of Geology, Ulaan Baatar, Mongolia; LACM, Los Angeles…
Numbers in bold: imputed from the group mean

## Sheet: comparison with and without mesialmost separated
Percent correct classified with mesialmost not separated			Percent correct classified with mesialmost separated
Acrocanthosaurus	0.923076923076923		Acrocanthosaurus	0.846154
Afrovenator	1		Afrovenator	1
Alioramus	1		Alioramus	0.8
Allosaurus	0.681818181818182		Allosaurus	0.636364
Baryonyx	1		Baryonyx	1
Berberosaurus	0.5		Berberosaurus	1
Carcharodontosaurus	1		Carcharodontosaurus	1
Ceratosaurus	0.6		Ceratosaurus	0.8
			Ceratosaurus mesialmost	1
Coelophysis	1		Coelophysis	1
Daspletosaurus	0.8		Daspletosaurus	0.9
Deinonychus	0.8		Deinonychus	0.8
Dromaeosaurus	1		Dromaeosaurus	1
Dubreuillosaurus	0		Dubreuillosaurus	1
			Dubreuillosaurus mesialmost	1
Duriavenator	0.666666666666667		Duriavenator	0.666667
Erectopus	0.666666666666667		Erectopus	0.666667
Genyodectes	0.75		Genyodectes	1
Giganotosaurus	0.5		Giganotosaurus	1
Liliensternus	0.571428571428571		Liliensternus	0.571429
Majungasaurus	0.923076923076923		Majungasaurus	0.769231
Marshosaurus	0		Marshosaurus	1
Masiakasaurus	0.6		Masiakasaurus	0.5
Megalosaurus	0.5		Megaraptor	1
Megaraptor	1		Megalosaurus	1
Neovenator	0.666666666666667		Neovenator	1
Piatnitzkysaurus	1		Piatnitzkysaurus	1
Proceratosaurus	1		Proceratosaurus	1
			Proceratosaurus mesialmost	1
Raptorex	1		Raptorex	1
Suchomimus	1		Suchomimus	1
Torvosaurus	0.666666666666667		Torvosaurus	1
			Torvosaurus mesialmost	1
Troodon	0.8		Troodon	1
Tyrannosaurus	0.980769230769231		Tyrannosaurus	0.903846
Velociraptor	0.857142857142857		Velociraptor	1
Zanabazar	1		Zanabazar	1
% correct classified	86.87		% correct classified	86.87
Percent correct classified with mesialmost separated including Allosaurus (mx1 and d6 treated as mesialmost)
Acrocanthosaurus	0.846154
Afrovenator	1
Alioramus	0.7
Allosaurus	0.8
Allosaurus mesialmost	0.823529
Baryonyx	1
Berberosaurus	1
Carcharodontosaurus	1
Ceratosaurus	0.8
Ceratosaurus mesialmost	1
Coelophysis	0.857143
Daspletosaurus	0.9
Deinonychus	0.8
Dromaeosaurus	1
Dubreuillosaurus	1
Dubreuillosaurus mesialmost	1
Duriavenator	0.666667
Erectopus	0.666667
Genyodectes	1
Giganotosaurus	1
Liliensternus	0.571429
Majungasaurus	0.769231
Marshosaurus	1
Masiakasaurus	0.5
Megalosaurus	1
Megaraptor	1
Neovenator	1
Piatnitzkysaurus	1
Proceratosaurus	1
Proceratosaurus mesialmost	1
Raptorex	1
Suchomimus	1
Torvosaurus	1
Torvosaurus mesialmost	1
Troodon	1
Tyrannosaurus	0.913462
Velociraptor	1
Zanabazar	1
% correct classified	87.76

## Sheet: DFA Statistics
Linear Discriminant Analysis
Variables used: CBW.log1, CH.log1, AL.log1, CHR.log1, MC.log1, DC.log1
LDA Structure Matrix
	LD1	LD2	LD3	LD4	LD5	LD6
CBW.log1	0.071115	-0.958422	-0.356692	0.528866	0.267062	-0.0360483
CH.log1	0.119092	-0.914233	-0.34081	0.288548	0.111885	-0.0787908
AL.log1	0.114628	-0.915855	-0.342342	0.270159	0.116955	-0.00456691
DC.log1	0.32977	0.799145	-0.319578	-0.483581	-0.102113	0.017852
CHR.log1	0.194206	-0.144371	-0.313759	0.00771958	-0.707488	-0.302313
MC.log1	0.903854	0.413122	0.0212314	-0.318038	-0.0507744	0.00775778
Proportion of trace:
	LD1	LD2	LD3	LD4	LD5	LD6
	0.6994	0.1715	0.0837	0.0296	0.0121	0.0037
Coefficients of linear discriminants:
	LD1	LD2	LD3	LD4	LD5	LD6
CBW.log1	3.03719	-1.93051	-3.938	8.08993	0.669627	1.37947
CH.log1	-0.21263	-6.71179	2.15283	-6.70799	8.557	-19.4039
AL.log1	-0.154855	3.5438	-2.15624	-1.04813	-7.60288	18.4203
CHR.log1	1.63914	11.5636	-1.60196	6.97951	-13.9431	2.62715
MC.log1	9.74836	-0.13003	2.24761	0.347456	-0.0622933	0.195174
DC.log1	-2.00646	1.85908	-9.55138	-1.71326	1.79983	-0.406337
One-way ANOVA discriminant functions
	Response	LD1	:
	Df	Sum Sq	Mean Sq	F value	Pr(>F)
ldaGroups	36	10745	298.47	298.47	< 2.2E-016	***
Residuals	298	298	1
---
Signif. Codes:	0	***'	0.001	**'	0.01	*'	0.05	.'	0.1	'	'	1
	Response	LD2	:
	Df	Sum Sq	Mean Sq	F value	Pr(>F)
ldaGroups	36	5700.1	158.34	158.34	< 2.2E-016	***
Residuals	298	298	1
---
Signif. Codes:	0	***'	0.001	**'	0.01	*'	0.05	.'	0.1	'	'	1
	Response	LD3	:
	Df	Sum Sq	Mean Sq	F value	Pr(>F)
ldaGroups	36	1625.6	45.157	45.157	< 2.2E-016	***
Residuals	298	298	1
---
Signif. Codes:	0	***'	0.001	**'	0.01	*'	0.05	.'	0.1	'	'	1
	Response	LD4	:
	Df	Sum Sq	Mean Sq	F value	Pr(>F)
ldaGroups	36	751.29	20.869	20.869	< 2.2E-016	***
Residuals	298	298	1
---
Signif. Codes:	0	***'	0.001	**'	0.01	*'	0.05	.'	0.1	'	'	1
	Response	LD5	:
	Df	Sum Sq	Mean Sq	F value	Pr(>F)
ldaGroups	36	325.02	9.0285	9.0285	< 2.2E-016	***
Residuals	298	298	1
---
Signif. Codes:	0	***'	0.001	**'	0.01	*'	0.05	.'	0.1	'	'	1
	Response	LD6	:
	Df	Sum Sq	Mean Sq	F value	Pr(>F)
ldaGroups	36	65.812	1.8281	1.8281	0.003754	**
Residuals	298	298	1
---
Signif. Codes:	0	***'	0.001	**'	0.01	*'	0.05	.'	0.1	'	'	1
	LD1	LD2	LD3	LD4	LD5	LD6
Wilks'lambda	0.0169783	0.0658128	0.126079	0.290163	0.500083	0.764212
Canonical correlation	0.991475	0.966534	0.934837	0.842518	0.707048	0.48558
Percent correct classified					Group means (Raw data):
						CBW	CH	AL	CHR	MC	DC
Acrocanthosaurus	0.846154			Acrocanthosaurus		15.913077	57.873077	66.238462	2.018300	13.837692	14.223077
Afrovenator	1			Afrovenator		11.700000	61.100000	69.000000	2.213768	8.000000	10.000000
Alioramus	0.8			Alioramus		6.028000	21.689000	26.507000	1.679265	15.100000	14.500000
Allosaurus	0.636364			Allosaurus		10.868636	32.356818	35.594545	2.198392	11.095455	11.331818
Baryonyx	1			Baryonyx		11.556250	31.017500	33.332500	2.280255	35.000000	35.000000
Berberosaurus	1			Berberosaurus		7.750000	37.050000	42.600000	2.030959	14.650000	14.666667
Carcharodontosaurus	1			Carcharodontosaurus		15.228333	78.393333	85.751667	1.863310	8.100000	9.033333
Ceratosaurus	0.8			Ceratosaurus		12.326000	55.704000	63.532000	2.022325	11.760000	10.500000
Ceratosaurus mesialmost	1			Ceratosaurus mesialmost		14.938000	38.704000	44.618000	1.687675	8.500000	8.000000
Coelophysis	1			Coelophysis		1.648571	8.371429	10.257143	1.730402	41.428571	39.571429
Daspletosaurus	0.9			Daspletosaurus		16.747000	50.359000	53.853000	2.140693	11.640000	10.290000
Deinonychus	0.8			Deinonychus		3.055000	10.054000	12.440000	1.565932	26.930000	17.360000
Dromaeosaurus	1			Dromaeosaurus		3.678889	11.226667	13.395556	1.702222	16.488889	17.722222
Dubreuillosaurus	1			Dubreuillosaurus		4.966667	15.466667	18.233333	1.599749	16.700000	16.000000
Dubreuillosaurus mesialmost	1			Dubreuillosaurus mesialmost		6.850000	19.500000	20.800000	2.071715	12.250000	12.000000
Duriavenator	0.666667			Duriavenator		10.973333	39.766667	45.823333	1.858004	9.333333	11.333333
Erectopus	0.666667			Erectopus		8.400000	47.433333	53.433333	2.546578	14.000000	13.000000
Genyodectes	1			Genyodectes		11.190000	46.237500	50.950000	2.398152	11.897500	11.875000
Giganotosaurus	1			Giganotosaurus		21.575000	80.440000	87.705000	2.269149	8.750000	9.500000
Liliensternus	0.571429			Liliensternus		3.071429	9.760000	11.658571	1.468323	30.000000	23.571429
Majungasaurus	0.769231			Majungasaurus		7.634615	25.234615	28.435769	1.851835	10.738462	10.242308
Marshosaurus	1			Marshosaurus		5.770000	19.460000	23.120000	2.108342	15.000000	16.000000
Masiakasaurus	0.5			Masiakasaurus		2.652000	8.452000	9.499000	1.760663	24.042000	19.025000
Megaraptor	1			Megalosaurus		12.430000	47.695000	55.750000	2.004121	10.585000	11.500000
Megalosaurus	1			Megaraptor		3.692500	12.892500	14.842500	1.653191	0.000000	16.875000
Neovenator	1			Neovenator		8.433333	27.373333	30.700000	1.755710	15.000000	15.833333
Piatnitzkysaurus	1			Piatnitzkysaurus		11.565000	43.795000	48.190000	2.146778	15.000000	12.000000
Proceratosaurus	1			Proceratosaurus		3.400000	11.328571	13.142857	1.841036	33.214286	25.357143
Proceratosaurus mesialmost	1			Proceratosaurus mesialmost		3.000000	7.750000	8.500000	1.951299	35.625000	26.250000
Raptorex	1			Raptorex		4.100000	15.400000	17.866667	1.660860	18.110000	16.166667
Suchomimus	1			Suchomimus		15.250000	56.720000	62.665000	2.928477	29.170000	29.625000
Torvosaurus	1			Torvosaurus		17.785000	104.830000	114.620000	2.467258	7.000000	7.500000
Torvosaurus mesialmost	1			Torvosaurus mesialmost		20.200000	85.800000	91.900000	2.750000	8.000000	8.000000
Troodon	1			Troodon		2.424000	8.034000	9.012000	1.536377	13.000000	11.520000
Tyrannosaurus	0.903846			Tyrannosaurus		25.625385	69.115481	75.493654	1.808830	8.408654	8.965385
Velociraptor	1			Velociraptor		1.465714	5.815714	7.118571	1.631276	35.000000	28.928571
Zanabazar	1			Zanabazar		2.524286	5.631429	7.191429	1.506390	0.000000	11.785714
% correct classified	86.87
Manova results
	Df	Pillai	approx F	num Df	den Df	Pr(>F)
Taxa	36	3.9668	16.15	216	1788	< 2.2e-16
Residuals	298
	Df	Wilks	approx F	num Df	den Df	Pr(>F)
Taxa	36	3.7581e-05	36.985	216	1745.9	<2.2e-16
Residuals	298
	Df	Hotelling-Lawley	approx F	num Df	den Df	Pr(>F)
Taxa	36	64.472	86.985	216	1748	<2.2e-16
Residuals	298
	Df	Roy	approx F	num Df	den Df	Pr(>F)
Taxa	36	36.127	299.06	36	298	<2.2e-16
Residuals	298

## Sheet: PCA Statistics
Principal Components Analysis
Standardized loadings (pattern matrix) based upon correlation matrix
	PC1	PC2	PC3	PC4	PC5	PC6	h2	u2
Final_Datensatz_Hendrickx_DSDI.CBW.log1	0.95	0.05	0.22	0.1	0.16	0	1	2.2e-16
Final_Datensatz_Hendrickx_DSDI.CH.log1	0.97	0.19	0.13	0.07	-0.07	-0.03	1	-8.9e-16
Final_Datensatz_Hendrickx_DSDI.AL.log1	0.96	0.18	0.15	0.08	-0.1	0.03	1	0
Final_Datensatz_Hendrickx_DSDI.CHR.log1	0.47	0.67	-0.57	-0.08	0.03	0	1	2.2e-16
Final_Datensatz_Hendrickx_DSDI.MC.log1	-0.49	0.72	0.43	-0.21	0.01	0	1	7.8e-16
Final_Datensatz_Hendrickx_DSDI.DC.log1	-0.81	0.45	0	0.38	0	0	1	6.7e-16
	PC1	PC2	PC3	PC4	PC5	PC6
SS loadings	3.89	1.25	0.6	0.22	0.04	0
Proportion Var	0.65	0.21	0.1	0.04	0.01	0
Cumulative Var	0.65	0.86	0.96	0.99	1	1
Proportion Explained	0.65	0.21	0.1	0.04	0.01	0
Cumulative Proportion	0.65	0.86	0.96	0.99	1	1
The degrees of freedom for the null model are 15 and the objective function was 9.81
The degrees of freedom for the model are -6 and the objective function was 0
The total number of observations was 335 with MLE Chi Square = 0 with prob < NA
Shapiro-Wilk normality test
data: Z
W = 0.6177, p-value < 2.2e-16

## Sheet: DFA Statistics all variables
Linear Discriminant Analysis
Variables used: CBL.log1, CBW.log1, CH.log1, AL.log1, CBR.log1, CHR.log1, MC.log1, DC.log1, DSDI.log1, CA.log1, CAA.log1, CDA.log1
LDA Structure Matrix
	LD1	LD2	LD3	LD4	LD5	LD6	LD7	LD8	LD9	LD10	LD11	LD12
CBL.log1	0.212265	0.935552	-0.190412	0.593277	0.425822	-0.195758	-0.0210735	-0.0380405	-0.124562	-0.16433	-0.00438963	-0.094968
CBW.log1	0.187137	0.909786	-0.224224	0.69937	0.350072	-0.261458	-0.174896	-0.0139307	-0.102877	-0.174108	-0.0125569	-0.103339
CH.log1	0.233607	0.89416	-0.25497	0.518512	0.316033	-0.120322	-0.0781396	-0.0384102	-0.044643	-0.203	0.103962	-0.135921
AL.log1	0.229891	0.897	-0.254892	0.513279	0.324143	-0.107017	-0.0607967	-0.0225029	-0.096789	-0.161678	0.121448	-0.116086
CBR.log1	-0.00385954	0.347522	-0.23538	0.576998	-0.150094	-0.382775	-0.611073	0.0896499	0.0238445	-0.0837973	-0.0387773	-0.0627739
CHR.log1	0.182929	0.198883	-0.370347	-0.0743629	-0.285461	0.274718	-0.290096	-0.0358879	0.313838	-0.230764	0.463964	-0.212031
CA.log1	0.16636	0.357856	-0.124856	0.25175	0.0105921	-0.23916	-0.194821	-0.182751	0.639435	-0.543232	-0.0581059	-0.144567
MC.log1	0.79358	-0.534889	-0.234823	-0.293372	-0.102122	0.0897469	0.245117	-0.105593	0.0258158	0.0671348	0.0216179	0.0402647
DC.log1	0.109172	-0.827283	-0.455678	-0.496963	-0.137647	0.268293	0.176589	0.167203	0.0846761	0.0907354	-0.0388961	0.0933123
DSDI.log1	0.834843	-0.189642	0.0613108	-0.0736619	-0.0876744	-0.103152	0.24718	-0.470281	-0.0832346	0.0593494	0.127814	-0.0378742
CAA.log1	-0.12351	-0.0521814	0.351404	0.20645	0.328534	-0.397005	0.241475	-0.0626241	-0.0669222	-0.0122061	-0.625769	0.248027
CDA.log1	-0.0669455	-0.284921	-0.0879317	-0.375666	-0.211696	0.41548	0.0539004	0.225848	-0.529904	0.395909	0.539391	0.11137
Proportion of trace:
	LD1	LD2	LD3	LD4	LD5	LD6	LD7	LD8	LD9	LD10	LD11	LD12
	0.832	0.0839	0.0405	0.0143	0.0087	0.0074	0.0062	0.0041	0.0012	0.0008	0.0007	0.0003
Coefficients of linear discriminants:
	LD1	LD2	LD3	LD4	LD5	LD6	LD7	LD8	LD9	LD10	LD11	LD12
CBL.log1	8.08723	32.7838	4.24733	-42.9966	141.098	-8.97975	-123.646	-39.4814	2.82929	20.7969	1.77577	20.079
CBW.log1	1.16976	-29.1354	13.958	54.7264	5.85776	23.483	20.1442	2.84616	4.12108	-5.23179	5.4473	-0.517367
CH.log1	-19.7431	-6.30198	13.0999	-5.5056	-88.1772	-7.34777	45.8707	25.0757	-74.8118	-96.0435	-29.0251	-59.6581
AL.log1	12.3145	5.57043	-34.3561	-1.22951	-51.1597	-6.17749	56.0164	10.1578	67.3185	80.3985	22.1729	40.4108
CBR.log1	0.661507	68.7076	-42.2673	-112.858	-19.1698	-63.443	-55.6372	-5.22775	-13.8883	12.5627	-13.0251	2.58964
CHR.log1	3.77024	32.1271	13.3609	6.69875	124.485	77.514	-130.965	-74.9322	-7.03899	1.43031	-31.289	66.6328
CA.log1	7.71232	-20.6954	3.54891	-4.50386	37.316	-35.8225	-3.31044	12.5886	25.9141	9.05324	40.1651	13.934
MC.log1	37.3035	0.878394	7.22027	-0.259801	0.604991	1.90157	-2.27074	6.91665	1.68096	0.0556873	-1.0788	0.253604
DC.log1	-31.6792	-4.34579	-16.3436	0.185911	1.48221	-2.62918	3.46595	-5.96951	-1.73724	-0.371502	0.856109	-0.417447
DSDI.log1	-60.5427	-6.10492	-19.5333	0.665317	-3.30732	-7.89915	7.46402	-25.752	-7.03543	0.0702128	3.80521	-1.05772
CAA.log1	-6.1179	15.454	-1.78363	1.14269	-28.9267	24.9916	0.974067	-13.6482	-23.4266	-32.0966	-22.1364	29.1745
CDA.log1	-1.70513	-17.1923	25.2357	-4.02576	53.0155	-13.1545	-41.6275	0.888489	-39.3279	-60.1532	20.5263	14.9218
One-way ANOVA discriminant functions
	Response	LD1	:
	Df	Sum Sq	Mean Sq	F value	Pr(>F)
ldaGroups	36	38078	1057.7	1057.7	< 2.2e-16	***
Residuals	298	298	1
---
Signif. Codes:	0	***'	0.001	**'	0.01	*'	0.05	.'	0.1	'	'	1
	Response	LD2	:
	Df	Sum Sq	Mean Sq	F value	Pr(>F)
ldaGroups	36	6236.4	173.23	173.23	< 2.2e-16	***
Residuals	298	298	1
---
Signif. Codes:	0	***'	0.001	**'	0.01	*'	0.05	.'	0.1	'	'	1
	Response	LD3	:
	Df	Sum Sq	Mean Sq	F value	Pr(>F)
ldaGroups	36	2305.2	64.034	64.034	< 2.2e-16	***
Residuals	298	298	1
---
Signif. Codes:	0	***'	0.001	**'	0.01	*'	0.05	.'	0.1	'	'	1
	Response	LD4	:
	Df	Sum Sq	Mean Sq	F value	Pr(>F)
ldaGroups	36	2173.6	60.377	60.377	< 2.2e-16	***
Residuals	298	298	1
---
Signif. Codes:	0	***'	0.001	**'	0.01	*'	0.05	.'	0.1	'	'	1
	Response	LD5	:
	Df	Sum Sq	Mean Sq	F value	Pr(>F)
ldaGroups	36	1000.8	27.799	27.799	< 2.2e-16	***
Residuals	298	298	1
---
Signif. Codes:	0	***'	0.001	**'	0.01	*'	0.05	.'	0.1	'	'	1
	Response	LD6	:
	Df	Sum Sq	Mean Sq	F value	Pr(>F)
ldaGroups	36	312.69	8.686	8.686	< 2.2e-16	***
Residuals	298	298	1
---
Signif. Codes:	0	***'	0.001	**'	0.01	*'	0.05	.'	0.1	'	'	1
	Response	LD7	:
	Df	Sum Sq	Mean Sq	F value	Pr(>F)
ldaGroups	36	263.78	7.3272	7.3272	< 2.2e-16	***
Residuals	298	298	1
---
Signif. Codes:	0	***'	0.001	**'	0.01	*'	0.05	.'	0.1	'	'	1
	Response	LD8	:
	Df	Sum Sq	Mean Sq	F value	Pr(>F)
ldaGroups	36	199.3	5.5362	5.5362	< 2.2e-16	***
Residuals	298	298	1
---
Signif. Codes:	0	***'	0.001	**'	0.01	*'	0.05	.'	0.1	'	'	1
	Response	LD9	:
	Df	Sum Sq	Mean Sq	F value	Pr(>F)
ldaGroups	36	65.421	1.8173	1.8173	0.004076	**
Residuals	298	298	1
---
Signif. Codes:	0	***'	0.001	**'	0.01	*'	0.05	.'	0.1	'	'	1
	Response	LD10	:
	Df	Sum Sq	Mean Sq	F value	Pr(>F)
ldaGroups	36	57.492	1.597	1.597	0.01997	*
Residuals	298	298	1
---
Signif. Codes:	0	***'	0.001	**'	0.01	*'	0.05	.'	0.1	'	'	1
	Response	LD11	:
	Df	Sum Sq	Mean Sq	F value	Pr(>F)
ldaGroups	36	46.928	1.3035	1.3036	0.1226
Residuals	298	298	1
	Response	LD12	:
	Df	Sum Sq	Mean Sq	F value	Pr(>F)
ldaGroups	36	20.353	0.56537	0.5654	0.9799
Residuals	298	298	1
Percent correct classified
Acrocanthosaurus	0.846154
Afrovenator	1
Alioramus	0.5
Allosaurus	0.636364
Baryonyx	1
Berberosaurus	0.5
Carcharodontosaurus	1
Ceratosaurus	0.8
Ceratosaurus mesialmost	1
Coelophysis	0.857143
Daspletosaurus	0.9
Deinonychus	0.8
Dromaeosaurus	1
Dubreuillosaurus	1
Dubreuillosaurus mesialmost	1
Duriavenator	0.666667
Erectopus	0.666667
Genyodectes	1
Giganotosaurus	1
Liliensternus	0.428571
Majungasaurus	0.846154
Marshosaurus	1
Masiakasaurus	0.3
Megaraptor	1
Megalosaurus	1
Neovenator	1
Piatnitzkysaurus	1
Proceratosaurus	1
Proceratosaurus mesialmost	1
Raptorex	1
Suchomimus	0.75
Torvosaurus	1
Torvosaurus mesialmost	1
Troodon	1
Tyrannosaurus	0.923077
Velociraptor	1
Zanabazar	0.857143
% correct classified	85.07
