# Supplementary material for: Multivariate and Cladistic Analyses of Isolated Teeth Reveal Sympatry of Theropod Dinosaurs in the Late Jurassic of Northern Germany
Source: PLoS One. 2016 Jul 6;11(7):e0158334. doi: 10.1371/journal.pone.0158334 (PMC4934775; doi:10.1371/journal.pone.0158334)
Supplement: S7 Appendix — Reduced morphometric dataset for the comparison of overlapping taxa of Smith and Lamanna [74] and Hendrickx et al. [64]. (XLS) [file pone.0158334.s007.xls]

## Sheet: Morphometric Data Hendrickx et al. 2015
Taxa	Side	Position	Specimen	Source	CBL	CBW	CH	AL	CBR	CHR	CA	DC	CBL.log1	CBW.log1	CH.log1	AL.log1	CBR.log1	CHR.log1	CA.log1	DC.log1	Classification		Acrocanthosaurus	Allosaurus	Baryonyx	Carcharodontosaurus	Ceratosaurus	Daspletosaurus	Dromaeosaurus	Duriavenator	Eoraptor	Gorgosaurus	Indosuchus	Masiakasaurus	Suchomimus	Troodon	Tyrannosaurus	Velociraptor
Eoraptor	Left	pmx2	PVSJ 512	Hendrickx et al. 2015	2.5	1.62	6.74	7	0.648	2.696	73.7016	25	1.25276	0.963174	2.0464	2.07944	0.499562	1.30725	4.3135	3.2581	Eoraptor	1	6.57957930194811e-48	1.27807478978241e-38	2.45173440404157e-51	1.5644442749203e-83	1.26334919856778e-52	1.49971156660666e-46	6.40916722869558e-26	1.34758334146316e-47	1	2.78002723834084e-44	4.37561862679565e-48	4.07053167550766e-20	6.70013674391967e-43	1.95539514710784e-30	3.30355638450759e-61	8.84724071269193e-17
Eoraptor	Right	pmx2	PVSJ 512	Hendrickx et al. 2015	2.17	1.56	5.01	5.4	0.718894	2.30876	68.0276	30	1.15373	0.940007	1.79342	1.8563	0.541681	1.19657	4.23451	3.43399	Eoraptor	1	2.97296143028224e-42	1.64963589119447e-33	4.86246306120099e-41	1.34386682650515e-76	3.27272990835559e-48	6.82516336288059e-42	1.31516247303239e-22	5.75904149401542e-43	1	8.64601358947704e-39	9.68126608496259e-43	3.47778310424058e-18	1.63955694642579e-34	6.44437539980796e-31	1.30924426926698e-56	2.54590611290328e-16
Eoraptor	Right	pmx4	PVSJ 512	Hendrickx et al. 2015	2.08	1.61	4.17	4.88	0.774038	2.00481	58.0196	27.5	1.12493	0.95935	1.64287	1.77156	0.573259	1.10021	4.07787	3.3499	Eoraptor	1	1.47286773785712e-34	1.29604029407309e-23	5.46183687866507e-35	9.02567315496767e-65	2.27391771144568e-38	2.76114838827606e-33	1.87188526516938e-15	7.47376680658113e-34	1	2.1668201481711e-29	1.22260134984195e-32	6.14553992739554e-13	1.68835034551074e-28	8.11771810242425e-24	5.35379189175333e-48	1.6036034777685e-13
Eoraptor	Left	mx2	PVSJ 512	Hendrickx et al. 2015	2.69	1.82	5.55	5.67	0.67658	2.0632	73.6591	30	1.30563	1.03674	1.87947	1.89762	0.516756	1.11946	4.31293	3.43399	Eoraptor	1	5.16111431145728e-31	4.19323135416186e-22	6.69966493979778e-28	5.7796271386848e-66	1.44030378248802e-36	2.31725212451167e-29	7.39580288902454e-11	1.56529924065218e-30	0.999999	4.33668358342769e-26	2.09897005158413e-29	2.12072416111324e-07	1.34661730314138e-27	2.87092134645391e-19	9.33759212086733e-45	7.62591623171728e-07
Eoraptor	Left	mx4	PVSJ 512	Hendrickx et al. 2015	3.03	1.48	5.65	6.54	0.488449	1.86469	59.6425	27.5	1.39377	0.908259	1.89462	2.02022	0.397735	1.05246	4.105	3.3499	Velociraptor	0	1.4908828616891e-37	7.42330850863313e-29	7.95662963218788e-41	4.47567404001477e-81	1.80645161050332e-42	3.5340412965675e-35	3.51728686535833e-11	1.52082654778996e-35	0.00112986	3.52301653369977e-32	3.48137356599058e-35	8.34497271974712e-08	8.32614745966947e-39	1.23198187323853e-14	4.92154708468428e-50	0.99887
Eoraptor	Left	mx5	PVSJ 512	Hendrickx et al. 2015	3.56	1.69	5.48	6.89	0.474719	1.53933	52.129	27.5	1.51732	0.989541	1.86872	2.0656	0.388468	0.931899	3.97272	3.3499	Velociraptor	0	4.82224896799062e-31	1.9010809852205e-23	1.15506374710435e-34	3.22808071549041e-72	1.1444941085007e-35	2.25150062757001e-29	1.50546064318034e-07	7.17992738119073e-29	8.35204185285046e-09	6.53340985534407e-26	7.72995731575904e-29	4.6275167620882e-06	2.49988076330133e-35	4.62385680912632e-13	1.92389691965522e-43	0.999995
Eoraptor	Left	mx9	PVSJ 512	Hendrickx et al. 2015	2.49	1.75	5.11	6.43	0.702811	2.05221	47.9846	25	1.2499	1.0116	1.80993	2.00553	0.532281	1.11587	3.89151	3.2581	Eoraptor	1	2.74043574517585e-36	8.60958769943793e-25	1.8416514015204e-41	2.19834532081346e-69	1.75336338304896e-39	1.60882472800358e-34	1.74566942881758e-15	3.26756613030223e-35	1	1.9339295642633e-30	1.37975203607883e-33	7.78003870464001e-14	5.49688464017919e-29	5.29782559012301e-21	2.9847759098742e-48	1.2074136604261e-10
Eoraptor	Left	mx10	PVSJ 512	Hendrickx et al. 2015	2.7	1.22	4.58	6.02	0.451852	1.6963	46.0685	30	1.30833	0.797507	1.71919	1.94876	0.37284	0.991879	3.8516	3.43399	Velociraptor	0	1.17940163787896e-44	1.90469252882932e-36	3.60795719739381e-50	3.92711308092149e-94	1.30154016871792e-50	7.17337504690732e-43	5.03323666578015e-16	1.53076420300813e-43	0.000407156	1.21783442209261e-39	1.15166643863946e-42	3.21642732731738e-13	4.4975582050293e-42	4.5134132886135e-18	1.96047554258389e-56	0.999593
Eoraptor	Left	mx11	PVSJ 512	Hendrickx et al. 2015	2.32	1.42	2.34	3.5	0.612069	1.00862	41.5332	32.5	1.19996	0.883768	1.20597	1.50408	0.477518	0.697448	3.75029	3.51155	Velociraptor	0	1.90468260758779e-30	2.72037981898684e-22	1.97104827063851e-31	2.47099102346934e-75	1.05145462293607e-35	1.7200995390987e-28	2.18699266988061e-06	5.18237562400853e-29	4.41443719462485e-10	5.24283210091675e-25	1.54637703391544e-26	1.72791637275135e-06	1.75216338666073e-33	1.14506047113931e-13	2.09078294299252e-41	0.999996
Ceratosaurus	Left	dt7	NMNH 4735	Hendrickx et al. 2015	19	6.5	34.8	40.9	0.342105	1.83158	58.0361	13	2.99573	2.0149	3.57795	3.73529	0.294239	1.04083	4.07815	2.63906	Carcharodontosaurus	0	5.15464947022447e-06	7.61712989095509e-05	3.55975833425846e-25	0.961033	0.00673561	2.53686008194431e-08	1.79529208478832e-14	0.0296335	5.01305183021459e-45	0.00251668	1.40826677787644e-07	4.16636402136794e-18	1.19325454227583e-26	3.39904891396012e-26	4.19312741140564e-16	1.22032838460506e-35
Ceratosaurus	Left	dt9	NMNH 4735	Hendrickx et al. 2015	18.4	7.3	32.3	39.6	0.396739	1.75543	53.6658	13.33	2.96527	2.11626	3.50556	3.70377	0.33414	1.01358	4.00124	2.66236	Duriavenator	0	0.00278783	0.00538017	2.7317825217756e-22	9.92401865637037e-07	0.0861394	3.38909076315314e-05	4.61493581676615e-10	0.748739	9.90967221329109e-38	0.156874	4.53049900875782e-05	1.03965752865389e-13	8.30290116117934e-23	2.98581615806623e-21	1.18805132588191e-11	1.93439018960501e-27
Ceratosaurus	Right	dt6	NMNH 4735	Hendrickx et al. 2015	17.4	8.8	34.6	38.8	0.505747	1.98851	63.0931	11.5	2.91235	2.28238	3.57235	3.68387	0.409289	1.09477	4.16034	2.52573	Gorgosaurus	0	0.000242501	0.185932	2.33256066369624e-23	2.24767296173694e-15	0.0227609	0.00830527	2.30765113086798e-06	0.250187	6.74193398538373e-32	0.524211	0.00835967	6.99821853128345e-09	1.88828520526961e-24	8.06904023464023e-14	1.6408769388733e-09	8.90843251253109e-21
Ceratosaurus	Right	dt12	NMNH 4735	Hendrickx et al. 2015	15	8	28.3	29.4	0.533333	1.88667	70.9094	12.5	2.77259	2.19722	3.37759	3.41444	0.427444	1.0601	4.27541	2.60269	Gorgosaurus	0	3.25265089851286e-05	0.128149	1.82940890738499e-22	2.35282021541889e-17	0.00305123	0.0178892	8.23574222213249e-06	0.0456099	1.472010749743e-30	0.71292	0.0923395	1.54443606478501e-07	8.72473294405608e-25	4.52544591168001e-12	3.24952545766233e-09	1.67345576286662e-19
Masiakasaurus	/	Isolated, mesial	FMNH PR 2696 (small)	Hendrickx et al. 2015	2.24	2.54	6.49	6.64	1.13393	2.89732	76.4153	35	1.17557	1.26413	2.01357	2.0334	0.757965	1.36029	4.34918	3.58352	Eoraptor	0	8.932609811956e-25	1.32657462845727e-16	1.28214380527121e-10	2.62896731473216e-31	4.89933468988151e-32	4.98642522036997e-30	4.20132492734572e-24	4.53018690580973e-29	0.999917	6.16566318880904e-24	1.6749867821711e-31	1.8360005138192e-22	8.27920504558073e-05	5.86462182678724e-49	6.33268425552757e-47	2.85317494704853e-37
Masiakasaurus	/	Isolated, mesial	FMNH PR 2182	Hendrickx et al. 2015	2.32	2.21	6.1	6.49	0.952586	2.62931	70.0141	40	1.19996	1.16627	1.96009	2.01357	0.669155	1.28904	4.26288	3.71357	Eoraptor	0	2.29280123547689e-31	6.70451430494384e-25	1.60951670092597e-17	1.45270354679144e-52	5.13677444182676e-41	4.56982889611486e-36	3.96105084664809e-24	4.0430731661343e-36	1	9.9841613483174e-31	6.27172228557372e-38	5.68576761316846e-22	8.98519138639318e-12	8.69814586962845e-46	1.84832487453407e-52	3.60597949662094e-28
Masiakasaurus	Left	dt1	FMNH PR 2471	Hendrickx et al. 2015	2.79	3.48	7.7	7.94	1.24731	2.75986	74.9054	30	1.33237	1.49962	2.16332	2.19054	0.809735	1.32438	4.32949	3.43399	Suchomimus	0	2.35233301187472e-17	1.3783630497643e-06	0.0599968	2.69307713259175e-18	1.83374946804298e-22	3.98757914308187e-21	1.98137017038935e-18	8.2354770387747e-20	1.01097126441104e-08	2.54571365250464e-14	1.98958216729766e-21	3.02207490374633e-19	0.940002	3.90512727078329e-45	2.3430490313373e-39	3.60694983610197e-39
Masiakasaurus	Right	dt3	UA 8680	Hendrickx et al. 2015	2.86	2.04	5.96	6.23	0.713287	2.08392	71.2225	40	1.35067	1.11186	1.94018	1.97824	0.538414	1.1262	4.27975	3.71357	Eoraptor	0	4.18725146396389e-28	3.43387271251772e-22	1.11067353368918e-16	2.2222905229391e-64	7.41414707981725e-38	1.23369229273855e-29	7.36645688995346e-12	1.12197099165114e-30	1	1.78004826038098e-25	9.25831948092348e-31	1.88281317856637e-09	1.14916172967851e-17	3.20492700996209e-27	8.5473419152873e-46	1.56915242557248e-08
Masiakasaurus	Right	dt7	UA 8680	Hendrickx et al. 2015	3.04	1.85	4.3	4.76	0.608553	1.41447	62.3977	40	1.39624	1.04732	1.66771	1.75094	0.475335	0.881481	4.14943	3.71357	Velociraptor	0	2.68321439478248e-23	3.5934525201267e-18	2.86283171735476e-16	1.07406015150927e-63	9.45043492839688e-32	4.14394166199824e-23	3.76519625075566e-05	1.77305456640662e-24	0.000111046	2.46013797830969e-19	1.78378030752133e-22	0.000878219	5.59196165334981e-20	9.2839981245146e-17	7.39341084999768e-37	0.998973
Masiakasaurus	/	Isolated	FMNH PR 2221	Hendrickx et al. 2015	5.06	2.04	8.71	10.06	0.403162	1.72134	59.9743	18.33	1.80171	1.11186	2.27316	2.40333	0.338728	1.00113	4.11045	2.96166	Masiakasaurus	1	4.4228766418853e-23	4.87991941852634e-13	8.0453283241175e-35	7.67330662606757e-51	4.00759721579255e-22	2.3820848428549e-19	0.0395916	4.15062010814786e-17	1.21964993336102e-12	1.40905540080257e-15	9.60428835626537e-18	0.922119	1.32911640342096e-36	0.000888347	1.86870070480704e-33	0.037401
Masiakasaurus	/	Isolated	FMNH PR 2476	Hendrickx et al. 2015	2.41	1.29	4.58	4.77	0.53527	1.90041	70.738	50	1.22671	0.828552	1.71919	1.75267	0.428706	1.06485	4.27302	3.93183	Eoraptor	0	1.16678354189086e-42	1.60647927690535e-39	6.15587381810257e-32	7.93931646044305e-94	2.28218403471732e-55	3.03742022783581e-44	1.71686974074628e-19	2.3384246045708e-46	0.999714	4.00423647999785e-41	4.55046609916363e-46	8.24694362514527e-15	1.73266825216532e-31	1.38325586114566e-30	2.67434149450807e-59	0.000286383
Masiakasaurus	/	Isolated	FMNH PR 2201	Hendrickx et al. 2015	6.27	3.14	11.39	13.74	0.500797	1.81659	55.186	15	1.98376	1.4207	2.51689	2.69056	0.405997	1.03553	4.02867	2.77259	Dromaeosaurus	0	4.62957928668997e-18	2.15376747138391e-07	6.05091677119768e-32	3.63087887112965e-42	6.42197661484596e-16	5.08723252632883e-14	0.644518	4.01594284614258e-12	3.9055709243654e-15	1.24877275261765e-10	1.711612876824e-12	0.354553	2.19194377171159e-32	0.000905352	3.96153226583258e-27	2.36395236647619e-05
Masiakasaurus	/	Isolated	UA 9091	Hendrickx et al. 2015	2.76	1.37	4.34	5.45	0.496377	1.57246	52.0895	35	1.32442	0.86289	1.67523	1.86408	0.403047	0.944864	3.97198	3.58352	Velociraptor	0	1.16940039716272e-38	3.76626886053684e-32	1.25514155532436e-37	2.60512170318337e-87	1.82326326839877e-46	5.97790924562506e-38	7.91184683369519e-13	1.35808274196888e-38	1.45435373700093e-05	1.25656409948481e-34	4.09255428673286e-38	2.1761586297264e-10	1.91972081524453e-36	1.66707963512335e-19	2.34874836964981e-52	0.999985
Masiakasaurus	/	Isolated	FMNH PR 2696 (big)	Hendrickx et al. 2015	4.64	2.45	11.36	11.84	0.528017	2.44828	72.7047	15	1.72988	1.23837	2.51447	2.55257	0.423971	1.23787	4.30007	2.77259	Masiakasaurus	1	8.98077387814521e-27	1.76941504933154e-13	8.32364359708343e-39	4.53035506396518e-54	8.78982379908563e-25	2.96957797181334e-21	0.000828	1.76243219022341e-20	8.36477676382705e-05	1.85320067883276e-18	1.59456331762058e-20	0.992689	4.4473643232283e-37	0.00166752	9.29882159667855e-37	0.0047314
Indosuchus	Right	pmx1	AMNH 1753	Hendrickx et al. 2015	12.9	12.9	20	24.1	1	1.55039	56.0528	6.66	2.63189	2.63189	3.04452	3.22287	0.693147	0.936245	4.04398	2.03601	Indosuchus	1	6.41596948501652e-11	0.396305	1.74298098597383e-36	1.00117093329929e-17	0.0172489	0.0018949	1.63851670999648e-13	4.50119955040354e-05	1.13593643537157e-46	0.00029896	0.584207	4.89707330385114e-18	1.03292079263951e-39	1.37735577464132e-17	1.51616310159941e-07	6.66013397958197e-38
Indosuchus	Right	pmx2	AMNH 1753	Hendrickx et al. 2015	16	13.2	30	31	0.825	1.875	71.3639	9	2.83321	2.65324	3.43399	3.46574	0.60158	1.05605	4.28171	2.30259	Indosuchus	1	7.7537662619277e-08	0.053551	3.59941356661712e-28	8.98282833725697e-20	0.00127288	0.0598646	3.62741844522974e-11	0.00015663	2.77264452636529e-39	0.0128052	0.872346	4.55883363892407e-14	1.71347732959429e-30	3.28683525257034e-16	3.39534584415634e-06	1.23603247253023e-29
Indosuchus	Left	pmx3	AMNH 1753	Hendrickx et al. 2015	16	10	27	29	0.625	1.6875	66.6372	10	2.83321	2.3979	3.3322	3.4012	0.485508	0.988611	4.21416	2.3979	Indosuchus	1	2.11846441998339e-06	0.011463	2.5268963403086e-29	1.57241864551527e-18	0.0186674	0.0569842	7.39862150465444e-09	0.00714441	4.26241245490644e-36	0.0530198	0.852708	4.14395529274774e-11	5.89015137460982e-31	1.35126223858481e-12	1.11232949037238e-05	2.82418882747476e-24
Indosuchus	Left	pmx4	AMNH 1753	Hendrickx et al. 2015	16.6	13.3	29.1	36	0.801205	1.75301	52.6715	8.5	2.8679	2.66026	3.40453	3.61092	0.588456	1.0127	3.98288	2.25129	Allosaurus	0	5.20193860250814e-06	0.529578	3.16763796496646e-29	1.05690543220145e-20	0.0369662	0.099878	4.26209207190847e-09	0.00452631	5.18094025296779e-37	0.0263717	0.302653	2.4529826771343e-13	3.18915704251527e-29	2.96697763355803e-15	2.08688777683034e-05	1.61051860805094e-26
Duriavenator	Right	mx03	BMNH R332	Hendrickx et al. 2015	24.31	12.74	51.73	57.2	0.524064	2.12793	64.7384	11	3.2312	2.62031	3.96518	4.06389	0.421381	1.14037	4.18568	2.48491	Gorgosaurus	0	0.040485	0.00790109	2.8825121867291e-22	1.78874929010932e-12	0.145302	0.0740749	1.61986487749588e-10	0.284929	3.90850820466515e-36	0.441961	0.00533819	1.47453753886435e-13	7.22108944343628e-22	8.58764961506659e-20	8.31886120885792e-06	6.59654327344097e-26
Duriavenator	Right	mx06	BMNH R332	Hendrickx et al. 2015	20.97	8.01	39.42	49.15	0.381974	1.87983	50.8469	12.5	3.08968	2.19834	3.69932	3.91502	0.323513	1.05773	3.94829	2.60269	Duriavenator	0	0.00283732	0.00383414	4.43758015426118e-24	0.00272862	0.26052	9.36749735696804e-06	2.66435097338765e-12	0.612108	4.12969807311946e-40	0.117951	1.12940580264181e-05	1.44541718955498e-16	1.12491382458837e-21	8.27338873063433e-24	8.70706185051018e-12	5.58527346266707e-31
Baryonyx	Right	pmx06	BMNH R9951	Hendrickx et al. 2015	10.72	8.54	25.41	27.61	0.796642	2.37034	66.972	35	2.4613	2.25549	3.27374	3.35376	0.585919	1.21501	4.2191	3.58352	Baryonyx	1	2.59021510081815e-15	2.84348478214422e-17	0.999936	8.87830829913521e-46	8.80177620534644e-29	8.39713763774354e-21	1.18007490306649e-17	2.33753928304776e-22	4.13631840156317e-25	2.63888959794163e-17	1.874648306673e-24	1.42397948628307e-20	6.42675063572208e-05	4.02289314855864e-44	3.1280664773522e-33	4.93692745969214e-25
Baryonyx	Right	pmx07	BMNH R9951	Hendrickx et al. 2015	8.25	7.65	20.82	21.87	0.927273	2.52364	71.77	30	2.22462	2.15756	3.08283	3.12983	0.656106	1.25949	4.2873	3.43399	Baryonyx	1	9.6687291615933e-15	6.78625526978636e-12	0.999967	8.3501431871788e-40	4.21369349905121e-25	4.68021793866692e-18	1.73514906847474e-14	1.70333907106325e-19	3.40183099989416e-21	3.24094971476915e-14	1.22949094598812e-20	5.36650839189586e-17	3.32424230500187e-05	2.67645972851734e-39	1.68402485807715e-32	2.50428324547391e-25
Baryonyx	Left	mx5	BMNH R9951	Hendrickx et al. 2015	18.16	13.46	32.49	38.61	0.741189	1.7891	56.9434	35	2.95282	2.67139	3.51125	3.67908	0.554568	1.02572	4.05947	3.58352	Baryonyx	1	7.48047405407803e-10	2.92430142773377e-20	0.999969	1.48107506417854e-40	2.98500716786948e-25	4.79560518495862e-18	9.98350766337583e-24	3.01837218996686e-20	4.39275383034883e-38	1.97211609547392e-16	1.37447390681896e-22	1.66828006942891e-28	3.10382969305576e-05	1.59854040802094e-52	3.44684681295206e-23	6.79001887237912e-33
Baryonyx	/	Isolated	BMNH R9951, large with plaster block 14	Hendrickx et al. 2015	16.93	13.62	33.26	33.98	0.804489	1.96456	73.0705	35	2.88648	2.68239	3.53398	3.55478	0.590277	1.08673	4.30502	3.58352	Baryonyx	1	2.50939456407299e-12	1.07045499315011e-20	0.999999	2.34798955313123e-40	7.13004968691275e-27	1.42227856394497e-18	1.41680722299242e-25	5.18449190040911e-22	7.64587153384124e-40	5.72422759453474e-17	2.33329056209041e-22	2.30669400973718e-29	1.42643453311332e-06	3.87598734284417e-53	9.81813932474222e-25	3.66743636831522e-36
Baryonyx	/	Isolated	BMNH R9951, small, complete with transparent glue on the root tip	Hendrickx et al. 2015	12.06	10.01	26.63	26.8	0.830017	2.20813	76.1694	35	2.56955	2.3988	3.3189	3.32504	0.604325	1.16569	4.346	3.58352	Baryonyx	1	2.30048564463219e-15	8.84191246239774e-19	1	1.4046272194664e-43	1.09621809123398e-28	2.76807141849785e-20	2.22997235763583e-21	7.31692450213374e-23	1.26554603580577e-32	1.74736694380224e-17	1.49753919508173e-23	2.58597591677067e-24	2.60542309302731e-07	6.12793909328288e-48	6.51727154640727e-31	3.9155482759368e-31
Baryonyx	/	Isolated	BMNH R9951, root cut diagonally with distal root on it	Hendrickx et al. 2015	13.4	10.4	29.39	28.97	0.776119	2.19328	78.4804	35	2.66723	2.43361	3.41411	3.4002	0.574431	1.16105	4.37551	3.58352	Baryonyx	1	5.39109015201671e-14	9.65992958985917e-19	0.999999	2.74000289216248e-42	1.70109430771782e-27	4.46635618274439e-19	3.6079579835092e-21	8.59432096575079e-22	1.03489211521968e-32	1.49455466460634e-16	1.83752684742082e-22	7.20659011804619e-24	6.89457408013284e-07	5.41683594677669e-47	1.19053164555018e-28	3.67512307308445e-30
Baryonyx	/	Isolated	BMNH R9951, quite big with black dots on the upper root	Hendrickx et al. 2015	15.31	11.75	33.69	33.83	0.767472	2.20052	76.3846	40	2.79178	2.54553	3.54645	3.55048	0.56955	1.16331	4.34879	3.71357	Baryonyx	1	7.53217247200677e-17	1.07390940838572e-24	0.999999	3.01542002776306e-47	5.05337938730864e-33	5.77730770560227e-24	3.09807472693396e-27	7.54176483929205e-27	7.75769208340931e-38	1.5989620282628e-21	2.29169095864391e-28	2.1347808839907e-30	5.85229015918027e-07	2.32858990256935e-56	1.01791601686461e-32	1.63833138617816e-35
Baryonyx	/	Isolated	BMNH R9951, very small with very long root with white fractures	Hendrickx et al. 2015	9.01	8.44	20.79	21.05	0.936737	2.30744	75.9545	35	2.30358	2.24496	3.08145	3.09331	0.661005	1.19617	4.34321	3.58352	Baryonyx	1	3.51645351385714e-18	6.33272556712902e-18	1	5.65540921917438e-44	1.89251984997749e-30	2.11452809722241e-22	3.12433284480208e-21	1.65037619842824e-24	1.20604408811483e-30	1.06409074878049e-18	4.51152763279993e-25	3.84159245932935e-24	8.66237201045054e-08	1.42526989195574e-48	9.00676820248213e-36	6.59379850829105e-33
Baryonyx	/	Isolated	BMNH R9951, dark, missing entire root	Hendrickx et al. 2015	11.18	11.15	25.77	26.82	0.997317	2.30501	72.512	35	2.4998	2.49733	3.28728	3.32576	0.691805	1.19544	4.29745	3.58352	Baryonyx	1	5.73024839472775e-19	5.59037478632457e-21	1	2.7172158628629e-44	1.60498333184528e-32	2.15629370555909e-24	8.58884574887721e-27	5.98386792296869e-27	2.88906167399107e-38	4.19674710780408e-21	9.68662604558986e-28	7.34635694260465e-31	9.65055333612688e-08	5.09292900493037e-57	2.9971310496505e-36	1.80144603746473e-40
Baryonyx	/	Isolated	BMNH R9951, 22 quite small, complete, root complete, fractured on lingual side	Hendrickx et al. 2015	11.79	10.73	24.15	26.79	0.910093	2.04835	64.3463	35	2.54866	2.46215	3.22486	3.32468	0.647152	1.1146	4.1797	3.58352	Baryonyx	1	5.82430191467413e-16	2.02179192656483e-19	1	3.98593994085e-44	1.32514913248265e-29	1.03217367061937e-21	2.21403270311508e-23	5.43484289331245e-24	2.93895200687341e-36	1.00423685716685e-18	5.04167002402204e-25	9.94959030454234e-28	3.71840952995962e-07	2.4555476356842e-52	4.13099029582236e-32	4.51853001890723e-35
Baryonyx	/	Isolated	BMNH R9951, very small with part of the root	Hendrickx et al. 2015	8.82	7.5	16.86	18.01	0.85034	1.91156	68.2173	35	2.28442	2.14007	2.88256	2.94497	0.615369	1.06869	4.23725	3.58352	Baryonyx	1	1.32849831364183e-14	3.52195446728953e-15	1	2.17139766911173e-42	3.51485273288325e-26	1.65836754817492e-18	1.36288182987635e-16	2.40796044727319e-20	9.78591680350492e-29	4.80951310958894e-15	1.63407049588386e-20	1.12185058058541e-19	5.22115381455663e-08	1.06642037458634e-41	2.54262003277067e-30	8.72985136693952e-27
Baryonyx	/	Isolated	BMNH R9951, small with tip recontstucted block 14	Hendrickx et al. 2015	9.3	7.95	17.91	17.96	0.854839	1.92581	74.676	35	2.33214	2.19165	2.93969	2.94233	0.617798	1.07357	4.32646	3.58352	Baryonyx	1	2.54201050942723e-14	2.84375235557304e-15	1	1.43253316119432e-40	1.09825041952694e-25	9.89313315539229e-18	8.58782743602689e-18	3.17119068898339e-20	3.01535145807751e-30	1.71671459061136e-14	1.89302577552988e-19	1.38744511970547e-20	8.96140510691656e-08	3.27561074256813e-42	9.85523272708592e-29	1.53973854648556e-28
Baryonyx	/	Isolated	BMNH R9951, small with root very elongated block 14	Hendrickx et al. 2015	9.27	7.34	20.44	19.56	0.791802	2.20496	81.9581	35	2.32923	2.12106	3.06526	3.02335	0.583222	1.1647	4.41834	3.58352	Baryonyx	1	9.1492506616546e-15	3.60702409556877e-15	1	2.86924652305246e-42	2.43655628108942e-26	5.16741170481293e-18	8.53295161496004e-16	2.65344462001429e-20	5.02680200359904e-25	1.20281414272354e-14	3.3123759873348e-20	1.71117252097799e-17	3.38765096177853e-07	4.57307582314344e-39	2.45427587893051e-30	3.94641744765662e-24
Baryonyx	/	Isolated	BMNH R9951, 26 with large plastic stuff on the middle root	Hendrickx et al. 2015	15.84	13.25	36.48	37.69	0.83649	2.30303	73.4233	35	2.82376	2.65676	3.62381	3.65558	0.607856	1.19484	4.30977	3.58352	Baryonyx	1	2.70970275182499e-15	5.94596853264479e-22	0.999998	1.45090652891167e-44	1.98629748709229e-30	7.71702456157369e-22	5.86070617775505e-26	8.17964130219823e-25	2.55113912273953e-37	1.04831754892083e-19	2.54874797203316e-26	1.32787998947388e-29	2.19666568830197e-06	6.43991174900067e-55	1.29192271511757e-30	6.9071266721888e-36
Baryonyx	/	Isolated	BMNH R9951, 278 broken	Hendrickx et al. 2015	19.3	14.41	42.83	41.67	0.746632	2.21917	80.1749	30	3.01062	2.73502	3.78032	3.7535	0.557689	1.16912	4.39661	3.43399	Baryonyx	1	9.90118122559833e-09	1.78375928155428e-16	0.999977	5.63006798053262e-35	8.79237419472823e-22	5.36253774060118e-14	1.79649140780686e-21	2.37223430604857e-17	1.77251155715707e-35	9.40345357727245e-13	6.53839125422367e-18	1.69669051911007e-24	2.31152022777688e-05	2.98000228856596e-46	4.8144721303553e-20	1.26947440365466e-31
Suchomimus	/	Isolated	UC G67-1	Hendrickx et al. 2015	18.6	14.9	48.5	53	0.801075	2.60753	65.9749	25	2.97553	2.76632	3.90197	3.98898	0.588384	1.28302	4.20432	3.2581	Baryonyx	0	1.35089279058187e-06	1.81117567117751e-11	0.641817	9.82479625642935e-34	1.2512101080305e-18	7.14951857514287e-12	2.36895038858507e-16	2.16452634773288e-14	1.32581703170738e-26	2.61549695625844e-10	1.97119609747904e-16	4.62275798242756e-20	0.358182	7.02254845877123e-41	1.26507799339038e-19	6.30690345171913e-26
Suchomimus	/	Isolated	UC G35-9 (smallest one)	Hendrickx et al. 2015	15.2	11.3	32.4	34	0.743421	2.13158	70.9547	30	2.78501	2.5096	3.50856	3.55535	0.555849	1.14154	4.27604	3.43399	Baryonyx	0	3.130396629043e-09	3.1199483500252e-14	0.999994	5.4438359010394e-37	2.01182937515535e-21	4.01617731757275e-14	5.86745041680651e-17	2.37099816358738e-16	9.0745591449254e-31	4.66894490686026e-12	1.38665090114229e-17	3.77841587714008e-20	6.20728817118734e-06	2.85457945313319e-41	1.7099511146082e-22	2.34521051054471e-26
Suchomimus	/	Isolated	UC G26-5 (biggest one)	Hendrickx et al. 2015	15.9	10.8	41.7	47.8	0.679245	2.62264	58.299	25	2.82731	2.4681	3.7542	3.88773	0.518344	1.2872	4.08259	3.2581	Suchomimus	1	2.46717561489342e-07	4.30604655260024e-10	0.000138009	2.42972878905552e-34	4.75585541722177e-18	2.1616426298187e-12	2.15374595903105e-12	1.5304806595795e-13	1.16567181506522e-19	1.36012559850826e-09	3.30258148646489e-16	1.01629566059789e-15	0.999862	6.27716825085751e-34	1.84627439406723e-21	5.49879617694661e-19
Suchomimus	/	Isolated	UC G73-3 (medium laterally compressed one)	Hendrickx et al. 2015	15.1	9.8	41.2	43.1	0.649007	2.72848	72.6488	25	2.77882	2.37955	3.74242	3.78646	0.500173	1.316	4.29931	3.2581	Baryonyx	0	2.4567143475662e-05	1.31445227017329e-07	0.945156	1.54107189184009e-31	1.27822682611825e-15	1.20304084698445e-09	1.24393730548558e-08	1.61175647232091e-10	6.63290352522366e-17	4.36705576265796e-07	1.28881319548243e-13	1.61005927853974e-10	0.0548188	1.47077524433262e-29	3.02684572994594e-20	1.61229323157602e-15
Suchomimus	/	Isolated	UC G34-12 (most completed laterally compressed one)	Hendrickx et al. 2015	13.4	9.7	39.3	41	0.723881	2.93284	73.2827	25	2.66723	2.37024	3.69635	3.73767	0.544578	1.36936	4.30788	3.2581	Baryonyx	0	3.38910183092514e-07	4.8814133293496e-08	0.656263	2.56231206613143e-34	1.10035105578135e-17	3.15923415320038e-11	4.18339696658236e-09	1.61849921298353e-12	7.19579929834968e-14	1.15838955991003e-08	2.18864705449447e-15	9.14112752521814e-11	0.343736	1.7217613587538e-30	7.47800157607833e-23	1.13013339126265e-15
Suchomimus	/	Isolated	UC G100-4 (small one)	Hendrickx et al. 2015	14.5	9.5	37.3	39	0.655172	2.57241	72.5073	32.5	2.74084	2.35138	3.64545	3.68888	0.503905	1.27324	4.29739	3.51155	Baryonyx	0	1.69293577196428e-11	4.21422882809206e-16	0.999231	9.45747563270587e-41	5.61618577606095e-25	1.11710590116079e-17	3.13951675888171e-16	8.80360344504901e-19	9.43394926799143e-24	1.14739570407442e-14	3.91612036552281e-22	1.92137281842277e-18	0.000768656	3.54791036383552e-41	1.35300418369389e-28	3.36023691020096e-22
Suchomimus	/	Isolated	UC G22-7 (complete one with root)	Hendrickx et al. 2015	12.8	9.8	38.5	39.5	0.765625	3.00781	76.1629	35	2.62467	2.37955	3.6763	3.7013	0.568505	1.38825	4.34592	3.58352	Baryonyx	0	3.21379171032313e-16	4.8068155286953e-20	0.984396	4.13644449969272e-47	2.05252394361259e-31	4.51503151367174e-23	1.90380905268042e-20	8.14108071061962e-25	4.8263840010614e-21	5.35598530791986e-20	1.8209698779383e-28	3.32560792200539e-22	0.0156043	6.12984238742903e-48	1.32747856330142e-35	1.19756879271335e-25
Suchomimus	/	Isolated	UC G34-12 (with big mesial wear facet)	Hendrickx et al. 2015	17.2	11.6	38.8	38	0.674419	2.25581	79.6702	32.5	2.90142	2.5337	3.68387	3.66356	0.515466	1.18044	4.39037	3.51155	Baryonyx	0	3.78153140978775e-10	3.60271956548215e-17	0.999988	3.65988807555643e-37	1.8051844873234e-23	7.80563176419877e-16	6.41581944024555e-20	3.36055495914607e-18	2.36806610086224e-32	9.49832659609502e-14	1.0175433356474e-19	1.93604684266517e-22	1.21006693072476e-05	1.34423186275081e-44	1.20138529630775e-23	2.55092805161052e-28
Suchomimus	/	Isolated	UC G34-7 (smallest complete one)	Hendrickx et al. 2015	9	8.3	18.2	19.5	0.922222	2.02222	68.2598	30	2.30259	2.23001	2.95491	3.02042	0.653482	1.10599	4.23786	3.43399	Baryonyx	0	7.18774266297911e-13	1.41425450785144e-11	1	1.59694460471772e-37	1.0173014838597e-22	8.69304651776354e-16	3.88452937876127e-15	1.29980764317563e-17	8.85429713787824e-29	1.96057494944295e-12	1.58450337632469e-17	1.36217626926146e-18	1.12894389714444e-07	1.2547586821375e-39	6.53482426564705e-28	6.20778681904867e-28
Suchomimus	/	Isolated	UC G54-4 (most complete one)	Hendrickx et al. 2015	19.9	15	47.6	47.8	0.753769	2.39196	77.3974	25	3.03975	2.77259	3.88362	3.88773	0.561767	1.22141	4.36179	3.2581	Baryonyx	0	1.76351609808504e-05	1.5960213905466e-11	0.99982	5.83901822965974e-31	7.69994963277406e-17	6.77442493582795e-10	1.30057278592144e-16	8.21632971265871e-13	7.80234492057895e-31	6.60265255683548e-09	6.07711893134964e-14	1.24483169066192e-19	0.000162421	1.13207710828707e-39	1.88746435725376e-16	3.69623714843445e-27
Allosaurus	Right	mx1	USNM 8335	Hendrickx et al. 2015	16.7	13.4	34.1	45	0.802395	2.04192	40.6061	11	2.87356	2.66723	3.5582	3.82864	0.589116	1.11249	3.72825	2.48491	Allosaurus	1	3.97047851659814e-05	0.950795	2.67384395229336e-25	3.73279093012603e-22	0.000126944	0.0022372	1.19660634199888e-09	2.69928092760099e-05	1.01759313987447e-27	0.0427759	0.00399759	2.64413547797635e-15	6.93447414368331e-13	1.62345261852187e-18	6.17789383454348e-07	4.99786711282192e-23
Allosaurus	Right	mx10	USNM 8335	Hendrickx et al. 2015	18.7	6.9	31.9	35	0.368984	1.70588	64.8128	13.33	2.98062	2.06686	3.49347	3.58352	0.314069	0.995428	4.18681	2.66236	Duriavenator	0	0.000285802	0.000478656	7.42613730629486e-24	0.189657	0.214531	1.87823352012733e-05	3.05899529156643e-13	0.460626	3.47358697843952e-43	0.134209	0.000193019	4.11360894130127e-16	3.80968661487396e-26	2.86263721279187e-23	2.01012422652422e-11	3.2143978891738e-33
Allosaurus	/	right pmx	CM 11844	Hendrickx et al. 2015	17.9	17.3	39.2	39.5	0.96648	2.18994	75.9199	12	2.93916	2.9069	3.69387	3.7013	0.676245	1.16	4.34276	2.56495	Allosaurus	1	0.000665447	0.427403	2.02664883423791e-13	8.04498698151985e-18	7.20772469838275e-05	0.338102	1.75354520005144e-12	0.000117989	2.96053374234101e-37	0.16904	0.064598	2.84767873194898e-16	5.80741179123234e-17	5.04410263230865e-26	1.52916146737652e-06	3.79580496298784e-32
Allosaurus	Left	pm02	CM 21703	Hendrickx et al. 2015	12.6	14.5	33.8	34.8	1.15079	2.68254	74.9739	10	2.61007	2.74084	3.54962	3.57795	0.765837	1.3036	4.33039	2.3979	Allosaurus	1	7.31730347574316e-11	0.999977	1.9948351432327e-18	5.96854631180875e-18	1.15842405524838e-08	1.13016587102381e-06	1.41912735814721e-14	9.81646170932661e-09	1.76316761550221e-36	2.06193773629301e-05	1.04185819190536e-06	1.8543091049865e-18	4.29323198693817e-21	1.53988001111696e-28	3.806143605988e-17	1.37481476019302e-38
Allosaurus	Left	pm04	CM 21703	Hendrickx et al. 2015	15.5	12.8	34.8	35.1	0.825806	2.24516	76.1093	11	2.80336	2.62467	3.57795	3.58629	0.602022	1.17717	4.34522	2.48491	Allosaurus	1	3.59239023600271e-06	0.851797	2.71625870539019e-19	2.36328164765665e-21	4.45796923402677e-05	0.0491012	2.84534845826681e-08	0.000214234	1.17153139763249e-31	0.0645764	0.0342631	8.57696408420776e-11	4.09255144271173e-22	3.57594439162533e-17	4.64810820843993e-09	1.32302759562683e-24
Allosaurus	Right	pmx03	AMNH851	Hendrickx et al. 2015	17.95	17.72	36.4	38.02	0.987187	2.02786	71.0715	9.5	2.9418	2.92959	3.62167	3.66407	0.68672	1.10785	4.27766	2.35138	Indosuchus	0	8.39698652640341e-06	0.346477	3.28607625241929e-21	7.62855583703474e-17	0.00119856	0.234134	7.19101338826936e-14	0.000125113	2.59937556768597e-42	0.0390564	0.378989	4.99144937441907e-18	2.40349019210802e-24	3.37699747876214e-24	1.23866725912169e-05	1.22666264133255e-35
Allosaurus	Right	mx09	AMNH851	Hendrickx et al. 2015	22.2	9.74	43.67	48.75	0.438739	1.96712	63.6023	11	3.14415	2.37398	3.7993	3.90701	0.363767	1.08759	4.16825	2.48491	Duriavenator	0	0.000966859	0.00281728	1.97839990627558e-25	2.61974036939241e-07	0.355866	0.00104975	1.08472455855387e-11	0.481436	2.60613825652516e-40	0.156978	0.000885376	1.01166717027163e-14	5.10002517188916e-26	2.57987658273439e-20	9.01781747990998e-09	1.66380493196917e-29
Acrocanthosaurus	/	Isolated	SMU Acrocan.	Hendrickx et al. 2015	30.7	19	89.5	95.4	0.618893	2.91531	69.6874	12	3.45632	2.99573	4.50535	4.56851	0.481742	1.36489	4.25827	2.56495	Acrocanthosaurus	1	0.983215	0.000106866	2.78033246776122e-16	5.45373498246993e-17	8.60459076828992e-05	0.0112793	4.55086744931971e-13	0.000372952	5.94063246441544e-28	0.00493092	1.29143453743952e-06	1.01927783716017e-15	4.39614786654725e-11	2.29406256383477e-26	7.39093572485971e-06	6.45898002541989e-25
Acrocanthosaurus	/	Isolated	SMU 73417	Hendrickx et al. 2015	23.1	10.6	58.9	60.8	0.458874	2.54978	74.2802	14	3.18221	2.45101	4.09268	4.1239	0.377665	1.26689	4.32122	2.70805	Gorgosaurus	0	0.197501	0.012648	1.55775173290328e-14	1.25393791837844e-09	0.00289915	0.00215323	1.26042368750466e-09	0.157372	1.94335501528719e-30	0.627405	2.21088745136501e-05	8.96151707083957e-12	1.43090300351459e-14	1.33217799309958e-22	1.31948139933181e-10	3.85076908800589e-24
Acrocanthosaurus	Right	pm01	NCSM 14345	Hendrickx et al. 2015	21.12	16.16	49.12	50.35	0.765152	2.32576	74.4988	11.5	3.09648	2.84258	3.91442	3.93866	0.568237	1.2017	4.32412	2.52573	Daspletosaurus	0	0.0071175	0.0587795	1.21465949933543e-16	1.22988955704485e-19	0.000447632	0.713115	6.07513603931968e-10	0.00190176	1.69956405224192e-32	0.198829	0.0197944	8.90434355930082e-13	4.24856075379942e-18	7.70853604397441e-21	1.52435604278772e-05	4.71544657917373e-25
Acrocanthosaurus	Right	pm03	NCSM 14345	Hendrickx et al. 2015	28.63	16.61	62.9	63.42	0.580161	2.197	75.8887	13.33	3.38879	2.86847	4.15732	4.16542	0.457527	1.16221	4.34236	2.66236	Acrocanthosaurus	1	0.851401	1.39954556585898e-05	4.59551385313329e-16	2.91069277216943e-14	0.000814809	0.0926304	2.33082999428124e-14	0.00274602	1.07992440837811e-37	0.0507561	0.000563194	4.03975071677758e-17	1.37299921426946e-16	7.79476882419706e-27	0.00107476	6.22797288630245e-29
Acrocanthosaurus	Left	pm01	NCSM 14345	Hendrickx et al. 2015	20.56	20.82	49.17	49.51	1.01265	2.39154	77.0492	13	3.07084	3.08283	3.91542	3.92217	0.69945	1.22128	4.35734	2.63906	Daspletosaurus	0	0.0529895	0.214862	2.5033920248283e-08	7.45792652410003e-17	2.70311835321339e-05	0.544969	5.77505875316891e-14	7.82494095262596e-05	8.92130641784573e-37	0.180473	0.00659682	3.97316887175808e-18	1.50751814497897e-11	5.38994835894366e-31	4.98418896146595e-06	7.97915518648495e-34
Acrocanthosaurus	Left	pm03	NCSM 14345	Hendrickx et al. 2015	24.05	16.59	59.51	63.44	0.689813	2.47443	69.6412	12	3.22087	2.86733	4.10281	4.16573	0.524618	1.24543	4.25761	2.56495	Daspletosaurus	0	0.269908	0.0233326	1.8831349519658e-15	5.67825085164197e-19	0.0007362	0.473202	1.07322526808376e-09	0.00605088	7.98218129058876e-30	0.225235	0.00151275	1.2229555387008e-12	1.14986516791961e-14	9.15044814551715e-22	2.19158727894959e-05	4.88933447067707e-23
Acrocanthosaurus	Left	mx01	NCSM 14345	Hendrickx et al. 2015	26.01	16.87	51.84	63.55	0.648597	1.99308	52.1661	13.33	3.29621	2.88312	3.96727	4.16744	0.499924	1.0963	3.97342	2.66236	Acrocanthosaurus	1	0.980373	4.50012963467577e-05	4.53174402725878e-17	2.1160598490878e-19	0.000142466	0.0102124	6.33756818817851e-13	0.000469557	1.16332750128792e-34	0.00837446	3.91339097092569e-05	1.3567112691091e-17	1.43283645023352e-13	6.98350543661311e-27	0.000344454	4.71805407062756e-26
Acrocanthosaurus	Left	mx02	NCSM 14345	Hendrickx et al. 2015	38.87	20.28	90.06	93.61	0.521739	2.31695	72.7096	13	3.68562	3.05777	4.51152	4.54976	0.419854	1.19905	4.30013	2.63906	Acrocanthosaurus	1	0.998539	3.5781697638948e-09	5.02146473303925e-18	4.95953510441136e-11	8.98107188363556e-05	0.000512715	2.74288520852823e-20	8.24101218842765e-05	1.10451354484558e-43	0.000204559	2.3407595158148e-07	1.28055920936e-23	1.13143833758463e-16	6.48224428042898e-35	0.000571419	5.63217498587737e-36
Carcharodontosaurus	Right	mx03	SGM Din-1	Hendrickx et al. 2015	40.6	17.1	72	81	0.421182	1.7734	62.6144	8.5	3.7281	2.89591	4.29046	4.40672	0.351489	1.02007	4.15284	2.25129	Carcharodontosaurus	1	1.07951088748298e-05	4.85190046700627e-12	1.48737117369558e-37	0.955589	0.0441292	3.63746009750116e-07	7.41697193812977e-28	3.9881436505162e-05	2.62387695316477e-61	3.66941699424869e-07	6.79139515402506e-08	6.1257165180688e-32	1.44101382863053e-35	2.29511209556393e-36	0.000230597	8.44372862141388e-51
Carcharodontosaurus	Right	mx05	SGM Din-1	Hendrickx et al. 2015	41.4	16.6	73	75	0.400966	1.76329	71.1153	9.5	3.74715	2.8679	4.30407	4.33073	0.337162	1.01642	4.27827	2.35138	Carcharodontosaurus	1	8.92228385216144e-10	4.78147592509941e-17	2.8335558283174e-40	0.999998	2.07462622512407e-06	1.79472922458009e-11	1.00577555650959e-34	9.47385238321529e-10	7.84517569989629e-68	5.28369097015946e-11	1.21740534593278e-11	2.15609906858568e-38	8.74326813401277e-38	1.53388137850761e-43	4.88416615220636e-08	8.32421586769949e-59
Carcharodontosaurus	Right	mx06	SGM Din-1	Hendrickx et al. 2015	41.1	15.5	69	77	0.377129	1.67883	63.1653	9	3.74005	2.80336	4.2485	4.35671	0.320001	0.985381	4.16146	2.30259	Carcharodontosaurus	1	2.75684058234639e-12	1.92708388165921e-19	2.96713827786601e-44	1	3.82892297412354e-08	6.60622474602507e-15	1.57657142995187e-37	1.36743475730928e-11	1.59985755276459e-72	6.12441160953835e-14	3.67336731224902e-15	8.19973598799295e-42	1.60288660491592e-42	2.56020430307351e-47	5.98845267036186e-12	2.71958785109119e-63
Carcharodontosaurus	/	Isolated	SGM Din-1	Hendrickx et al. 2015	40.4	15.9	80.9	93.4	0.393564	2.00248	59.6703	10	3.72328	2.82731	4.4055	4.54754	0.331865	1.09944	4.10545	2.3979	Carcharodontosaurus	1	2.91752183171949e-06	1.17863357214687e-12	5.33507425080773e-33	0.999867	0.000128235	7.93928714849254e-10	2.84606439622458e-28	1.54862196619908e-06	8.6413355697712e-60	3.01043908651892e-08	3.15117261649816e-11	6.84047673743131e-33	3.39014465417143e-30	1.18593102626081e-40	1.34699809041304e-09	4.78039605970764e-51
Carcharodontosaurus	/	Isolated	UCRC PV6	Hendrickx et al. 2015	45.1	16.8	102.6	113	0.372506	2.27494	65.1942	8.5	3.83081	2.8792	4.64054	4.7362	0.316638	1.1863	4.19259	2.25129	Carcharodontosaurus	1	6.62817440333705e-12	4.10669339051556e-17	3.03601958830551e-41	1	2.32054527298467e-08	7.59564109876341e-15	6.5164903254622e-35	5.58479059843995e-11	3.42053105293104e-67	4.89502267772326e-13	4.13160821229988e-16	3.14502134506201e-39	2.12614763757732e-37	6.36237865159089e-46	4.9557366266925e-15	7.9724528756768e-60
Carcharodontosaurus	/	Isolated	MNN IGV6	Hendrickx et al. 2015	43.8	22.6	85	89.9	0.515982	1.94064	69.3641	10.5	3.80221	3.16125	4.45435	4.50976	0.416063	1.07863	4.25368	2.44235	Tyrannosaurus	0	0.0126475	6.8777392238632e-12	5.35771756292983e-28	8.92973165166523e-09	0.000933386	0.000136463	1.43028570652742e-25	1.0259344564008e-05	9.56439612107977e-54	4.00198451208703e-06	6.74852055484581e-07	2.83675529267566e-29	5.23615698611851e-26	1.17545009094704e-36	0.986268	7.5025562073254e-44
Carcharodontosaurus	/	Isolated	MNN IGV10	Hendrickx et al. 2015	30.1	19.3	60.6	67.8	0.641196	2.01329	63.3539	11.5	3.43721	3.01062	4.12066	4.2312	0.495425	1.10303	4.1644	2.52573	Acrocanthosaurus	0	0.711447	8.36742679993196e-06	5.17361000052125e-20	1.84009033739441e-16	0.00375677	0.157933	4.02009290232242e-15	0.0020992	3.67521733845263e-40	0.0100154	0.000753598	5.89410523126975e-19	1.95499243664257e-19	5.14178861081865e-27	0.113987	3.23672946506958e-30
Carcharodontosaurus	/	Isolated	MNN GAD12	Hendrickx et al. 2015	32.1	18.2	67.4	76.6	0.566978	2.09969	61.3849	14	3.49953	2.95491	4.22537	4.35157	0.449149	1.1313	4.13332	2.70805	Acrocanthosaurus	0	0.99893	5.10584402276522e-08	2.33305872219413e-16	5.61092240546594e-16	1.89346959710407e-05	0.000526213	5.42921725527655e-17	7.15072128492694e-05	7.84610144334042e-40	0.000361796	4.05871188403094e-07	4.98578352713754e-21	6.43034605990993e-15	2.74969598263252e-32	9.10310823537231e-05	4.17424115761419e-31
Gorgosaurus	Left	d03	USNM 12814 (AMNH 5428)	Hendrickx et al. 2015	22.2	15.8	40	45.1	0.711712	1.8018	62.4282	10	3.14415	2.82138	3.71357	3.83081	0.537494	1.03026	4.14991	2.3979	Daspletosaurus	0	0.00329793	0.00169212	1.40899634799243e-24	4.0611809736281e-18	0.0355806	0.721355	4.42507215725359e-12	0.00758052	2.02872416527251e-39	0.0439013	0.158081	1.17746193432524e-15	1.0893028990755e-25	2.81763699379506e-20	0.028511	2.03069055760797e-28
Gorgosaurus	Left	d07	USNM 12814 (AMNH 5428)	Hendrickx et al. 2015	20.6	14.6	38.9	45	0.708738	1.88835	59.6729	10.5	3.07269	2.74727	3.68638	3.82864	0.535755	1.06069	4.1055	2.44235	Daspletosaurus	0	0.0067177	0.0318053	2.60101167102238e-22	3.1917013458732e-19	0.0211168	0.657319	1.11753018179394e-09	0.0193402	1.0861834936937e-35	0.163851	0.0991595	2.21640078578393e-13	5.0738277433999e-23	1.0286387185855e-18	0.000690173	4.2545410364263e-25
Gorgosaurus	Left	d09	USNM 12814 (AMNH 5428)	Hendrickx et al. 2015	20.3	14.9	42.5	45.1	0.73399	2.0936	69.5468	10	3.05871	2.76632	3.77276	3.83081	0.550425	1.12933	4.25628	2.3979	Daspletosaurus	0	0.000336193	0.0570708	9.16240822323121e-23	3.13726607203665e-19	0.00589857	0.638155	6.89509510844953e-10	0.0051198	1.53656741873643e-35	0.133407	0.159942	7.28620012567565e-13	4.10497585322999e-24	9.24624934101522e-18	7.1342314354473e-05	8.74352303717717e-26
Gorgosaurus	Left	d11	USNM 12814 (AMNH 5428)	Hendrickx et al. 2015	16.6	12.4	29.6	35.6	0.746988	1.78313	55.6579	11	2.8679	2.59525	3.421	3.60005	0.557893	1.02358	4.03703	2.48491	Allosaurus	0	0.00103988	0.418323	1.50376840994946e-21	3.86388095089292e-21	0.00638619	0.238189	1.71890202041774e-07	0.0138445	5.49757804832201e-33	0.203509	0.118699	2.32362301101914e-11	8.6295314401276e-23	1.07264711849716e-16	9.50223412036193e-06	8.95959230027004e-23
Gorgosaurus	Left	d12	USNM 12814 (AMNH 5428)	Hendrickx et al. 2015	17.9	12.6	27	33.1	0.703911	1.50838	54.5654	11.5	2.93916	2.61007	3.3322	3.5293	0.532926	0.919637	4.01756	2.52573	Daspletosaurus	0	0.0325964	0.00477345	1.72701535574721e-22	5.29005001856506e-19	0.0638701	0.574129	7.43863695637146e-10	0.0348308	8.30998217242721e-36	0.0821377	0.188709	1.44172952024548e-13	1.56458773529423e-24	3.08467439933304e-19	0.0189532	3.22614862620406e-25
Daspletosaurus	Right	d04	BMNH R4863	Hendrickx et al. 2015	28.99	20.3	56.18	60.6	0.700241	1.93791	67.2881	10	3.40086	3.05871	4.0462	4.12066	0.53077	1.0777	4.22374	2.3979	Tyrannosaurus	0	0.0078647	3.592166534304e-06	1.39090019303379e-24	3.82971286088399e-17	0.00405596	0.185371	1.48344906623455e-16	0.000331869	1.65590885005601e-43	0.002175	0.00545055	3.69612171186325e-20	1.20242847789793e-24	7.10350766193332e-26	0.794747	4.45883967458167e-33
Daspletosaurus	Right	d08	BMNH R4863 Cutler collection	Hendrickx et al. 2015	26.79	18.15	43.82	51.84	0.677492	1.63568	57.6832	12	3.32468	2.9523	3.80265	3.96727	0.5173	0.969143	4.07215	2.56495	Tyrannosaurus	0	0.173736	2.24177877442829e-07	1.16880366117643e-21	5.17204120829184e-18	0.00103432	0.0257974	1.315637858538e-16	0.000227362	1.69207358546724e-42	0.000527358	0.000324764	9.49438106672608e-21	2.657413241364e-22	1.16074461582404e-28	0.798353	3.55720428870523e-32
Daspletosaurus	Right	d10	BMNH R4863 Cutler collection	Hendrickx et al. 2015	25.87	18.3	54.4	57.32	0.707383	2.10282	70.3873	10.5	3.29101	2.96011	4.01458	4.06595	0.534962	1.13231	4.26812	2.44235	Daspletosaurus	1	0.0184903	0.00051159	2.55086235855914e-21	1.30951771938647e-17	0.00566433	0.879784	3.07178192686997e-13	0.00252142	1.1232195136571e-38	0.0442179	0.0271512	1.76744251822063e-16	7.13123050762284e-22	7.01054845406233e-23	0.0216588	5.03977190265315e-29
Daspletosaurus	Right	d12	BMNH R4863 Cutler collection	Hendrickx et al. 2015	16.62	11.37	23.14	24.23	0.684116	1.3923	65.979	15	2.86903	2.51527	3.18387	3.22803	0.521241	0.872255	4.20438	2.77259	Tyrannosaurus	0	0.00619624	7.38138998011576e-06	6.57001168139328e-21	4.02617570376799e-17	0.000601576	0.093677	3.69882458849583e-14	0.00011261	6.71908627537149e-36	0.023913	0.369341	9.79372825626844e-17	2.63198360726663e-20	6.23193591452893e-23	0.506151	1.71815648267831e-28
Daspletosaurus	/	Isolated	BMNH R4863 Cutler collection	Hendrickx et al. 2015	26.85	20.4	60.8	62.22	0.759777	2.26443	74.4518	10	3.32683	3.06339	4.1239	4.14662	0.565187	1.18309	4.32349	2.3979	Daspletosaurus	1	0.00714524	0.000512734	3.10687234621303e-21	6.52985650240881e-18	0.0022493	0.932245	3.75272313451402e-14	0.000645369	6.46988738227603e-39	0.0210043	0.0168655	2.63763189899765e-17	1.30543280109274e-21	6.33209477794656e-24	0.0193326	1.74881256820204e-30
Tyrannosaurus	Left	d2	CM 9380	Hendrickx et al. 2015	30.6	44.5	82.8	103.2	1.45425	2.70588	41.4935	8	3.45316	3.81771	4.42843	4.64631	0.897821	1.30992	3.74935	2.19722	Carcharodontosaurus	0	0.000589939	0.253764	5.1808133664633e-23	0.638951	0.00333165	0.00109148	8.41003725661839e-32	5.82782575694858e-09	9.620777951193e-52	0.0024251	0.000510935	7.11665975148015e-42	0.0188039	2.33147601219591e-50	0.0805324	1.03542782409359e-62
Tyrannosaurus	Left	d4	CM 9380	Hendrickx et al. 2015	43.4	37.6	93.5	99.6	0.866359	2.15438	69.2605	6.5	3.79324	3.65325	4.5486	4.61115	0.62399	1.14879	4.25221	2.0149	Tyrannosaurus	1	1.05010442275397e-08	5.10470527025815e-13	6.50248883180594e-38	5.54271955714664e-20	6.17739538084891e-07	1.00459438322567e-05	2.5497816566047e-29	1.23820031506711e-10	6.76286731092843e-59	3.27316652643453e-10	7.1029877942945e-08	8.33603319989277e-34	2.51987137195431e-35	6.52054336877591e-37	0.999989	6.20777108344568e-50
Tyrannosaurus	Left	d6	CM 9380	Hendrickx et al. 2015	38.4	32.6	77	85.1	0.848958	2.00521	64.7534	8	3.67377	3.51453	4.35671	4.45551	0.614622	1.10035	4.18591	2.19722	Tyrannosaurus	1	2.12853239993739e-06	1.94456596169613e-11	1.11107521160772e-31	4.89384542128492e-20	1.9329928598731e-06	9.29463788869008e-05	4.03888205123528e-26	3.51183765156662e-09	1.02528699653657e-54	1.66512950208177e-08	5.08731124277663e-07	7.31536991738193e-31	4.25870501731755e-30	4.00660193646268e-36	0.999902	1.43888987953101e-45
Tyrannosaurus	Left	d7	CM 9380	Hendrickx et al. 2015	34.2	28.3	66.9	67.9	0.827485	1.95614	73.6881	8	3.56105	3.37759	4.21804	4.23266	0.602941	1.08388	4.31332	2.19722	Tyrannosaurus	1	1.3564429659507e-07	6.23733419999702e-11	2.28660134689709e-33	6.98997009448688e-19	4.09208384857065e-06	0.000252431	1.59957048938979e-25	4.87131981510869e-09	1.16243814091815e-54	7.90480810726256e-08	1.88629958848912e-05	2.28251754484861e-29	2.11404040877691e-32	6.49591527400678e-33	0.999724	3.18401448638897e-45
Tyrannosaurus	Left	d12	CM 9380	Hendrickx et al. 2015	20.2	15.8	26.2	28.3	0.782178	1.29703	62.8067	12	3.054	2.82138	3.30322	3.37759	0.577836	0.831617	4.15586	2.56495	Tyrannosaurus	1	3.56184272999744e-07	8.96129801705469e-12	3.47223749399495e-31	6.36666728211229e-19	8.11559292234835e-07	1.65082673203606e-05	6.2499609087903e-24	1.41546013211564e-09	4.51898968686241e-47	7.0522269538361e-08	4.59928815597282e-05	3.84518445625242e-27	5.78199600963944e-29	1.12684461530932e-31	0.999936	4.55483833586564e-41
Tyrannosaurus	Right	d1	CM 9380	Hendrickx et al. 2015	16.5	23.6	37.2	36.2	1.4303	2.25455	80.4181	8	2.8622	3.20275	3.64284	3.61631	0.888016	1.18005	4.3996	2.19722	Allosaurus	0	2.59812501247318e-10	0.994862	1.50068641324585e-20	0.000586708	4.68335371840878e-05	8.88534025354516e-05	1.54672473923758e-25	3.88638500862789e-08	3.66816138865973e-60	0.0002789	0.00413679	7.7749063408525e-32	3.96760205218431e-26	1.76461744520854e-41	3.1513790041935e-11	6.46171899990265e-62
Tyrannosaurus	Right	d3	CM 9380	Hendrickx et al. 2015	38.1	48.6	95.6	112.3	1.27559	2.50919	54.8749	7	3.66612	3.90399	4.57058	4.73004	0.82224	1.25538	4.02311	2.07944	Tyrannosaurus	1	0.000188694	1.71381531261712e-05	2.52626698478854e-25	6.13500368537563e-09	0.00050742	0.00249375	3.37266626311e-30	1.64269854833659e-08	4.42724692024861e-57	7.71540877581013e-06	1.9852478078912e-05	4.39581117844351e-38	1.50707570429209e-17	1.30431607092134e-46	0.996765	1.34582133374261e-58
Tyrannosaurus	Right	d5	CM 9380	Hendrickx et al. 2015	40.4	42.1	84.4	87.7	1.04208	2.08911	71.912	7.5	3.72328	3.76352	4.44735	4.48526	0.713969	1.12788	4.28925	2.14007	Tyrannosaurus	1	8.75542429471139e-08	3.2811937957112e-12	4.92049209286055e-31	3.62923135341211e-17	1.96417836705807e-07	2.17225872180615e-05	1.0217965218425e-31	3.55169055719274e-11	2.98273275881014e-62	1.33405894808958e-09	2.13964332130819e-07	4.11542127069201e-37	2.01605820917043e-30	1.16999255343027e-43	0.999978	5.28073726565393e-56
Tyrannosaurus	Right	d7	CM 9380	Hendrickx et al. 2015	35.7	31.7	67.7	74.8	0.887955	1.89636	64.6544	9	3.60278	3.48738	4.22975	4.3281	0.635494	1.06345	4.1844	2.30259	Tyrannosaurus	1	1.05185448049488e-05	3.16525578071648e-11	3.88894398768503e-28	8.28717936107658e-20	9.30928933991961e-07	0.000133142	4.1576167223964e-26	3.20366182842445e-09	1.27005389614542e-54	3.83268142033486e-08	8.51919873134074e-07	4.60233730036908e-31	1.03548963226456e-27	6.53521690653995e-38	0.999855	4.90379500909543e-46
Tyrannosaurus	Right	d8	CM 9380	Hendrickx et al. 2015	34.8	62.4	67.8	66	1.7931	1.94828	77.8069	9	3.57795	4.14946	4.2312	4.20469	1.02715	1.08122	4.367	2.30259	Carcharodontosaurus	0	8.32575836719684e-18	1.7525980675622e-19	5.59673389038996e-26	1	5.22531153829431e-17	1.94040050270568e-17	5.84938477682728e-59	2.62974165283143e-23	9.70635661676554e-100	1.04725280837536e-18	2.71549158158957e-17	4.54213335862235e-69	2.35287841630098e-30	2.44601746658764e-86	1.48918868698816e-14	8.98055428569385e-107
Tyrannosaurus	Right	d10	CM 9380	Hendrickx et al. 2015	29.1	22.1	46.4	52	0.75945	1.5945	62.4912	9	3.40453	3.13983	3.85862	3.97029	0.565001	0.953394	4.1509	2.30259	Tyrannosaurus	1	1.02312651005175e-06	3.37422187388722e-11	2.46917888251237e-33	1.92747634316698e-19	1.28795732831824e-05	9.29291891879001e-05	1.33246306613634e-23	3.17104850359624e-08	3.31042578139395e-52	7.15908204567341e-08	1.10270673136134e-05	1.41031073232524e-27	5.29586230873096e-33	2.05381325023824e-31	0.999882	6.04471522951344e-42
Tyrannosaurus	Left	d08	BMNH R7994 (formely AMNH 5866)	Hendrickx et al. 2015	38.54	29.2	61.14	71.14	0.757654	1.5864	59.1956	7	3.67731	3.40784	4.12939	4.27861	0.56398	0.950268	4.0976	2.07944	Tyrannosaurus	1	3.53230534800385e-10	1.24117668692611e-16	1.00854009945631e-43	3.23383296114518e-21	8.92588503864466e-08	4.18930503952452e-08	2.73048430297761e-31	6.84937832477014e-12	8.19452024752318e-62	1.14089145374417e-12	1.52677982337351e-09	1.06996621473264e-35	1.37098202711408e-41	2.02406860491518e-37	1	6.67291674640823e-51
Tyrannosaurus	Left	d11	BMNH R7994 (formely AMNH 5866)	Hendrickx et al. 2015	23.88	17.22	31.45	38.74	0.721106	1.317	54.2138	10.5	3.21406	2.90252	3.4797	3.68236	0.542967	0.840274	4.01121	2.44235	Tyrannosaurus	1	2.21237428648111e-05	1.75926212816634e-11	9.81827917617393e-32	1.09840824069786e-19	2.65772586855872e-05	3.20120493861478e-05	6.9028180753732e-22	1.35050574394171e-07	1.67496631342381e-47	4.32060478797208e-08	2.59395255443868e-06	1.07460085829018e-25	5.91369892343977e-32	5.11572609962799e-31	0.999917	1.06773709164498e-38
Tyrannosaurus	Left	d12	BMNH R7994 (formely AMNH 5866)	Hendrickx et al. 2015	17.83	12.06	16.35	24.51	0.676388	0.916994	41.8235	11	2.93545	2.56955	2.85359	3.23907	0.516642	0.650758	3.75709	2.48491	Tyrannosaurus	1	3.68854402972606e-06	3.88501692618851e-16	3.73793679464491e-39	8.62841855069471e-21	4.19683092051277e-06	6.45583078293775e-09	1.45893235454888e-24	1.47355359459908e-09	6.0848378292457e-41	6.8734026825693e-13	8.89342385060964e-11	3.15585630270225e-27	8.08938805561821e-38	2.33264603963081e-33	0.999992	6.55665721877219e-39
Dromaeosaurus	Left	mx3	AMNH 5356	Hendrickx et al. 2015	7.95	4.84	17.97	21.66	0.608805	2.26038	52.5454	18.75	2.19165	1.76473	2.94286	3.1206	0.475492	1.18184	3.98053	2.98315	Dromaeosaurus	1	3.99659028035481e-11	0.0011501	2.42834591598628e-17	1.53556812352864e-36	5.57685731246012e-14	1.74234389091233e-10	0.97986	7.77638978324598e-10	7.80427534131907e-09	1.37385388766008e-06	8.95636384908417e-11	0.0189663	8.55261495868863e-13	5.17800885333271e-11	2.80448425264019e-23	2.22176688584693e-05
Dromaeosaurus	Right	mx3	AMNH 5356	Hendrickx et al. 2015	6.91	4.18	12.34	15.5	0.60492	1.78582	50.6841	16.66	2.06813	1.64481	2.59077	2.80336	0.473074	1.02454	3.94515	2.8713	Dromaeosaurus	1	2.01322187243241e-13	0.000102341	1.4880895777124e-23	1.27564920540074e-38	1.17984880322405e-13	6.01067406608198e-11	0.980373	5.97717272459092e-10	5.79627803526922e-15	1.08599007351718e-07	4.7367368810253e-10	0.0195242	2.35936173564168e-23	4.67102503715453e-08	5.20805013371777e-23	7.23290573147358e-07
Dromaeosaurus	Left	dt2	AMNH 5356	Hendrickx et al. 2015	5.99	4.45	12.8	14	0.742905	2.13689	66.0665	20	1.94448	1.69562	2.62467	2.70805	0.555553	1.14323	4.20568	3.04452	Dromaeosaurus	1	1.33798759664673e-12	0.0017758	2.34823813972894e-13	1.42767774737946e-37	2.89397795379665e-15	1.63698131519413e-10	0.839636	9.7188634443266e-11	2.28284620655894e-10	3.94825792080656e-07	2.23685888372287e-10	0.158588	3.30058509958024e-16	2.70700911729305e-12	5.8363746670518e-25	3.81408217387976e-08
Dromaeosaurus	Left	dt3	AMNH 5356	Hendrickx et al. 2015	6.19	3.97	13.78	13.91	0.641357	2.22617	75.9124	15.83	1.97269	1.60342	2.69327	2.70203	0.495523	1.1713	4.34267	2.82316	Masiakasaurus	0	9.69128075091712e-17	1.40478024896929e-05	2.27357562863556e-24	1.63475747054669e-39	7.32662586862873e-16	6.00275938361127e-12	0.124523	4.97452168749715e-12	2.08593119513515e-12	3.58437769787043e-09	5.47553402481881e-11	0.875461	5.60117069906885e-27	1.34098344674003e-06	4.29306482724411e-26	6.91704534368027e-08
Dromaeosaurus	Left	dt8	AMNH 5356	Hendrickx et al. 2015	5.57	3.26	10.14	11.05	0.585278	1.82047	65.8778	20	1.88251	1.44927	2.41054	2.48906	0.46076	1.0369	4.20287	3.04452	Masiakasaurus	0	1.13770745363937e-16	7.90610853991439e-08	5.64628696663531e-22	6.24147711669727e-44	5.32674471948082e-18	1.6030714140924e-13	0.315532	3.05634526280697e-13	2.4145265213406e-12	2.56809686353817e-10	1.64069153593066e-12	0.684424	1.70816331777559e-25	5.09617349981271e-08	4.65532696776485e-27	4.37916412163808e-05
Dromaeosaurus	Left	dt9	AMNH 5356	Hendrickx et al. 2015	6.18	3.48	9.98	11.37	0.563107	1.61489	61.1225	22.5	1.9713	1.49962	2.39608	2.51527	0.446675	0.961221	4.12911	3.157	Dromaeosaurus	1	5.93915172407694e-13	5.32844078698797e-07	4.96398732370577e-17	1.07545156262565e-40	6.22421413228773e-16	1.57679744436105e-11	0.742825	5.12075031543057e-11	6.5677667113754e-14	2.86890292269585e-08	7.66966464093790e-11	0.257141	1.78056118561522e-21	3.07817561520142e-10	1.02323144028917e-23	3.37956121933894e-05
Dromaeosaurus	Right	Isolated, mesial (with long wear facet)	AMNH 5356	Hendrickx et al. 2015	4.45	4.2	10.87	11.29	0.94382	2.4427	73.1598	14.5	1.69562	1.64866	2.47401	2.50879	0.664655	1.23626	4.30622	2.74084	Allosaurus	0	4.80392456224468e-16	0.998221	1.77166719930748e-20	2.27497210972686e-29	1.78786226122516e-13	3.58193582101282e-11	0.00101586	3.58193452183543e-11	8.36034306421945e-11	1.29443116227177e-07	1.11611314404522e-09	0.000763241	1.38619349837196e-21	1.34799727739026e-12	4.14800521084025e-27	1.34363435698115e-17
Dromaeosaurus	Right	Isolated, mesial (with whole root)	AMNH 5356	Hendrickx et al. 2015	4.99	5.99	12.72	13.15	1.2004	2.5491	74.0679	15	1.79009	1.94448	2.61885	2.64971	0.78864	1.26669	4.31839	2.77259	Allosaurus	0	4.62461470481945e-16	1	3.91766324381006e-14	8.98001965016631e-19	4.80983750904903e-14	6.44054259501615e-13	1.89329063163863e-12	1.1224628962408e-12	2.15633665901365e-24	2.70249740345248e-08	2.14077449845184e-11	6.10219096459955e-15	2.54667668651178e-17	3.63520253730391e-29	1.52521661430872e-29	2.39106881383826e-36
Dromaeosaurus	Right	Isolated, mesial (piece of root)	AMNH 5356	Hendrickx et al. 2015	4.22	4.15	9.02	10.96	0.983412	2.13744	52.2985	14	1.6525	1.639	2.30458	2.48157	0.684819	1.14341	3.97591	2.70805	Allosaurus	0	3.27776110735098e-17	0.999987	8.0644938679051e-25	4.44033574366079e-29	1.27797370124522e-13	1.1363898015385e-12	1.28653256511617e-05	3.45176796271476e-12	1.65892706191612e-14	3.60744007510672e-08	4.53960970433239e-10	5.57195639806951e-08	1.58150896093134e-20	1.28929592992155e-14	1.66611263983195e-27	6.95396062845811e-21
Velociraptor	Left	pmx1	AMNH 6515	Hendrickx et al. 2015	3.74	1.49	6.19	7.29	0.398396	1.65508	58.0997	35	1.55604	0.912283	1.97269	2.11505	0.335326	0.976475	4.07923	3.58352	Velociraptor	1	4.3706402978367e-33	3.60716109444457e-28	1.6827887520027e-31	1.67005567084582e-76	7.96190085959308e-41	1.92638160595036e-33	2.89064498414429e-10	1.12926124693902e-32	2.5840285731995e-08	2.0438016868161e-29	7.09677426866434e-34	5.77153759303628e-08	3.19060532012139e-33	1.99844435276605e-18	2.07916037080693e-48	1
Velociraptor	Left	pmx4	AMNH 6515	Hendrickx et al. 2015	3.89	1.76	5.9	6.26	0.452442	1.51671	66.3851	30	1.58719	1.01523	1.93152	1.98238	0.373246	0.922952	4.21042	3.43399	Velociraptor	1	2.13488129814911e-26	4.5354420432536e-20	1.9416883238699e-28	1.40581716128247e-63	4.2780133506827e-31	3.20464000976514e-24	5.03434830432317e-06	1.42452581181791e-24	5.37935564527943e-09	8.52661388707177e-21	4.68962205939131e-23	0.00104922	6.87563695818708e-31	3.48980193395022e-11	2.43749739224269e-37	0.998946
Velociraptor	Left	mx04	AMNH 6515	Hendrickx et al. 2015	4.75	1.8	7.89	9.56	0.378947	1.66105	55.2984	30	1.7492	1.02962	2.18493	2.35707	0.32132	0.978722	4.03067	3.43399	Velociraptor	1	6.27731823163276e-24	9.6768324075452e-19	3.21945952550764e-25	3.69580745701372e-59	1.25656737434045e-29	1.17210956103442e-24	6.38590595883747e-05	2.07883770502175e-22	1.68283327130338e-09	6.10187362566436e-20	1.06133611214575e-24	0.000626993	2.58226098492697e-27	5.60433071224797e-14	1.89520538033652e-39	0.999309
Velociraptor	Left	dt01	AMNH 6515	Hendrickx et al. 2015	2.74	1.17	5.12	5.66	0.427007	1.86861	64.5497	32.5	1.31909	0.774727	1.81156	1.89612	0.355579	1.05383	4.18281	3.51155	Velociraptor	1	2.49062802262233e-45	1.99581027067865e-38	1.03248315042511e-46	3.1655755108709e-95	2.06811042362809e-52	2.02491767565424e-43	1.43810573396753e-16	1.89875234124383e-44	0.000923173	7.05670370125507e-41	4.60489021956956e-44	1.09161332255633e-11	8.96780243994294e-45	3.40912973971817e-19	4.01336007371277e-58	0.999077
Velociraptor	Right	mx02	AMNH 6515	Hendrickx et al. 2015	2.89	1.22	2.88	4.45	0.422145	0.99654	39.4536	30	1.35841	0.797507	1.35584	1.69562	0.352167	0.691416	3.70016	3.43399	Velociraptor	1	9.09502164367479e-39	3.96397861686775e-33	1.91465502444617e-46	9.10792938256529e-89	6.22478713090365e-44	3.34585375728803e-37	2.50386536001879e-12	6.58502919988879e-37	3.57624816584717e-14	1.27165108799647e-34	3.893863244654e-36	3.36970886240738e-11	6.01753100955941e-47	2.06712036864093e-15	1.86775082772959e-48	1
Velociraptor	Right	mx08	AMNH 6515	Hendrickx et al. 2015	4.26	1.74	7.81	9.3	0.408451	1.83333	56.5795	27.5	1.66013	1.00796	2.17589	2.33214	0.34249	1.04145	4.05317	3.3499	Velociraptor	1	3.54902456918452e-29	4.75282840776573e-22	5.20436214462088e-32	1.02881250218671e-66	4.39626008608534e-34	1.53842820227776e-28	4.8318232194601e-07	4.93810675486538e-27	1.53967946143161e-07	2.67027882061823e-24	1.38572622314396e-28	2.85301584429594e-05	7.86842319916173e-32	1.45980245522828e-13	9.31317471225706e-44	0.999971
Troodon	/	Isolated, pmx	DMNH 22837	Hendrickx et al. 2015	4.5	4.5	9.4	9.8	1	2.08889	71.5385	7	1.70475	1.70475	2.34181	2.37955	0.693147	1.12781	4.28412	2.07944	Allosaurus	0	2.02244892405142e-23	0.999997	8.73173903634801e-44	1.43022394791633e-25	1.88247197789941e-10	8.11679966529235e-12	3.45188424682259e-08	1.72968924602871e-11	3.33866519023525e-29	2.99336795705133e-09	7.46264686155005e-07	5.71765134798933e-09	9.61703884299054e-46	2.1150743568687e-06	3.69680763719146e-26	7.95244741134914e-30
Troodon	/	Isolated	DMNH 22670	Hendrickx et al. 2015	5.1	3.8	8.8	9.6	0.745098	1.72549	65.4207	7	1.80829	1.56862	2.28238	2.36085	0.556811	1.00265	4.19601	2.07944	Troodon	1	2.80945587423794e-28	3.85719151707288e-08	4.21882700353073e-55	1.67118185975903e-40	1.70668519725989e-15	7.10536000340225e-16	2.29018000634349e-08	1.03006009622882e-15	2.90025495041432e-31	1.88660557688494e-14	7.23405639259524e-11	3.0365485698206e-08	7.53941517432774e-57	1	8.98825937188608e-28	3.93998247433207e-22
Troodon	/	Isolated	DMNH 22337	Hendrickx et al. 2015	5.7	4.2	9.8	10.7	0.736842	1.7193	65.3162	9.25	1.90211	1.64866	2.37955	2.45959	0.552069	1.00037	4.19443	2.32728	Troodon	1	8.21989914325956e-20	0.0022868	1.56490214331609e-40	6.0547923907285e-35	5.37474725422598e-11	4.10743168834369e-10	0.00232667	3.54898404817416e-10	5.98109235513583e-25	2.21517677858573e-08	3.12985961024597e-06	0.000983021	2.90926115139917e-43	0.9944	8.72819168404755e-22	3.88619995963157e-16
																						64
																					53.78% correct classified	53.7815

## Sheet: Morphometric Data Smith and Lammana 2006
Taxa	Side	Position	Specimen	Source	CBL	CBW	CH	AL	CBR	CHR	CA	DC	CAA	CDA	DWDC	CSR	ACBE	VCBE	UM	CBL.log1	CBW.log1	CH.log1	AL.log1	CBR.log1	CHR.log1	CA.log1	DC.log1
Eoraptor	Left	pm02	PVSJ 512	Smith & Lamanna, 2006	2.88	1.85	7.15	7.39	0.642361	2.48264	73.9284	37.5	22.7713	83.3002	0.133333	3.86486	4.1846	9.9733	17.42	1.35584	1.04732	2.09802	2.12704	0.496135	1.24779	4.31653	3.65066
Eoraptor	Left	pm03	PVSJ 512	Smith & Lamanna, 2006	1.98	1.48	5.73	5.86	0.747475	2.89394	76.475	30	19.6313	83.8937	0.166667	3.87162	2.30153	4.39592	13.57	1.09192	0.908259	1.90658	1.92571	0.558172	1.35942	4.34995	3.43399
Eoraptor	Right	pm02	PVSJ 512	Smith & Lamanna, 2006	2.32	1.8	5.19	5.44	0.775862	2.23707	71.4267	35	25.0704	83.5029	0.142857	2.88333	3.27982	5.67409	12.95	1.19996	1.02962	1.82294	1.86253	0.574286	1.17467	4.28257	3.58352
Eoraptor	Left	mx04	PVSJ 512	Smith & Lamanna, 2006	3.04	1.97	6.58	7.61	0.648026	2.16447	58.9608	30	23.3192	97.7199	0.166667	3.3401	4.70359	10.3165	17.23	1.39624	1.08856	2.02551	2.15292	0.499578	1.15199	4.09369	3.43399
Eoraptor	Left	mx06	PVSJ 512	Smith & Lamanna, 2006	2.9	1.74	5.44	6.38	0.6	1.87586	58.1611	30	26.9284	94.9104	0.166667	3.12644	3.96312	7.18646	14.72	1.36098	1.00796	1.86253	1.99877	0.470004	1.05635	4.08026	3.43399
Eoraptor	Left	mx07	PVSJ 512	Smith & Lamanna, 2006	2.71	1.58	6.17	6.75	0.583026	2.27675	66.0733	25	23.6706	90.2561	0.2	3.90506	3.36292	6.9164	15.63	1.31103	0.947789	1.96991	2.04769	0.459338	1.18685	4.20579	3.2581
Eoraptor	Left	mx09	PVSJ 512	Smith & Lamanna, 2006	2.67	1.82	4.99	6.12	0.681648	1.86891	52.9662	30	25.2859	101.748	0.166667	2.74176	3.81656	6.34822	13.78	1.30019	1.03674	1.79009	1.96291	0.519774	1.05393	3.98836	3.43399
Eoraptor	Left	mx10	PVSJ 512	Smith & Lamanna, 2006	2.56	1.69	4.72	5.77	0.660156	1.84375	53.5106	30	25.8521	100.637	0.166667	2.7929	3.39795	5.3461	13.05	1.26976	0.989541	1.74397	1.9125	0.506912	1.04512	3.9984	3.43399
Eoraptor	Right	mx02	PVSJ 512	Smith & Lamanna, 2006	2.94	1.87	5.32	6.2	0.636054	1.80952	58.9909	30	28.2716	92.7375	0.166667	2.84492	4.31796	7.65719	14.46	1.37118	1.05431	1.84372	1.97408	0.492288	1.03302	4.09419	3.43399
Eoraptor	Right	mx04	PVSJ 512	Smith & Lamanna, 2006	2.54	1.55	6.5	7.43	0.610236	2.55906	59.059	32.5	19.5824	101.359	0.153846	4.19355	3.09211	6.69958	16.47	1.26413	0.936093	2.0149	2.1318	0.476381	1.2695	4.09533	3.51155
Eoraptor	Right	mx05	PVSJ 512	Smith & Lamanna, 2006	3.33	1.82	6.76	7.01	0.546547	2.03003	71.8652	40	27.9133	80.2216	0.125	3.71429	4.75998	10.7258	17.1	1.46557	1.03674	2.04898	2.08069	0.436024	1.10857	4.28861	3.71357
Eoraptor	Right	mx07	PVSJ 512	Smith & Lamanna, 2006	2.86	1.6	4.83	6.5	0.559441	1.68881	43.2053	32.5	23.9151	112.88	0.153846	3.01875	3.59398	5.78631	14.19	1.35067	0.955511	1.76302	2.0149	0.444327	0.989099	3.78884	3.51155
Ceratosaurus	Left	pm01	UMNHVP7819	Smith & Lamanna, 2006	25.86	14.79	31.63	41.28	0.571926	1.22312	50.0011	8	38.7785	91.2204	0.625	2.13861	300.391	3167.12	98.77	3.29064	2.75938	3.48523	3.74431	0.452301	0.798914	3.93185	2.19722
Ceratosaurus	Left	pm02	UMNHVP7819	Smith & Lamanna, 2006	23	16.81	41.89	43.74	0.73087	1.8213	70.0225	8	31.0656	78.9119	0.625	2.49197	303.658	4240.08	108.63	3.17805	2.87976	3.75864	3.80087	0.548624	1.0372	4.263	2.19722
Ceratosaurus	Left	pm03	UMNHVP7819	Smith & Lamanna, 2006	24.04	14.88	41.66	48.6	0.618968	1.73295	58.9759	9	29.6371	91.387	0.555556	2.79973	280.949	3901.44	114.3	3.22047	2.76506	3.75326	3.90399	0.481789	1.00538	4.09394	2.30259
Ceratosaurus	Right	pm01	UMNHVP7819	Smith & Lamanna, 2006	20.26	14.31	38.69	41.36	0.706318	1.90967	68.1329	8	29.0762	82.7909	0.625	2.7037	227.703	2936.61	100.31	3.05683	2.72851	3.6811	3.7462	0.534338	1.06804	4.23603	2.19722
Ceratosaurus	Right	pm03	UMNHVP7819	Smith & Lamanna, 2006	22.64	13.9	39.65	48.11	0.613958	1.75133	54.8223	7	27.8213	97.3564	0.714286	2.85252	247.162	3266.65	110.4	3.16294	2.70136	3.705	3.89406	0.478689	1.01208	4.02217	2.07944
Ceratosaurus	Left	mx01	UMNHVP5278	Smith & Lamanna, 2006	25.47	15.1	51.32	56.11	0.592854	2.01492	65.9834	9	26.9577	87.059	0.555556	3.39868	302.062	5167.27	132.9	3.27601	2.77882	3.95738	4.04498	0.465528	1.10357	4.20444	2.30259
Ceratosaurus	Left	mx03	UMNHVP5278	Smith & Lamanna, 2006	29.61	12.88	61.71	72.86	0.434988	2.08409	56.568	10	23.6053	99.8267	0.5	4.79115	299.533	6161.39	164.18	3.42133	2.63045	4.13852	4.30217	0.361157	1.12626	4.05297	2.3979
Ceratosaurus	Left	mx05	UMNHVP5278	Smith & Lamanna, 2006	32.95	14	75	84.46	0.424886	2.27618	62.2195	11	22.8734	94.9072	0.454545	5.35714	362.304	9057.6	192.41	3.52489	2.70805	4.33073	4.44805	0.354092	1.18668	4.14661	2.48491
Ceratosaurus	Left	mx08	UMNHVP5278	Smith & Lamanna, 2006	27.52	10.53	52.38	61.54	0.382631	1.90334	57.8815	12	26.4221	95.6964	0.416667	4.97436	227.597	3973.84	141.44	3.35061	2.44495	3.97744	4.13581	0.323988	1.06586	4.07553	2.56495
Ceratosaurus	Left	mx10	UMNHVP5278	Smith & Lamanna, 2006	20.79	9.12	38.11	42.69	0.438672	1.83309	63.1292	10.5	29.119	87.7519	0.47619	4.17873	148.915	1891.72	101.59	3.08145	2.31451	3.66638	3.77712	0.363721	1.04137	4.1609	2.44235
Masiakasaurus	/	Isolated, mesial?	98312-1	Smith & Lamanna, 2006	4.47	3.93	7.46	8.59	0.879195	1.6689	60.2408	14.5	31.3439	88.4153	0.344828	1.89822	13.7972	34.309	20.52	1.69928	1.59534	2.13535	2.26072	0.630843	0.981668	4.11481	2.74084
Masiakasaurus	/	Isolated	95345-1	Smith & Lamanna, 2006	5.3	2.28	6.96	8.18	0.430189	1.31321	57.5214	25	39.9703	82.5082	0.2	3.05263	9.49075	22.0185	20.44	1.84055	1.18784	2.07443	2.21703	0.357806	0.838635	4.06939	3.2581
Masiakasaurus	/	Isolated	99016	Smith & Lamanna, 2006	6.15	3.02	13.51	14.25	0.491057	2.19675	70.5496	22.5	25.4193	84.0311	0.222222	4.47351	14.5872	65.691	33.91	1.96711	1.39128	2.67484	2.72458	0.399485	1.16213	4.27039	3.157
Masiakasaurus	/	Isolated	98313-1	Smith & Lamanna, 2006	7.09	3.48	10.44	11.67	0.490832	1.4725	62.0882	18.5	36.8782	81.0336	0.27027	3	19.3783	67.4364	29.2	2.09063	1.49962	2.43712	2.53924	0.399334	0.905228	4.14453	2.97041
Masiakasaurus	/	Isolated	98203	Smith & Lamanna, 2006	4.62	2.5	11.64	12.14	0.541126	2.51948	72.7659	15	22.2771	84.957	0.333333	4.656	9.07135	35.1968	28.4	1.72633	1.25276	2.53687	2.57566	0.432513	1.25831	4.3009	2.77259
Masiakasaurus	/	Isolated	93086-4	Smith & Lamanna, 2006	4.94	2.42	8.58	9.49	0.489879	1.73684	64.1732	20	31.2148	84.612	0.25	3.54545	9.38928	26.8533	23.01	1.78171	1.22964	2.25968	2.35042	0.398695	1.0068	4.17705	3.04452
Masiakasaurus	/	Isolated	95435	Smith & Lamanna, 2006	4.94	2.42	6.8	8.2	0.489879	1.37652	55.9146	20	36.9893	87.0961	0.25	2.80992	9.38928	21.2824	19.94	1.78171	1.22964	2.05412	2.2192	0.398695	0.865636	4.04155	3.04452
Masiakasaurus	/	Isolated	96068-4	Smith & Lamanna, 2006	5.47	2.22	8.86	10.15	0.40585	1.61974	60.6395	16.7	32.553	86.8075	0.299401	3.99099	9.5374	28.1671	24.48	1.86718	1.16938	2.28849	2.41144	0.340642	0.963077	4.1213	2.87356
Indosuchus	Left	mx08	AMNH 1753	Smith & Lamanna, 2006	19.47	9.1	29.4	31.5	0.467386	1.51002	65.587	12	37.0875	77.3255	0.416667	3.23077	139.154	1363.71	80.37	3.01896	2.31254	3.41444	3.48124	0.383482	0.920289	4.19851	2.56495
Indosuchus	Left	pm02	AMNH 1753	Smith & Lamanna, 2006	17.3	12.99	26.9	28.5	0.750867	1.55491	66.8339	11	36.2469	76.9192	0.454545	2.07082	176.5	1582.62	72.7	2.9069	2.63834	3.32863	3.38439	0.560111	0.938018	4.21706	2.48491
Indosuchus	Left	pm03	AMNH 1753	Smith & Lamanna, 2006	16.59	10.66	27.26	29.48	0.642556	1.64316	65.7855	11.5	33.7134	80.5012	0.434783	2.55722	138.897	1262.11	73.33	2.86733	2.45616	3.34145	3.41707	0.496253	0.971975	4.20149	2.52573
Indosuchus	Left	pm04	AMNH 1753	Smith & Lamanna, 2006	17.33	12.85	28.02	32.05	0.741489	1.61685	60.7722	10	32.6662	86.5616	0.5	2.18054	174.901	1633.57	77.4	2.90854	2.62829	3.36799	3.49802	0.55474	0.961971	4.12345	2.3979
Indosuchus	Right	pm01	AMNH 1753	Smith & Lamanna, 2006	13.55	10.54	26	29	0.77786	1.91882	63.668	10	27.8448	88.4871	0.5	2.46679	112.168	972.124	68.55	2.67759	2.44582	3.29584	3.4012	0.57541	1.07118	4.16927	2.3979
Indosuchus	Right	pm02	AMNH 1753	Smith & Lamanna, 2006	15.99	11.96	31.86	32.01	0.747967	1.9925	74.9819	10	28.9955	76.0226	0.5	2.66388	150.2	1595.12	79.86	2.83262	2.56187	3.49226	3.49681	0.558454	1.09611	4.33049	2.3979
Duriavenator	Right	mx03	BMNH R332	Smith & Lamanna, 2006	24.3	12.8	51.09	57.85	0.526749	2.10247	61.8383	11	24.792	93.3697	0.454545	3.99141	244.29	4160.26	133.24	3.2308	2.62467	3.95297	4.07499	0.423141	1.1322	4.14056	2.48491
Duriavenator	Right	mx06	BMNH R332	Smith & Lamanna, 2006	20.9	11.8	38.92	45.56	0.564593	1.8622	58.4044	11	27.2194	94.3762	0.454545	3.29831	193.695	2512.87	105.38	3.08649	2.54945	3.68688	3.84074	0.447626	1.05159	4.08437	2.48491
Duriavenator	/	Isolated	BMNH R332	Smith & Lamanna, 2006	18.2	8.32	29.29	34.06	0.457143	1.60934	59.2755	12	32.2865	88.4381	0.416667	3.52043	118.928	1161.13	81.55	2.95491	2.23216	3.41082	3.55706	0.376478	0.959098	4.09893	2.56495
Baryonyx	Right	pm04	BMNH R9951	Smith & Lamanna, 2006	13.06	11.24	31.37	32.29	0.860643	2.40199	74.2363	35	23.6197	82.144	0.142857	2.79093	115.292	1205.57	76.72	2.64333	2.50471	3.47723	3.50526	0.620922	1.22436	4.32063	3.58352
Baryonyx	Right	pm06	BMNH R9951	Smith & Lamanna, 2006	10.49	7.9	23.72	24.77	0.753098	2.2612	71.9575	35	24.8659	83.1765	0.142857	3.00253	65.0867	514.619	58.98	2.44148	2.18605	3.20761	3.24921	0.561385	1.1821	4.28988	3.58352
Baryonyx	/	Isolated	BMNH R9951a	Smith & Lamanna, 2006	11.69	11.19	28.72	29.22	0.957228	2.4568	75.9694	35	23.2591	80.7715	0.142857	2.56658	102.739	983.553	69.63	2.54081	2.50062	3.39182	3.4085	0.671529	1.24034	4.34341	3.58352
Baryonyx	/	Isolated	BMNH R9951d	Smith & Lamanna, 2006	15.76	12.05	34.8	37.41	0.764594	2.20812	68.2553	35	24.8756	86.8691	0.142857	2.88797	149.153	1730.18	87.97	2.819	2.56879	3.57795	3.64832	0.567921	1.16569	4.2378	3.58352
Baryonyx	/	Isolated	BMNH R9951e	Smith & Lamanna, 2006	13.18	10.88	29.67	30.52	0.825493	2.25114	73.7686	35	25.2465	80.9849	0.142857	2.72702	112.625	1113.86	73.37	2.65183	2.47486	3.42328	3.45062	0.60185	1.17901	4.3144	3.58352
Baryonyx	/	Isolated	BMNH R9951f	Smith & Lamanna, 2006	12.12	10.35	27.19	30.46	0.85396	2.2434	62.9821	35	23.3973	93.6206	0.142857	2.62705	98.5219	892.937	69.77	2.57414	2.42922	3.33897	3.44872	0.617324	1.17662	4.1586	3.58352
Baryonyx	/	Isolated	BMNH R9951h	Smith & Lamanna, 2006	16.42	15.19	38.55	43.88	0.925091	2.34775	60.5285	35	21.7664	97.7051	0.142857	2.53785	195.894	2517.24	98.85	2.85762	2.78439	3.67757	3.80399	0.654973	1.20829	4.1195	3.58352
Baryonyx	/	Isolated	BMNH R9951n	Smith & Lamanna, 2006	16.47	13.65	34.12	38.11	0.82878	2.07165	63.5343	35	25.6022	90.8635	0.142857	2.49963	176.57	2008.19	88.7	2.86049	2.68444	3.55877	3.66638	0.603649	1.12221	4.1672	3.58352
Suchomimus	/	Isolated	UC G89-5	Smith & Lamanna, 2006	18.9	15.2	62.94	70.64	0.804233	3.33016	58.7361	27.5	14.8732	106.391	0.181818	4.14079	225.629	4733.7	152.48	2.99072	2.78501	4.15795	4.27165	0.590135	1.4656	4.08994	3.3499
Suchomimus	/	Isolated	UC G54-4	Smith & Lamanna, 2006	20.8	18.1	56.94	64.22	0.870192	2.7375	60.521	27	18.5423	100.937	0.185185	3.14586	295.687	5612.13	141.96	3.08191	2.94969	4.05941	4.17777	0.626041	1.31842	4.11938	3.3322
Suchomimus	/	Isolated	UC G48-9	Smith & Lamanna, 2006	18.7	13.3	52.66	60.2	0.71123	2.81604	57.7731	35	17.4817	104.745	0.142857	3.9594	195.336	3428.8	131.56	2.98062	2.66026	3.98267	4.11415	0.537212	1.33921	4.07368	3.58352
Suchomimus	/	Isolated	UC G67-1	Smith & Lamanna, 2006	19.2	14.4	54.34	55.6	0.75	2.83021	76.2584	29	20.073	83.6686	0.172414	3.77361	217.147	3933.25	129.14	3.00568	2.73437	4.0135	4.03601	0.559616	1.34292	4.34716	3.4012
Allosaurus	Right	pm02	YPM 4944 (or 1333?)	Smith & Lamanna, 2006	12.46	11.97	25.49	28.65	0.960674	2.04575	62.8013	10	25.7706	91.4281	0.5	2.12949	117.139	995.292	66.6	2.59972	2.56264	3.27677	3.38946	0.673288	1.11375	4.15577	2.3979
Allosaurus	Right	pm03	YPM 4944 (or 1333?)	Smith & Lamanna, 2006	12	11.07	20.69	25.59	0.9225	1.72417	52.8642	10	27.5403	99.5955	0.5	1.86902	104.332	719.545	58.28	2.56495	2.49072	3.07685	3.28054	0.653626	1.00216	3.98647	2.3979
Allosaurus	Right	pm05	YPM 4944 (or 1333?)	Smith & Lamanna, 2006	13.04	9.28	26.98	30.39	0.711656	2.06902	62.5241	11	25.3917	92.0842	0.454545	2.90733	95.042	854.744	70.41	2.64191	2.3302	3.33149	3.44649	0.537462	1.12136	4.15142	2.48491
Allosaurus	Left	pm03	SDSM 25248	Smith & Lamanna, 2006	20.36	12.29	49.57	54	0.603635	2.43468	66.5982	9	22.1447	91.2572	0.555556	4.03336	196.526	3247.26	123.93	3.06152	2.58701	3.92336	4.00733	0.472273	1.23392	4.21358	2.30259
Allosaurus	Left	pm05	SDSM 25248	Smith & Lamanna, 2006	16.01	8.23	34.05	39.74	0.514054	2.1268	57.9003	12.5	23.4726	98.6271	0.4	4.1373	103.486	1174.56	89.8	2.8338	2.22246	3.55678	3.70721	0.414791	1.14001	4.07585	2.60269
Allosaurus	Left	mx04	UMNHVP9211	Smith & Lamanna, 2006	14.99	7.33	30.02	37.51	0.488993	2.00267	49.4891	10	22.311	108.2	0.5	4.0955	86.297	863.545	82.52	2.77196	2.11986	3.43463	3.65092	0.3981	1.0995	3.92176	2.3979
Allosaurus	Left	mx06	UMNHVP9211	Smith & Lamanna, 2006	15.22	7.04	33.48	37.9	0.462549	2.19974	61.6885	11	23.592	94.7195	0.454545	4.75568	84.1545	939.164	86.6	2.78625	2.08443	3.54038	3.66099	0.380181	1.16307	4.13818	2.48491
Allosaurus	Right	mx07	UMNHVP9275	Smith & Lamanna, 2006	12.08	7.45	25.43	30.53	0.616722	2.10513	54.2139	17.5	22.6653	103.121	0.285714	3.41342	70.6827	599.154	68.04	2.57108	2.13417	3.2745	3.45094	0.480401	1.13306	4.01121	2.91777
Allosaurus	Right	mx07	UMNHVP9273	Smith & Lamanna, 2006	14.06	7.59	28.5	32.12	0.539829	2.02703	62.495	14	25.9491	91.5559	0.357143	3.75494	83.8141	796.234	74.68	2.71204	2.1506	3.38439	3.50014	0.431672	1.10758	4.15096	2.70805
Allosaurus	Right	mx06	UMNHVP9273	Smith & Lamanna, 2006	14.78	7.21	25.52	29.82	0.487821	1.72666	58.8167	15	29.7011	91.4823	0.333333	3.53953	83.695	711.966	70.12	2.75874	2.10535	3.2779	3.42816	0.397313	1.00308	4.09128	2.77259
Allosaurus	Left	mx01	UMNHVP9218	Smith & Lamanna, 2006	17.32	13.03	38.25	42.19	0.752309	2.20843	65.0313	11.5	24.2356	90.733	0.434783	2.93553	177.248	2259.92	97.76	2.90799	2.6412	3.66995	3.76561	0.560935	1.16578	4.19013	2.52573
Allosaurus	Right	d06	UMNHVP9369	Smith & Lamanna, 2006	11.77	8.26	25.8	29.1	0.701784	2.19201	62.1791	13.5	23.7952	94.0257	0.37037	3.12349	76.3566	656.666	66.67	2.5471	2.2257	3.2884	3.40453	0.531677	1.16065	4.14597	2.67415
Allosaurus	Right	d02	UMNHVP9365	Smith & Lamanna, 2006	10.63	9.77	24.62	27.61	0.919097	2.31609	62.7063	11	22.5627	94.731	0.454545	2.51996	81.5676	669.398	62.86	2.45359	2.37676	3.24337	3.35376	0.651855	1.19879	4.15428	2.48491
Allosaurus	Right	pm05	UMNHVP1251	Smith & Lamanna, 2006	16.1	13.82	40.61	40.85	0.858385	2.52236	77.7648	11	22.7959	79.4394	0.454545	2.93849	174.753	2365.57	97.56	2.83908	2.69598	3.72834	3.73409	0.619708	1.25913	4.36647	2.48491
Allosaurus	Left	pm02	CM 21703	Smith & Lamanna, 2006	14.05	12.52	34.31	34.82	0.891103	2.44199	76.2442	10	23.438	80.3179	0.5	2.74042	138.156	1580.05	83.18	2.71138	2.60417	3.56417	3.57851	0.63716	1.23605	4.34697	2.3979
Allosaurus	Left	pm03	CM 21703	Smith & Lamanna, 2006	12.79	10.5	34.2	36.53	0.820954	2.67396	69.4255	10	20.4948	90.0797	0.5	3.25714	105.475	1202.42	83.52	2.62394	2.44235	3.56105	3.62514	0.59936	1.30127	4.25456	2.3979
Allosaurus	Left	pm04	CM 21703	Smith & Lamanna, 2006	13.73	10.65	33.19	35.51	0.775674	2.41733	69.0975	11	22.734	88.1685	0.454545	3.11643	114.844	1270.56	82.43	2.68989	2.45531	3.53193	3.59759	0.57418	1.22886	4.24989	2.48491
Allosaurus	Comp/	pm01	LACM 46030	Smith & Lamanna, 2006	16.1	15.3	33.9	36.69	0.950311	2.10559	67.2874	10	25.9825	86.7301	0.5	2.21569	193.467	2186.18	86.69	2.83908	2.79117	3.55249	3.62939	0.667989	1.1332	4.22373	2.3979
Allosaurus	Comp/	pm02	LACM 46030	Smith & Lamanna, 2006	16	14.6	33.89	35.99	0.9125	2.11813	69.5307	10.3	26.2511	84.2181	0.485437	2.32123	183.469	2072.59	85.88	2.83321	2.74727	3.5522	3.61065	0.648411	1.13723	4.25605	2.4248
Allosaurus	Comp/	pm03	LACM 46030	Smith & Lamanna, 2006	15.5	14.9	36.81	38.3	0.96129	2.37484	72.746	10	23.7115	83.5425	0.5	2.47047	181.388	2225.63	90.61	2.80336	2.76632	3.63257	3.67122	0.673603	1.21635	4.30063	2.3979
Allosaurus	Comp/	pm04	LACM 46030	Smith & Lamanna, 2006	16.3	13.5	37.69	38.98	0.828221	2.31227	73.3268	10	24.4748	82.1985	0.5	2.79185	172.827	2171.28	92.97	2.85071	2.67415	3.65558	3.68838	0.603343	1.19763	4.30847	2.3979
Allosaurus	Left	pm05	LACM 46030	Smith & Lamanna, 2006	17.5	12.8	38.85	40.26	0.731429	2.22	72.7526	11	25.48	81.7674	0.454545	3.03516	175.929	2278.28	96.61	2.91777	2.62467	3.68512	3.71989	0.548947	1.16938	4.30072	2.48491
Acrocanthosaurus	Comp/	pm01	NCSM 14345	Smith & Lamanna, 2006	21.7	16.26	52.23	55.15	0.749309	2.40691	70.8686	14.1	23.1116	86.0198	0.35461	3.21218	277.121	4824.68	129.08	3.12236	2.84839	3.97462	4.02803	0.559221	1.22581	4.27484	2.71469
Acrocanthosaurus	Comp/	pm03	NCSM 14345	Smith & Lamanna, 2006	26.84	16.56	72.35	77.51	0.61699	2.6956	68.9618	13.7	20.2579	90.7803	0.364964	4.36896	349.086	8418.8	176.7	3.32647	2.86562	4.29524	4.36323	0.480566	1.30714	4.24795	2.68785
Acrocanthosaurus	Comp/	mx01	NCSM 14345	Smith & Lamanna, 2006	26.73	17.56	62.6	71.29	0.65694	2.34194	60.4777	14.2	21.8117	97.7106	0.352113	3.56492	368.649	7692.48	160.62	3.32251	2.92101	4.15261	4.28069	0.504972	1.20655	4.11867	2.7213
Acrocanthosaurus	Comp/	mx02	NCSM 14345	Smith & Lamanna, 2006	35.24	20.59	79.23	90.02	0.584279	2.2483	61.0812	13.4	22.9121	96.0067	0.373134	3.84798	569.878	15050.5	204.49	3.59016	3.07223	4.3849	4.51108	0.46013	1.17813	4.12844	2.66723
Acrocanthosaurus	Comp/	mx04	NCSM 14345	Smith & Lamanna, 2006	36.6	20.64	87.09	97.5	0.563934	2.37951	62.8105	13.6	21.9512	95.2383	0.367647	4.21948	593.309	17223.7	221.19	3.627	3.07454	4.47836	4.59006	0.447205	1.21773	4.15592	2.68102
Acrocanthosaurus	Comp/	mx05	NCSM 14345	Smith & Lamanna, 2006	42.07	20.74	93.08	107.9	0.492988	2.2125	58.4645	12.9	22.6578	98.8777	0.387597	4.48795	685.285	21262.1	243.05	3.76283	3.07915	4.54415	4.69043	0.400779	1.16705	4.08538	2.63189
Acrocanthosaurus	Left	mx13	NCSM 14345	Smith & Lamanna, 2006	22.43	10.87	33.79	41.87	0.484619	1.50646	53.6066	16	32.2991	94.0943	0.3125	3.10856	191.491	2156.83	98.09	3.15402	2.47401	3.54933	3.75817	0.395158	0.918873	4.00015	2.83321
Acrocanthosaurus	Comp/	mx14	NCSM 14345	Smith & Lamanna, 2006	17.11	8.55	25.03	32.12	0.499708	1.46289	50.5808	15	31.8758	97.5433	0.333333	2.92749	114.896	958.618	74.26	2.89646	2.25654	3.25925	3.50014	0.40527	0.901334	3.94315	2.77259
Acrocanthosaurus	Right	mx03	NCSM 14345	Smith & Lamanna, 2006	37.21	21.44	90.75	101.46	0.576189	2.43886	62.8702	15.3	21.4023	95.7274	0.326797	4.23274	626.577	18953.9	229.42	3.6431	3.11085	4.51907	4.62947	0.45501	1.23514	4.15685	2.79117
Acrocanthosaurus	Right	mx06	NCSM 14345	Smith & Lamanna, 2006	40.79	17.86	82.3	90.25	0.437852	2.01765	65.6506	12	26.8425	87.5069	0.416667	4.60806	572.17	15696.5	213.34	3.73266	2.93704	4.42245	4.5136	0.363151	1.10448	4.19946	2.56495
Acrocanthosaurus	Right	mx08	NCSM 14345	Smith & Lamanna, 2006	31.94	16.73	66.78	76.59	0.523795	2.0908	60.2655	14.9	24.539	95.1955	0.33557	3.99163	419.682	9342.13	175.31	3.49469	2.87526	4.21627	4.35144	0.421204	1.12843	4.11522	2.76632
Acrocanthosaurus	Right	mx09	NCSM 14345	Smith & Lamanna, 2006	29.11	14.43	54.97	64	0.495706	1.88835	58.953	13.3	26.9813	94.0657	0.37594	3.80942	329.912	6045.09	148.08	3.40486	2.73631	4.02482	4.17439	0.402598	1.06069	4.09356	2.66026
Acrocanthosaurus	Right	mx11	NCSM 14345	Smith & Lamanna, 2006	26.64	11.78	39.4	46.47	0.442192	1.47898	57.8702	13.8	34.9309	87.1989	0.362319	3.34465	246.473	3237.01	112.51	3.31926	2.54788	3.69883	3.8601	0.366164	0.907847	4.07534	2.69463
Acrocanthosaurus	Left	d01	NCSM 14345	Smith & Lamanna, 2006	14.42	11.77	29.46	35.42	0.816227	2.043	54.4017	13.3	23.4534	102.145	0.37594	2.50297	133.3	1309.01	79.3	2.73567	2.5471	3.41641	3.59512	0.596762	1.11284	4.01461	2.66026
Acrocanthosaurus	Comp/	d02	NCSM 14345	Smith & Lamanna, 2006	23.91	17.1	58.55	63.55	0.715182	2.44877	67.107	13	22.0987	90.7943	0.384615	3.42398	321.119	6267.17	146.01	3.21527	2.89591	4.08682	4.16744	0.539519	1.23802	4.22108	2.63906
Acrocanthosaurus	Left	d03	NCSM 14345	Smith & Lamanna, 2006	29.63	17.63	72.23	79.2	0.595005	2.43773	65.6731	15	21.9498	92.3771	0.333333	4.09699	410.274	9878.03	181.06	3.42198	2.92477	4.29361	4.38452	0.466877	1.23481	4.1998	2.77259
Acrocanthosaurus	Comp/	d04	NCSM 14345	Smith & Lamanna, 2006	29.11	19.33	70.62	77.81	0.664033	2.42597	64.9986	11.5	21.9367	93.0648	0.434783	3.65339	441.941	10403.3	177.54	3.40486	3.0121	4.27137	4.36704	0.509244	1.23138	4.18963	2.52573
Acrocanthosaurus	Left	d05	NCSM 14345	Smith & Lamanna, 2006	30.6	18.75	60.48	68.81	0.612745	1.97647	61.4389	13	26.3838	92.1774	0.384615	3.2256	450.622	9084.54	159.89	3.45316	2.98315	4.11871	4.24578	0.477938	1.09074	4.13419	2.63906
Acrocanthosaurus	Comp/	d07	NCSM 14345	Smith & Lamanna, 2006	31.1	17.19	64.85	76.07	0.552733	2.08521	57.4128	16.5	23.8329	98.7543	0.30303	3.77254	419.881	9076.43	172.02	3.46886	2.90087	4.18738	4.34471	0.440017	1.12662	4.06754	2.8622
Acrocanthosaurus	Left	d08	NCSM 14345	Smith & Lamanna, 2006	26.08	16.58	43.01	58.07	0.635736	1.64916	43.3535	13.3	24.5995	112.047	0.37594	2.59409	339.611	4868.89	127.16	3.2988	2.86676	3.78442	4.07872	0.492093	0.974241	3.79219	2.66026
Acrocanthosaurus	Left	d10	NCSM 14345	Smith & Lamanna, 2006	28.26	14.35	47.47	55.54	0.507785	1.67976	58.7195	14.5	30.5829	90.6975	0.344828	3.30801	318.503	5039.78	131.27	3.37622	2.73112	3.88095	4.03495	0.410642	0.985727	4.08966	2.74084
Acrocanthosaurus	Left	d12	NCSM 14345	Smith & Lamanna, 2006	24.96	13.22	38.96	49	0.529647	1.5609	51.9952	15.5	30.3188	97.686	0.322581	2.94705	259.159	3365.61	112.92	3.25656	2.65465	3.68788	3.91202	0.425037	0.940358	3.9702	2.80336
Acrocanthosaurus	Left	d14	NCSM 14345	Smith & Lamanna, 2006	20.42	11.46	33.13	38.86	0.561214	1.62243	58.4893	15	31.7001	89.8106	0.333333	2.89092	183.794	2029.69	92.41	3.06433	2.52252	3.53018	3.68537	0.445464	0.964101	4.0858	2.77259
Acrocanthosaurus	Left	d17	NCSM 14345	Smith & Lamanna, 2006	15.37	9.1	16.04	22.61	0.592062	1.04359	45.1507	16.7	42.7929	92.0565	0.299401	1.76264	109.851	587.338	54.02	2.79545	2.31254	2.83556	3.16167	0.46503	0.714709	3.83191	2.87356
Acrocanthosaurus	Right	d05	NCSM 14345	Smith & Lamanna, 2006	28.98	16.54	68.15	72.16	0.570738	2.35162	70.4074	17.5	23.6168	85.9758	0.285714	4.12031	376.464	8552.01	169.29	3.40053	2.86448	4.23628	4.29265	0.451546	1.20944	4.2684	2.91777
Acrocanthosaurus	Right	d06	NCSM 14345	Smith & Lamanna, 2006	31.35	16.71	62.15	72.97	0.533014	1.98246	57.6994	12.8	25.2373	97.0633	0.390625	3.71933	411.438	8523.61	166.47	3.47661	2.87413	4.14551	4.30366	0.427236	1.09275	4.07243	2.62467
Carcharodontosaurus	Right	mx03	SGM Din-1	Smith & Lamanna, 2006	41.46	15.15	71.01	82.32	0.365412	1.71274	59.6105	9	30.2413	90.1482	0.555556	4.68713	493.324	11677	194.79	3.74856	2.78192	4.2768	4.42269	0.311457	0.997957	4.10447	2.30259
Carcharodontosaurus	Right	mx05	SGM Din-1	Smith & Lamanna, 2006	41.04	14.88	73.96	80.59	0.362573	1.80214	65.8249	9	30.413	83.7621	0.555556	4.97043	479.623	11824.3	195.59	3.73862	2.76506	4.31695	4.40171	0.309375	1.03038	4.20208	2.30259
Carcharodontosaurus	Right	mx06	SGM Din-1	Smith & Lamanna, 2006	41.17	14.88	73.17	79.51	0.361428	1.77726	65.9989	9	30.9315	83.0696	0.555556	4.91734	481.142	11735.1	193.85	3.74171	2.76506	4.30636	4.38838	0.308534	1.02147	4.20468	2.30259
Carcharodontosaurus	Right	mx08	SGM Din-1	Smith & Lamanna, 2006	39.91	14.49	73.99	80.02	0.363067	1.85392	66.7482	8.2	29.7085	83.5433	0.609756	5.10628	454.193	11201.9	193.92	3.71137	2.74019	4.31735	4.3947	0.309737	1.04869	4.2158	2.2192
Carcharodontosaurus	/	Isolated	SGM Din-1	Smith & Lamanna, 2006	41.53	15.09	80.68	89.82	0.363352	1.94269	63.8917	10	27.5309	88.5774	0.5	5.34659	492.199	13236.9	212.03	3.75021	2.7782	4.40281	4.50888	0.309946	1.07932	4.17272	2.3979
Carcharodontosaurus	/	Isolated	SGM Din-1	Smith & Lamanna, 2006	46.65	16.88	97.55	102.25	0.361844	2.0911	70.9404	9	26.8721	82.1876	0.555556	5.77903	618.463	20110.4	246.45	3.86388	2.88368	4.59056	4.63715	0.308839	1.12853	4.27584	2.30259
Gorgosaurus	Right	d02	ROM1247	Smith & Lamanna, 2006	12.4	11.6	25.53	25.99	0.935484	2.05887	74.0188	11	27.8353	78.1459	0.454545	2.20086	112.972	961.389	63.92	2.59525	2.5337	3.27828	3.29547	0.660357	1.11805	4.31774	2.48491
Gorgosaurus	Right	d03	ROM1247	Smith & Lamanna, 2006	17.82	14.25	42.21	42.39	0.799663	2.36869	77.2751	12.5	24.3183	78.4066	0.4	2.96211	199.44	2806.12	102.42	2.93492	2.72458	3.76607	3.77023	0.5876	1.21452	4.36023	2.60269
Gorgosaurus	Right	d04	ROM1247	Smith & Lamanna, 2006	21.28	10.77	39.68	45.91	0.506109	1.86466	59.6914	11	27.5802	92.7284	0.454545	3.68431	180.002	2380.83	106.87	3.10369	2.46555	3.70574	3.84823	0.40953	1.05245	4.1058	2.48491
Gorgosaurus	Right	d06	ROM1247	Smith & Lamanna, 2006	21.24	12.89	43.84	53.44	0.606874	2.06403	52.4027	12	22.5736	105.024	0.416667	3.40109	215.029	3142.29	118.52	3.10189	2.63117	3.8031	3.9971	0.474291	1.11973	3.97786	2.56495
Gorgosaurus	Right	d08	ROM1247	Smith & Lamanna, 2006	19.96	13.56	43.31	44.01	0.679359	2.16984	74.8375	14	26.4118	78.7507	0.357143	3.19395	212.574	3068.86	107.28	3.04262	2.67828	3.79121	3.80688	0.518412	1.15368	4.32859	2.70805
Gorgosaurus	Right	d09	ROM1247	Smith & Lamanna, 2006	17.81	7.67	31.91	32.75	0.430657	1.79169	71.4297	12.5	31.9428	76.6275	0.4	4.16037	107.288	1141.18	82.47	2.93439	2.15987	3.49378	3.51898	0.358134	1.02665	4.28262	2.60269
Gorgosaurus	Right	d11	ROM1247	Smith & Lamanna, 2006	18.48	11.41	37	41.35	0.617424	2.00216	63.4828	13	26.546	89.9712	0.384615	3.24277	165.607	2042.48	96.83	2.96939	2.5185	3.63759	3.74597	0.480835	1.09933	4.1664	2.63906
Gorgosaurus	Right	d13	ROM1247	Smith & Lamanna, 2006	17.72	9.21	31.3	41.5	0.519752	1.76637	44.0795	15	23.1933	112.727	0.333333	3.39848	128.178	1337.32	90.52	2.92959	2.32337	3.47507	3.7495	0.418547	1.01753	3.80843	2.77259
Gorgosaurus	Right	d15	ROM1247	Smith & Lamanna, 2006	13.69	8.83	22.19	24.9	0.644996	1.62089	62.4785	14	33.1703	84.3512	0.357143	2.51302	94.9411	702.247	60.78	2.68717	2.28544	3.14372	3.25424	0.497738	0.963514	4.1507	2.70805
Gorgosaurus	Right	mx04	ROM1247	Smith & Lamanna, 2006	26.48	13.4	54.85	58.75	0.506042	2.07137	68.4228	11.5	26.6757	84.9015	0.434783	4.09328	278.684	5095.28	140.08	3.31346	2.66723	4.02267	4.09017	0.409485	1.12213	4.24022	2.52573
Gorgosaurus	Right	mx09	ROM1247	Smith & Lamanna, 2006	20.55	10.57	36.92	40.31	0.514355	1.79659	65.6112	11	30.4602	83.9286	0.454545	3.4929	170.599	2099.51	97.78	3.07038	2.44842	3.63548	3.7211	0.41499	1.0284	4.19887	2.48491
Daspletosaurus	Right	d04	BMNH R4863 Cutler collection	Smith & Lamanna, 2006	28.83	19.82	55.99	59.02	0.687478	1.94207	69.718	10	28.8807	81.4012	0.5	2.82492	448.785	8375.82	143.84	3.39551	3.03591	4.04288	4.09468	0.523235	1.07911	4.2587	2.3979
Daspletosaurus	Right	d08	BMNH R4863 Cutler collection	Smith & Lamanna, 2006	26.37	17.7	44.57	51.28	0.671217	1.69018	60.3351	10	30.9379	88.727	0.5	2.51808	366.584	5446.21	122.22	3.30945	2.92852	3.81925	3.95661	0.513552	0.989607	4.11635	2.3979
Daspletosaurus	Right	d10	BMNH R4863 Cutler collection	Smith & Lamanna, 2006	24.47	18.46	53.37	57.27	0.754393	2.18104	68.433	10	25.2391	86.3279	0.5	2.89112	354.777	6311.48	135.11	3.2375	2.96836	3.99581	4.06509	0.562123	1.15721	4.24036	2.3979
Daspletosaurus	Left	mx02	AMNH 5346	Smith & Lamanna, 2006	27	22.63	74.78	80.86	0.838148	2.76963	67.4385	11	19.4769	93.0846	0.454545	3.30446	479.886	11962	182.64	3.3322	3.16252	4.32783	4.40501	0.608759	1.32698	4.22594	2.48491
Daspletosaurus	Right	d02	MOR 590	Smith & Lamanna, 2006	18.02	12.68	36.43	39.52	0.703663	2.02164	66.8738	11.2	27.0584	86.0678	0.446429	2.87303	179.458	2179.22	93.97	2.94549	2.61593	3.62247	3.7018	0.53278	1.1058	4.21765	2.50144
Daspletosaurus	Right	d03	MOR 590	Smith & Lamanna, 2006	22.88	17.81	52.62	56.49	0.778409	2.29983	68.5393	10	23.8704	87.5903	0.5	2.95452	320.044	5613.57	131.99	3.17304	2.93439	3.98192	4.05161	0.575719	1.19387	4.24189	2.3979
Daspletosaurus	Right	d05	MOR 590	Smith & Lamanna, 2006	22.86	17.28	54.55	57.94	0.755906	2.38626	70.0482	10.7	23.1982	86.7536	0.46729	3.15683	310.249	5641.35	135.35	3.1722	2.90581	4.01728	4.07652	0.562985	1.21973	4.26336	2.45959
Daspletosaurus	Right	d07	MOR 590	Smith & Lamanna, 2006	22.53	16.63	49.57	49.81	0.738127	2.20018	76.3031	9	26.2049	77.492	0.555556	2.98076	294.268	4862.29	121.91	3.15828	2.8696	3.92336	3.92809	0.552808	1.16321	4.34773	2.30259
Daspletosaurus	Right	d08	MOR 590	Smith & Lamanna, 2006	22.32	12.29	46.78	50.65	0.550627	2.09588	67.2259	10	26.0994	86.6747	0.5	3.80635	215.445	3359.5	119.75	3.14931	2.58701	3.86661	3.94449	0.43866	1.13007	4.22282	2.3979
Daspletosaurus	Right	d10	MOR 590	Smith & Lamanna, 2006	19.19	12.17	34.93	35.69	0.634184	1.82022	72.0597	11	31.5117	76.4286	0.454545	2.87017	183.424	2135.66	89.81	3.00519	2.57794	3.58157	3.6025	0.491144	1.03681	4.29128	2.48491
Tyrannosaurus	Left	pm03	FMNH PR2081 "Sue"	Smith & Lamanna, 2006	36.06	24	63.65	71.97	0.665557	1.76511	62.1012	7.1	30.0457	87.8531	0.704225	2.65208	679.715	14421.3	171.68	3.61254	3.21888	4.16899	4.29005	0.51016	1.01708	4.14474	2.09186
Tyrannosaurus	Left	mx05	FMNH PR2081 "Sue"	Smith & Lamanna, 2006	45.46	32.63	94.06	108.36	0.717774	2.06907	59.7635	7.5	24.6804	95.5561	0.666667	2.88262	1165.03	36527.5	247.88	3.83859	3.51542	4.55451	4.69465	0.541029	1.12138	4.10699	2.14007
Tyrannosaurus	Left	mx07	FMNH PR2081 "Sue"	Smith & Lamanna, 2006	39.41	27.18	75.75	86.34	0.689673	1.9221	61.2846	8.3	27.1473	91.5681	0.60241	2.78698	841.29	21242.6	201.5	3.69908	3.33861	4.34055	4.46981	0.524535	1.0723	4.13171	2.23001
Tyrannosaurus	Left	mx08	FMNH PR2081 "Sue"	Smith & Lamanna, 2006	38.56	26.2	72.55	83.44	0.679461	1.88148	60.3268	8.8	27.5031	92.17	0.568182	2.76908	793.466	19188.6	194.55	3.67782	3.30322	4.29797	4.43604	0.518473	1.05831	4.11622	2.28238
Tyrannosaurus	Right	mx01	FMNH PR2081 "Sue"	Smith & Lamanna, 2006	44.86	32.6	91.12	101.55	0.726705	2.03121	63.8044	7	26.2158	89.9799	0.714286	2.79509	1148.59	34886.6	237.53	3.82559	3.51453	4.52309	4.63035	0.546215	1.10896	4.17137	2.07944
Tyrannosaurus	Right	mx02	FMNH PR2081 "Sue"	Smith & Lamanna, 2006	47.69	37.58	105.26	117.64	0.788006	2.20717	63.3443	7	23.8858	92.7699	0.714286	2.80096	1407.58	49387.4	270.59	3.88547	3.65273	4.66589	4.77609	0.581101	1.16539	4.16425	2.07944
Tyrannosaurus	Right	mx03	FMNH PR2081 "Sue"	Smith & Lamanna, 2006	46.74	37.21	108.82	122.99	0.796106	2.3282	61.5939	7	22.1976	96.2085	0.714286	2.92448	1365.96	49548	278.55	3.86577	3.6431	4.69884	4.8202	0.585621	1.20243	4.13667	2.07944
Tyrannosaurus	Right	mx10	FMNH PR2081 "Sue"	Smith & Lamanna, 2006	35.65	23.48	61.04	71.65	0.658626	1.7122	58.3749	9	29.8223	91.8028	0.555556	2.59966	657.427	13376.4	168.34	3.60141	3.19786	4.12778	4.28565	0.505989	0.997761	4.08387	2.30259
Tyrannosaurus	Right	mx11	FMNH PR2081 "Sue"	Smith & Lamanna, 2006	27.86	18.18	45.96	49.9	0.652548	1.64968	65.4809	10	33.4711	81.048	0.5	2.52805	397.8	6094.3	123.72	3.36246	2.95387	3.8493	3.92986	0.502319	0.974438	4.19691	2.3979
Tyrannosaurus	Right	mx12	FMNH PR2081 "Sue"	Smith & Lamanna, 2006	18.96	13.2	29.72	32.17	0.696203	1.56751	65.2296	12	35.3984	79.372	0.416667	2.25152	196.563	1947.29	80.85	2.99373	2.65324	3.42491	3.50165	0.528392	0.942937	4.19313	2.56495
Tyrannosaurus	Comp/	d02	FMNH PR2081 "Sue"	Smith & Lamanna, 2006	40.76	24.51	75.03	81.29	0.601325	1.84078	66.5233	7	29.8863	83.5904	0.714286	3.0612	784.634	19623.7	197.08	3.73194	3.23907	4.33113	4.41025	0.470831	1.04408	4.21247	2.07944
Tyrannosaurus	Comp/	d12	FMNH PR2081 "Sue"	Smith & Lamanna, 2006	26.47	19.13	44.29	47.71	0.722705	1.67321	66.2982	10.5	33.1779	80.524	0.47619	2.31521	397.703	5871.42	118.47	3.31309	3.00221	3.81309	3.88588	0.543896	0.983282	4.20913	2.44235
Tyrannosaurus	Left	d03	FMNH PR2081 "Sue"	Smith & Lamanna, 2006	52.07	32.67	87.42	95.97	0.627425	1.67889	64.6485	6.5	32.5659	82.7856	0.769231	2.67585	1336.06	38932.8	235.46	3.97161	3.51661	4.4821	4.5744	0.486999	0.985404	4.18431	2.0149
Tyrannosaurus	Left	d05	FMNH PR2081 "Sue"	Smith & Lamanna, 2006	48.74	33.94	88.87	93.94	0.696348	1.82335	68.8608	7	30.7661	80.3731	0.714286	2.61844	1299.23	38487.6	231.55	3.90681	3.55363	4.49836	4.55325	0.528478	1.03792	4.2465	2.07944
Tyrannosaurus	Left	d06	FMNH PR2081 "Sue"	Smith & Lamanna, 2006	40.21	27.37	78.09	84.19	0.680676	1.94205	67.3555	9	28.374	84.2706	0.555556	2.85312	864.368	22499.5	202.49	3.71868	3.34533	4.37059	4.44488	0.519196	1.07911	4.22472	2.30259
Tyrannosaurus	Left	d08	FMNH PR2081 "Sue"	Smith & Lamanna, 2006	34.49	25.71	66.25	74.66	0.745433	1.92085	62.5428	8	27.5137	89.9435	0.625	2.57682	696.442	15379.8	175.4	3.56925	3.28504	4.20842	4.32625	0.557003	1.07187	4.15171	2.19722
Tyrannosaurus	Left	d09	FMNH PR2081 "Sue"	Smith & Lamanna, 2006	34.69	24.51	63.57	66.84	0.706544	1.83252	69.4235	9	30.7227	79.8538	0.555556	2.59364	667.786	14150.4	165.1	3.57487	3.23907	4.16775	4.21715	0.53447	1.04117	4.25453	2.30259
Tyrannosaurus	Right	mx10	MOR 1125 "B-rex"	Smith & Lamanna, 2006	34.2	21.3	60.68	68	0.622807	1.77427	63.0003	9.5	30.1446	86.8551	0.526316	2.84883	572.131	11572.3	162.88	3.56105	3.10459	4.12196	4.23411	0.484157	1.02039	4.15889	2.35138
Tyrannosaurus	Left	mx07	MOR 555 "Devil Rex"	Smith & Lamanna, 2006	42.86	28.35	72.67	80.21	0.661456	1.69552	64.2257	11	32.0807	83.6935	0.454545	2.56332	954.322	23116.9	195.74	3.781	3.37929	4.2996	4.39704	0.507694	0.991591	4.17785	2.48491
Tyrannosaurus	Left	mx08	MOR 555 "Devil Rex"	Smith & Lamanna, 2006	37.34	22.82	65.11	70.53	0.611141	1.74371	66.1536	10.4	31.6369	82.2095	0.480769	2.8532	669.237	14524.7	172.98	3.64649	3.17053	4.19132	4.27012	0.476943	1.00931	4.20698	2.43361
Tyrannosaurus	Left	mx09	MOR 555 "Devil Rex"	Smith & Lamanna, 2006	33.72	24.44	55.11	56.72	0.724792	1.63434	69.8598	10.8	35.0614	75.0788	0.462963	2.25491	647.26	11890.2	145.55	3.54732	3.23632	4.02731	4.0556	0.545107	0.968633	4.2607	2.4681
Tyrannosaurus	Left	d03	MOR 008	Smith & Lamanna, 2006	46.05	33.78	91	93	0.73355	1.97611	73.1094	7	28.961	77.9296	0.714286	2.6939	1221.74	37059.5	230.05	3.85121	3.54904	4.52179	4.54329	0.550172	1.09062	4.30554	2.07944
Tyrannosaurus	Left	d05	MOR 008	Smith & Lamanna, 2006	39.29	31.25	78	79.5	0.795368	1.98524	73.4457	9	28.871	77.6834	0.555556	2.496	964.322	25072.4	196.79	3.6961	3.47352	4.36945	4.38826	0.58521	1.09368	4.31007	2.30259
Tyrannosaurus	Comp/	d06	MOR 008	Smith & Lamanna, 2006	38.23	27.07	75	76.5	0.708083	1.96181	73.2186	8.5	29.2109	77.5705	0.588235	2.77059	812.798	20319.9	189.73	3.66944	3.3347	4.33073	4.35028	0.535371	1.0858	4.30701	2.25129
Tyrannosaurus	Right	d08	MOR 008	Smith & Lamanna, 2006	35	26.6	65	67	0.76	1.85714	71.4892	9	30.704	77.8068	0.555556	2.44361	731.206	15842.8	167	3.58352	3.31782	4.18965	4.21951	0.565314	1.04982	4.28344	2.30259
Tyrannosaurus	Right	d10	MOR 008	Smith & Lamanna, 2006	31.5	21	55	56.5	0.666667	1.74603	70.9891	8.5	32.785	76.2259	0.588235	2.61905	519.541	9524.92	143	3.48124	3.09104	4.02535	4.05178	0.510826	1.01016	4.27651	2.25129
Tyrannosaurus	Comp/	pm01	BHI 3033 "Stan"	Smith & Lamanna, 2006	27.38	14.27	44.22	50.21	0.521183	1.61505	61.4205	9.9	32.9381	85.6414	0.505051	3.09881	306.865	4523.19	121.81	3.34568	2.72589	3.81154	3.93593	0.419489	0.961282	4.13389	2.38876
Tyrannosaurus	Comp/	pm03	BHI 3033 "Stan"	Smith & Lamanna, 2006	34.87	21.75	58.66	60.01	0.623745	1.68225	70.8032	9.8	34.1519	75.045	0.510204	2.69701	595.664	11647.2	153.54	3.5799	3.12457	4.08866	4.11104	0.484735	0.986655	4.27393	2.37955
Tyrannosaurus	Right	pm02	BHI 3033 "Stan"	Smith & Lamanna, 2006	31.75	18.04	50.14	56.28	0.568189	1.57921	62.2957	8.5	34.0996	83.6047	0.588235	2.77938	449.853	7518.53	138.17	3.4889	2.94654	3.93457	4.04795	0.449921	0.947484	4.14782	2.25129
Tyrannosaurus	Right	pm04	BHI 3033 "Stan"	Smith & Lamanna, 2006	30.05	19.03	52.8	53.94	0.633278	1.75707	71.5736	8.7	32.6802	75.7462	0.574713	2.77457	449.131	7904.71	136.79	3.4356	2.99723	3.98527	4.00624	0.490589	1.01417	4.2846	2.27213
Tyrannosaurus	Comp/	mx01	BHI 3033 "Stan"	Smith & Lamanna, 2006	45.88	34.97	93.68	98.79	0.762206	2.04185	70.0801	7.7	27.4162	82.5038	0.649351	2.67887	1260.11	39349.1	238.35	3.84759	3.58269	4.5505	4.60307	0.566566	1.11247	4.26381	2.16332
Tyrannosaurus	Comp/	mx02	BHI 3033 "Stan"	Smith & Lamanna, 2006	51.98	34.23	102.21	108	0.658523	1.96633	69.5707	7.2	28.4619	81.9674	0.694444	2.98598	1397.44	47610.8	262.19	3.96991	3.5619	4.63677	4.69135	0.505927	1.08733	4.25662	2.10413
Tyrannosaurus	Comp/	mx03	BHI 3033 "Stan"	Smith & Lamanna, 2006	48.63	33.03	115.3	118.82	0.67921	2.37096	73.9815	8.2	23.9158	82.1028	0.609756	3.49077	1261.54	48485.4	282.75	3.9046	3.52724	4.75617	4.78599	0.518324	1.2152	4.31724	2.2192
Tyrannosaurus	Comp/	mx04	BHI 3033 "Stan"	Smith & Lamanna, 2006	49.71	29.58	103.42	110.83	0.595051	2.08047	68.3865	8	26.5428	85.0707	0.625	3.49628	1154.87	39812.1	263.96	3.92612	3.42035	4.64842	4.71698	0.466906	1.12508	4.23969	2.19722
Tyrannosaurus	Comp/	mx05	BHI 3033 "Stan"	Smith & Lamanna, 2006	48.15	31.47	94.89	99.43	0.653583	1.97072	70.4721	7	28.5706	80.9573	0.714286	3.01525	1190.1	37642.8	242.47	3.89488	3.48032	4.5632	4.60946	0.502944	1.0888	4.26931	2.07944
Tyrannosaurus	Comp/	mx06	BHI 3033 "Stan"	Smith & Lamanna, 2006	38.48	27.2	73.7	79.43	0.706861	1.91528	67.3089	4.5	28.7967	83.8944	1.11111	2.70956	822.042	20194.8	191.61	3.67579	3.33932	4.31348	4.38739	0.534656	1.06997	4.22404	1.70475
Tyrannosaurus	Comp/	mx08	BHI 3033 "Stan"	Smith & Lamanna, 2006	29.25	19.01	48.55	56.35	0.649915	1.65983	59.486	10.2	31.2674	89.2467	0.490196	2.55392	436.715	7067.5	134.15	3.4095	2.99623	3.90298	4.04917	0.500723	0.978262	4.10241	2.41591
Tyrannosaurus	Comp/	mx09	BHI 3033 "Stan"	Smith & Lamanna, 2006	32.08	21.86	55.34	56.57	0.681421	1.72506	71.2483	9.9	33.2929	75.4588	0.505051	2.53156	550.775	10160	143.99	3.49893	3.12939	4.0314	4.053	0.51964	1.00249	4.28011	2.38876
Tyrannosaurus	Left	mx11	BHI 3033 "Stan"	Smith & Lamanna, 2006	21.25	14.57	31.96	32.14	0.685647	1.504	70.1821	14	38.72	71.0979	0.357143	2.19355	243.169	2590.56	85.35	3.10234	2.74535	3.49529	3.50074	0.52215	0.917889	4.26524	2.70805
Tyrannosaurus	Right	mx07	BHI 3033 "Stan"	Smith & Lamanna, 2006	40.19	23.64	66.28	69.94	0.588206	1.64917	67.9137	9	34.1853	77.901	0.555556	2.80372	746.2	16486	176.41	3.7182	3.20437	4.20886	4.26183	0.462605	0.974245	4.23286	2.30259
Tyrannosaurus	Comp/	d01	BHI 3033 "Stan"	Smith & Lamanna, 2006	26.23	18.32	45.17	46.31	0.698437	1.72207	70.9661	8.9	33.2947	75.7391	0.561798	2.46561	377.41	5682.54	117.71	3.30432	2.96114	3.83233	3.85672	0.529708	1.00139	4.2762	2.29253
Tyrannosaurus	Comp/	d02	BHI 3033 "Stan"	Smith & Lamanna, 2006	40.66	26.36	71.99	78.02	0.648303	1.77054	66.225	8.2	31.1225	82.6525	0.609756	2.73103	841.788	20200.1	190.67	3.72954	3.30908	4.29032	4.3697	0.499746	1.01904	4.20805	2.2192
Tyrannosaurus	Comp/	d03	BHI 3033 "Stan"	Smith & Lamanna, 2006	46.2	32.7	94.97	96	0.707792	2.05563	74.7637	7	27.9934	77.2428	0.714286	2.90428	1186.53	37561.7	237.17	3.85439	3.5175	4.56404	4.57471	0.535201	1.11699	4.32762	2.07944
Tyrannosaurus	Comp/	d04	BHI 3033 "Stan"	Smith & Lamanna, 2006	46.28	31.88	89.01	90.85	0.68885	1.92329	72.8988	7.7	29.7986	77.3026	0.649351	2.79203	1158.78	34381	226.14	3.85609	3.49286	4.49992	4.52016	0.524048	1.07271	4.3027	2.16332
Tyrannosaurus	Comp/	d06	BHI 3033 "Stan"	Smith & Lamanna, 2006	37.65	27.74	62.01	66.1	0.736786	1.64701	67.0413	8	33.9911	78.9675	0.625	2.2354	820.278	16955.2	165.76	3.65455	3.35829	4.14329	4.20618	0.552036	0.973431	4.22012	2.19722
Tyrannosaurus	Comp/	d07	BHI 3033 "Stan"	Smith & Lamanna, 2006	33.38	23.15	50.54	53.48	0.693529	1.51408	66.5633	9.4	37.2993	76.1374	0.531915	2.18315	606.914	10224.5	137.4	3.53747	3.18428	3.94236	3.99783	0.526815	0.921907	4.21307	2.34181
Tyrannosaurus	Comp/	d09	BHI 3033 "Stan"	Smith & Lamanna, 2006	30.62	21.42	46.83	50.62	0.699543	1.52939	65.0649	9.2	36.3635	78.5716	0.543478	2.18627	515.127	8041.14	128.07	3.45379	3.10995	3.86765	3.94391	0.530359	0.927979	4.19064	2.32239
Tyrannosaurus	Comp/	d10	BHI 3033 "Stan"	Smith & Lamanna, 2006	28.05	20.44	41.56	45.04	0.728699	1.48164	64.4905	10.4	37.5267	77.9828	0.480769	2.03327	450.302	6238.18	114.65	3.36902	3.06526	3.75091	3.82951	0.547369	0.90892	4.1819	2.43361
Tyrannosaurus	Left	d13	BHI 3033 "Stan"	Smith & Lamanna, 2006	15.01	9.22	15.85	17.41	0.614257	1.05596	57.971	15.7	53.4031	68.6259	0.318471	1.71909	108.693	574.261	48.27	2.77321	2.32435	2.82435	2.91289	0.478875	0.720744	4.07705	2.81541
Tyrannosaurus	Right	d05	BHI 3033 "Stan"	Smith & Lamanna, 2006	45.89	32.17	77.74	78.96	0.701024	1.69405	71.5202	7	34.0463	74.4335	0.714286	2.41654	1159.47	30045.7	202.59	3.8478	3.50165	4.36615	4.38153	0.531231	0.991046	4.28387	2.07944
Tyrannosaurus	Right	d08	BHI 3033 "Stan"	Smith & Lamanna, 2006	33.12	24.75	54.12	56.48	0.747283	1.63406	68.7174	10	34.7668	76.5158	0.5	2.18667	643.807	11614.3	143.72	3.52988	3.24843	4.00951	4.05144	0.558062	0.968526	4.24445	2.3979
Tyrannosaurus	Right	d11	BHI 3033 "Stan"	Smith & Lamanna, 2006	23.64	16.61	30.34	33.09	0.702623	1.28342	62.0499	10.9	43.4944	74.4556	0.458716	1.82661	308.395	3118.9	87.07	3.20437	2.86847	3.4449	3.529	0.53217	0.825673	4.14393	2.47654
Tyrannosaurus	Right	d12	BHI 3033 "Stan"	Smith & Lamanna, 2006	18.52	13.56	21.91	24.25	0.732181	1.18305	59.8603	14	46.9701	73.1695	0.357143	1.61578	197.238	1440.49	64.68	2.97144	2.67828	3.13157	3.22883	0.549382	0.780721	4.10858	2.70805
Tyrannosaurus	Comp/	pm01	AMNH 5027	Smith & Lamanna, 2006	29.84	16.45	42.55	50.21	0.551273	1.42594	57.7054	9.6	36.3567	85.9379	0.520833	2.58663	385.527	5468.06	122.6	3.42881	2.85934	3.77391	3.93593	0.439076	0.886218	4.07253	2.36085
Tyrannosaurus	Comp/	pm03	AMNH 5027	Smith & Lamanna, 2006	30.94	19.46	45.42	58.26	0.628959	1.468	50.5949	9.5	31.7589	97.6463	0.526316	2.33402	472.882	7159.44	134.62	3.46386	3.01847	3.83773	4.08193	0.487941	0.903409	3.94342	2.35138
Tyrannosaurus	Right	pm02	AMNH 5027	Smith & Lamanna, 2006	29.93	16.94	43.64	54.33	0.565987	1.45807	53.3107	8	33.3646	93.3246	0.625	2.57615	398.208	5792.6	127.9	3.43173	2.88703	3.79863	4.01332	0.448516	0.899376	3.99472	2.19722
Tyrannosaurus	Right	pm04	AMNH 5027	Smith & Lamanna, 2006	31.86	21.18	54.62	60.01	0.664783	1.71438	64.7204	8.9	31.8328	83.4468	0.561798	2.57885	529.983	9649.22	146.49	3.49226	3.09919	4.01854	4.11104	0.509695	0.998562	4.18541	2.29253
Tyrannosaurus	Comp/	mx01	AMNH 5027	Smith & Lamanna, 2006	38.89	31.57	85.47	93.14	0.811777	2.19774	66.5547	8.4	24.6735	88.7718	0.595238	2.70732	964.278	27472.3	217.5	3.68613	3.48339	4.4598	4.54478	0.594308	1.16244	4.21294	2.24071
Tyrannosaurus	Comp/	mx03	AMNH 5027	Smith & Lamanna, 2006	41.46	30.59	103.98	109.25	0.73782	2.50796	71.712	7.8	22.2464	86.0415	0.641026	3.39915	996.09	34524.5	254.69	3.74856	3.45284	4.65377	4.70275	0.552631	1.25503	4.28651	2.17475
Tyrannosaurus	Comp/	mx05	AMNH 5027	Smith & Lamanna, 2006	48.6	31.17	102.44	104.79	0.641358	2.10782	73.7575	7.5	27.0963	79.1462	0.666667	3.28649	1189.77	40626.7	255.83	3.90399	3.47103	4.63899	4.66146	0.495524	1.13392	4.31425	2.14007
Tyrannosaurus	Comp/	mx06	AMNH 5027	Smith & Lamanna, 2006	38.37	24.42	77.64	88.33	0.636435	2.02346	61.3837	7.4	25.7112	92.9051	0.675676	3.17936	735.914	19045.5	204.34	3.673	3.23554	4.36488	4.49234	0.49252	1.1064	4.1333	2.12823
Tyrannosaurus	Comp/	mx07	AMNH 5027	Smith & Lamanna, 2006	40.01	25.31	79.7	84.23	0.632592	1.992	69.6544	7.4	28.079	82.2666	0.675676	3.14895	795.336	21129.4	203.94	3.71382	3.26995	4.39074	4.44535	0.490169	1.09594	4.2578	2.12823
Tyrannosaurus	Comp/	mx08	AMNH 5027	Smith & Lamanna, 2006	37.54	26.05	82.14	84.04	0.693926	2.18807	74.1341	8.3	26.0792	79.7866	0.60241	3.15317	768.054	21029.3	203.72	3.6517	3.29769	4.42053	4.44312	0.527049	1.15941	4.31927	2.23001
Tyrannosaurus	Right	mx11	AMNH 5027	Smith & Lamanna, 2006	25.92	16.46	37.57	42.72	0.635031	1.44946	60.654	10.5	36.9688	82.3772	0.47619	2.2825	335.085	4196.38	106.21	3.29287	2.85991	3.65247	3.77781	0.491662	0.895868	4.12154	2.44235
Tyrannosaurus	Left	mx04	AMNH 5027	Smith & Lamanna, 2006	50.01	33.93	104.06	115.51	0.678464	2.08078	64.2731	8	25.6549	90.072	0.625	3.0669	1332.69	46226.7	269.58	3.93202	3.55335	4.65453	4.75798	0.517879	1.12518	4.17858	2.19722
Tyrannosaurus	Left	mx01	SDSM 12047	Smith & Lamanna, 2006	49.49	34.82	100.89	103.67	0.703576	2.03859	72.8958	6.5	27.9589	79.1452	0.769231	2.89747	1353.43	45515.9	254.05	3.92178	3.57851	4.62389	4.65081	0.53273	1.11139	4.30266	2.0149
Tyrannosaurus	Left	mx02	SDSM 12047	Smith & Lamanna, 2006	36.77	28.68	81.6	88.33	0.779984	2.2192	67.4061	7	24.5841	88.0098	0.714286	2.84519	828.252	22528.5	206.7	3.63152	3.39047	4.41401	4.49234	0.576604	1.16913	4.22546	2.07944
Tyrannosaurus	Left	mx03	SDSM 12047	Smith & Lamanna, 2006	47.17	32.77	117.06	120.69	0.694721	2.48166	74.2633	7.5	22.8209	82.9157	0.666667	3.57217	1214.04	47371.8	284.92	3.87474	3.51957	4.77119	4.80148	0.527518	1.24751	4.32099	2.14007
Tyrannosaurus	Left	mx04	SDSM 12047	Smith & Lamanna, 2006	46.68	36.68	108.53	116.36	0.785775	2.32498	68.7352	6.7	23.6299	87.6349	0.746269	2.95883	1344.78	48649.5	271.57	3.86451	3.62913	4.6962	4.76525	0.579853	1.20146	4.24471	2.04122
Tyrannosaurus	Comp/	mx08	SDSM 12047	Smith & Lamanna, 2006	43.6	27.5	87.85	105.7	0.630734	2.01491	54.4735	8	23.823	101.703	0.625	3.19455	941.692	27575.9	237.15	3.79773	3.3499	4.48695	4.67002	0.48903	1.10357	4.01591	2.19722
Tyrannosaurus	Left	mx10	SDSM 12047	Smith & Lamanna, 2006	42.51	26.68	91.27	103.51	0.627617	2.14702	61.5592	7.8	24.1764	94.2644	0.641026	3.42091	890.773	27100.3	237.29	3.77299	3.32071	4.52472	4.64928	0.487117	1.14646	4.13611	2.17475
Tyrannosaurus	Comp/	mx11	SDSM 12047	Smith & Lamanna, 2006	30.97	20.17	51.14	57.92	0.651275	1.65128	61.7409	8.5	32.2365	86.0226	0.588235	2.53545	490.611	8363.28	140.03	3.4648	3.05259	3.95393	4.07618	0.501548	0.975041	4.13901	2.25129
Tyrannosaurus	Right	mx06	SDSM 12047	Smith & Lamanna, 2006	48	33.14	105.46	116.94	0.690417	2.19708	64.3635	7	24.2264	91.4102	0.714286	3.18226	1249.35	43918.8	270.4	3.89182	3.53047	4.66777	4.77018	0.524975	1.16224	4.17996	2.07944
Tyrannosaurus	Right	mx12	SDSM 12047	Smith & Lamanna, 2006	22.5	12.83	32.08	39.31	0.570222	1.42578	54.6921	9	34.915	90.3929	0.555556	2.50039	226.725	2424.44	93.89	3.157	2.62684	3.49893	3.6966	0.451217	0.886152	4.01984	2.30259
Tyrannosaurus	Left	d04	SDSM 12047	Smith & Lamanna, 2006	44.9	32.89	105.61	115.88	0.732517	2.35212	65.6487	6.7	22.7882	91.5631	0.746269	3.21101	1159.85	40830.4	266.39	3.82647	3.52312	4.66918	4.76115	0.549575	1.20959	4.19944	2.04122
Tyrannosaurus	Comp/	d05	SDSM 12047	Smith & Lamanna, 2006	42.37	28.11	96.28	98.9	0.663441	2.27236	74.0247	7.5	25.0289	80.9464	0.666667	3.42512	935.425	30020.9	237.55	3.76977	3.37108	4.57759	4.60417	0.508888	1.18551	4.31782	2.14007
Tyrannosaurus	Comp/	d06	SDSM 12047	Smith & Lamanna, 2006	40.22	28.37	82.23	93.04	0.70537	2.04451	62.011	7	25.5887	92.4003	0.714286	2.89848	896.172	24564.1	215.49	3.71892	3.37997	4.42161	4.54372	0.533782	1.11334	4.14331	2.07944
Tyrannosaurus	Left	d07	SDSM 12047	Smith & Lamanna, 2006	39.1	26.46	74.66	80.16	0.676726	1.90946	67.6833	9	28.9785	83.3383	0.555556	2.82162	812.562	20222	193.92	3.69138	3.31273	4.32625	4.39642	0.516843	1.06797	4.22951	2.30259
Tyrannosaurus	Comp/	d08	SDSM 12047	Smith & Lamanna, 2006	34.77	25.6	68.24	75.89	0.736267	1.96261	64.023	7.5	27.2612	88.7157	0.666667	2.66562	699.092	15902	178.9	3.57711	3.28091	4.23758	4.34238	0.551737	1.08607	4.17474	2.14007
Tyrannosaurus	Comp/	d09	SDSM 12047	Smith & Lamanna, 2006	30.92	20.59	55.57	63.53	0.665912	1.79722	61.0098	8.5	29.1238	89.8664	0.588235	2.69888	500.018	9262	150.02	3.46323	3.07223	4.03548	4.16713	0.510373	1.02863	4.12729	2.25129
Tyrannosaurus	Right	d03	SDSM 12047	Smith & Lamanna, 2006	46.11	30.97	99.03	109.1	0.671655	2.14769	65.1887	7	25.0012	89.8101	0.714286	3.19761	1121.57	37023	254.24	3.85249	3.4648	4.60547	4.70139	0.513814	1.14667	4.19251	2.07944
Tyrannosaurus	Left	d02	CM 9380	Smith & Lamanna, 2006	42.34	30.87	86.64	87.83	0.729098	2.04629	74.3983	9.7	28.0786	77.5231	0.515464	2.80661	1026.54	29646.6	216.81	3.76908	3.46167	4.47324	4.48672	0.5476	1.11393	4.32278	2.37024
Tyrannosaurus	Left	d04	CM 9380	Smith & Lamanna, 2006	51.1	38.04	92.07	104.05	0.744423	1.80176	62.1926	9	29.4011	88.4063	0.555556	2.42035	1526.69	46854.2	247.22	3.95316	3.66459	4.53335	4.65444	0.556424	1.03025	4.14619	2.30259
Tyrannosaurus	Left	d06	CM 9380	Smith & Lamanna, 2006	46.93	35.35	82.01	87.03	0.75325	1.7475	68.0682	10	32.0618	79.87	0.5	2.31994	1302.96	35618.5	215.97	3.86974	3.59319	4.41896	4.47768	0.561471	1.01069	4.23509	2.3979
Tyrannosaurus	Comp/	d07	CM 9380	Smith & Lamanna, 2006	41.69	31.29	70.93	78.07	0.75054	1.70137	64.5047	8.5	32.0411	83.4542	0.588235	2.26686	1024.54	24223.5	190.69	3.75396	3.47476	4.27569	4.37033	0.559924	0.993758	4.18212	2.25129
Tyrannosaurus	Left	d12	CM 9380	Smith & Lamanna, 2006	21.5	16.32	34.05	37.1	0.75907	1.58372	64.7995	13	34.8429	80.3576	0.384615	2.0864	275.581	3127.84	92.65	3.11352	2.85186	3.55678	3.64021	0.564785	0.949231	4.18661	2.63906
Tyrannosaurus	Right	d01	CM 9380	Smith & Lamanna, 2006	25.56	18.09	35.01	40.02	0.707746	1.36972	59.796	11	39.1211	81.0829	0.454545	1.93532	363.153	4237.99	100.59	3.27941	2.94916	3.5838	3.71406	0.535175	0.862771	4.10752	2.48491
Tyrannosaurus	Right	d03	CM 9380	Smith & Lamanna, 2006	48.46	37.48	97.52	102.32	0.773421	2.01238	70.5166	7.5	27.935	81.5484	0.666667	2.60192	1426.5	46370.9	248.3	3.90116	3.65014	4.59026	4.63783	0.572911	1.10273	4.26993	2.14007
Tyrannosaurus	Right	d05	CM 9380	Smith & Lamanna, 2006	47.34	37.21	96.12	100.54	0.786016	2.03042	70.9288	9	27.7411	81.3301	0.555556	2.58318	1383.5	44327.2	244	3.87826	3.6431	4.57595	4.62045	0.579987	1.1087	4.27568	2.30259
Tyrannosaurus	Right	d08	CM 9380	Smith & Lamanna, 2006	39.08	28.71	68.04	72	0.734647	1.74104	68.2885	11	32.2505	79.461	0.454545	2.36991	881.206	19985.8	179.12	3.69088	3.39148	4.23469	4.29046	0.550804	1.00834	4.23828	2.48491
Tyrannosaurus	Right	d10	CM 9380	Smith & Lamanna, 2006	30.2	23.9	51.94	62.75	0.791391	1.71987	55.4063	12.5	28.5967	95.997	0.4	2.17322	566.885	9814.66	144.89	3.44042	3.21487	3.96916	4.15497	0.582992	1.00058	4.03258	2.60269
Tyrannosaurus	Left	d07	BMNH R7994 (formely AMNH 5866)	Smith & Lamanna, 2006	40.46	28.55	76.12	86.28	0.705635	1.88136	61.914	7.7	27.9653	90.1207	0.649351	2.6662	907.239	23019.7	202.86	3.72473	3.38608	4.34536	4.46912	0.533938	1.05826	4.14177	2.16332
Tyrannosaurus	Left	d08	BMNH R7994 (formely AMNH 5866)	Smith & Lamanna, 2006	38.87	33.12	65.23	79.88	0.852071	1.67816	54.1519	7.5	28.8824	96.9657	0.666667	1.9695	1011.1	21984.7	183.98	3.68562	3.52988	4.19313	4.39297	0.616304	0.985129	4.01009	2.14007
Tyrannosaurus	Left	d09	BMNH R7994 (formely AMNH 5866)	Smith & Lamanna, 2006	32.59	26.99	56.6	62.74	0.828168	1.73673	63.966	8	31.1561	84.878	0.625	2.09707	690.839	13033.8	151.93	3.51423	3.33185	4.05352	4.15481	0.603314	1.00676	4.17386	2.19722
Tyrannosaurus	Left	d11	BMNH R7994 (formely AMNH 5866)	Smith & Lamanna, 2006	30.49	22.12	45.63	52.6	0.725484	1.49656	59.7826	9	35.2684	84.9491	0.555556	2.06284	529.703	8056.78	128.72	3.44967	3.1407	3.84224	3.98155	0.545507	0.914912	4.1073	2.30259
Tyrannosaurus	Left	d12	BMNH R7994 (formely AMNH 5866)	Smith & Lamanna, 2006	23.98	16.12	32.38	37.07	0.672227	1.35029	59.5591	10.5	39.6795	80.7614	0.47619	2.00868	303.602	3276.87	93.43	3.21808	2.84025	3.50796	3.63943	0.514156	0.85454	4.10362	2.44235
Tyrannosaurus	Left	d13	BMNH R7994 (formely AMNH 5866)	Smith & Lamanna, 2006	18.37	10.35	22.51	26.85	0.563419	1.22537	55.9963	14	42.5733	81.4304	0.357143	2.17488	149.327	1120.45	67.73	2.96373	2.42922	3.15743	3.32683	0.446875	0.799922	4.04299	2.70805
Tyrannosaurus	Left	mx06	LACM 150167	Smith & Lamanna, 2006	42.1	25.8	88.82	92.44	0.612827	2.10974	71.8191	8.5	26.7648	81.4161	0.588235	3.44264	853.084	25257	223.36	3.76352	3.2884	4.49781	4.53732	0.477988	1.13454	4.28798	2.25129
Tyrannosaurus	Right	d03	LACM 150167	Smith & Lamanna, 2006	38.1	23.9	73.35	86.7	0.627297	1.9252	57.1023	10	25.8574	97.0402	0.5	3.06904	715.176	17486	198.15	3.66612	3.21487	4.30878	4.47392	0.48692	1.07336	4.06221	2.3979
Tyrannosaurus	Right	d04	LACM 150167	Smith & Lamanna, 2006	42.1	28.9	76.02	87.89	0.686461	1.8057	59.8403	8.5	28.6092	91.5506	0.588235	2.63045	955.586	24214.6	206.01	3.76352	3.39786	4.34407	4.4874	0.522632	1.03165	4.10825	2.25129
Tyrannosaurus	Right	d13	LACM 150167	Smith & Lamanna, 2006	16.2	11	17.75	19.9	0.679012	1.09568	57.8199	14	50.5762	71.6039	0.357143	1.61364	139.958	828.085	53.85	2.84491	2.48491	2.93119	3.03975	0.518206	0.739878	4.07448	2.70805
Tyrannosaurus	Right	mx01	LACM 23844	Smith & Lamanna, 2006	46	33.7	79.09	88.18	0.732609	1.71935	63.3683	8.5	31.3262	85.3055	0.588235	2.34688	1217.52	32098	213.27	3.85015	3.54674	4.38315	4.49066	0.549628	1.00039	4.16462	2.25129
Tyrannosaurus	Right	mx03	LACM 23844	Smith & Lamanna, 2006	54.5	34.4	117.1	138.9	0.631193	2.14862	55.612	8	22.5863	101.802	0.625	3.40407	1472.46	57475.2	310.5	4.01638	3.56671	4.77153	4.94093	0.489311	1.14697	4.03622	2.19722
Tyrannosaurus	Right	mx05	LACM 23844	Smith & Lamanna, 2006	47.8	32.6	100.5	110.9	0.682008	2.10251	64.9834	10	25.5311	89.4855	0.5	3.08282	1223.87	40999.7	259.2	3.88773	3.51453	4.62006	4.71761	0.519989	1.13221	4.1894	2.3979
Tyrannosaurus	Comp/	d02	LACM 23844	Smith & Lamanna, 2006	38.8	27.4	68.93	77.65	0.706186	1.77655	62.4862	9.5	29.9489	87.5649	0.526316	2.51569	834.972	19184.9	185.38	3.68387	3.34639	4.24749	4.36501	0.53426	1.02121	4.15082	2.35138
Tyrannosaurus	Left	d04	LACM 23844	Smith & Lamanna, 2006	47.1	35.1	87.99	107.4	0.745223	1.86815	53.5489	10.5	25.5035	100.948	0.47619	2.50684	1298.43	38082.9	242.49	3.87328	3.58629	4.48852	4.68583	0.556882	1.05367	3.9991	2.44235
Tyrannosaurus	Right	d05	LACM 23844	Smith & Lamanna, 2006	47.6	33.9	96.94	102.2	0.712185	2.03655	70.0904	7	27.4954	82.4142	0.714286	2.85959	1267.35	40952.3	246.74	3.88362	3.55249	4.58436	4.63667	0.53777	1.11072	4.26395	2.07944
Tyrannosaurus	Comp/	d07	LACM 23844	Smith & Lamanna, 2006	37.2	27.1	60.98	71.93	0.728495	1.63925	57.9584	8	31.1383	90.9033	0.625	2.25018	791.776	16094.2	170.11	3.64284	3.33577	4.12681	4.2895	0.547251	0.970494	4.07683	2.19722
Tyrannosaurus	Left	d08	LACM 23844	Smith & Lamanna, 2006	41.2	28.5	85.3	96.94	0.691748	2.07039	61.4409	9.5	25.102	93.457	0.526316	2.99298	922.215	26221.6	223.44	3.74242	3.38439	4.45783	4.58436	0.525762	1.1218	4.13422	2.35138
Tyrannosaurus	Left	d11	LACM 23844	Smith & Lamanna, 2006	20	15.9	21.78	27.29	0.795	1.089	52.1118	12.5	46.4449	81.4433	0.4	1.36981	249.757	1813.23	69.07	3.04452	2.82731	3.12588	3.34251	0.585005	0.736685	3.9724	2.60269
Tyrannosaurus	Right	mx07	UCMP 118742	Smith & Lamanna, 2006	45.4	35	83.09	94.84	0.770925	1.83018	61.1755	10	28.6004	90.2242	0.5	2.374	1248	34565.4	223.33	3.8373	3.58352	4.43189	4.56268	0.571502	1.04034	4.12996	2.3979
Tyrannosaurus	Right	mx08	UCMP 118742	Smith & Lamanna, 2006	42	30.5	71.36	78.29	0.72619	1.69905	64.7904	9	32.175	83.0346	0.555556	2.33967	1006.1	23931.6	191.65	3.7612	3.44999	4.28165	4.37311	0.545917	0.992899	4.18647	2.30259
Tyrannosaurus	Right	mx09	UCMP 118742	Smith & Lamanna, 2006	41.3	33.5	72.95	88.32	0.811138	1.76634	54.9996	10	27.6296	97.3708	0.5	2.17761	1086.64	26423.4	202.57	3.74479	3.54096	4.30339	4.49223	0.593955	1.01753	4.02535	2.3979
Tyrannosaurus	Right	mx11	UCMP 118742	Smith & Lamanna, 2006	28.8	19	48.26	54.52	0.659722	1.67569	62.0302	13	31.8072	86.1626	0.384615	2.54	429.77	6913.56	131.58	3.39451	2.99573	3.89711	4.01674	0.50665	0.984209	4.14361	2.63906
Tyrannosaurus	Right	mx12	UCMP 118742	Smith & Lamanna, 2006	19.1	14	27.02	34.25	0.732984	1.41466	51.8725	14	33.7839	94.3435	0.357143	1.93	210.015	1891.54	80.37	3.00072	2.70805	3.33292	3.56247	0.549845	0.881558	3.96788	2.70805
Dromaeosaurus	Comp/	mx03	AMNH 5356	Smith & Lamanna, 2006	7.21	4.06	12.86	15.8	0.563107	1.78363	53.2737	17	26.7029	100.023	0.294118	3.16749	22.9906	98.5532	35.87	2.10535	1.62137	2.62901	2.82138	0.446675	1.02376	3.99404	2.89037
Dromaeosaurus	Comp/	mx04	AMNH 5356	Smith & Lamanna, 2006	6.84	3.7	11.58	13.97	0.540936	1.69298	55.6438	20	29.1848	95.1715	0.25	3.12973	19.8769	76.7247	32.39	2.05924	1.54756	2.53211	2.70605	0.43239	0.990649	4.03678	3.04452
Dromaeosaurus	Left	mx05	AMNH 5356	Smith & Lamanna, 2006	7.64	4.02	12.38	16.37	0.526178	1.62042	46.2146	17.5	26.4569	107.328	0.285714	3.0796	24.1218	99.5425	36.39	2.1564	1.61343	2.59376	2.85474	0.422767	0.963334	3.8547	2.91777
Dromaeosaurus	Comp/	mx06	AMNH 5356	Smith & Lamanna, 2006	6.28	3.13	10.68	12.4	0.498408	1.70064	59.4616	20	30.4277	90.1107	0.25	3.41214	15.4381	54.9596	29.36	1.98513	1.41828	2.45788	2.59525	0.404403	0.993488	4.10201	3.04452
Dromaeosaurus	Right	mx02	AMNH 5356	Smith & Lamanna, 2006	6.69	3.32	10.98	12.89	0.496263	1.64126	58.409	17.5	31.2651	90.3259	0.285714	3.30723	17.4443	63.8462	30.56	2.03992	1.46326	2.48324	2.63117	0.402971	0.971254	4.08445	2.91777
Dromaeosaurus	Left	d03	AMNH 5356	Smith & Lamanna, 2006	6.09	3.81	11.55	12.34	0.625616	1.89655	68.1408	15	29.2987	82.5605	0.333333	3.0315	18.2235	70.1605	29.98	1.95869	1.5707	2.52972	2.59077	0.485887	1.06352	4.23614	2.77259
Dromaeosaurus	Left	d04	AMNH 5356	Smith & Lamanna, 2006	6.47	3.91	11.22	13.1	0.604328	1.73416	58.891	17.5	29.5853	91.5237	0.285714	2.86957	19.8688	74.3092	30.79	2.01089	1.59127	2.50307	2.64617	0.472705	1.00582	4.09253	2.91777
Dromaeosaurus	Left	d05	AMNH 5356	Smith & Lamanna, 2006	6.56	3.89	11.27	12.99	0.592988	1.71799	60.1759	17.5	30.3303	89.4938	0.285714	2.89717	20.0421	75.2915	30.82	2.02287	1.58719	2.50716	2.63834	0.465611	0.999892	4.11375	2.91777
Dromaeosaurus	Left	d08	AMNH 5356	Smith & Lamanna, 2006	5.56	3.27	8.52	10.7	0.588129	1.53237	52.2688	17.5	31.0724	96.6588	0.285714	2.6055	14.2795	40.5537	24.78	1.88099	1.45161	2.25339	2.45959	0.462557	0.929157	3.97535	2.91777
Velociraptor	Left	pm01	AMNH 6515	Smith & Lamanna, 2006	3.55	1.54	5.85	6.79	0.433803	1.64789	59.4777	30	31.5168	89.0055	0.166667	3.7987	4.29377	8.37285	16.19	1.51513	0.932164	1.92425	2.05284	0.36033	0.973762	4.10227	3.43399
Velociraptor	Left	pm03	AMNH 6515	Smith & Lamanna, 2006	3.3	1.54	4.38	5.88	0.466667	1.32727	47.3763	30	33.6682	98.9554	0.166667	2.84416	3.99139	5.82743	13.56	1.45862	0.932164	1.68269	1.92862	0.382992	0.844697	3.87901	3.43399
Velociraptor	Right	mx02	AMNH 6515	Smith & Lamanna, 2006	4.17	1.45	6.7	8.42	0.347722	1.60671	51.8323	27.5	29.2962	98.8716	0.181818	4.62069	4.74891	10.6059	19.29	1.64287	0.896088	2.04122	2.24284	0.298416	0.958091	3.96712	3.3499
Velociraptor	Right	mx04	AMNH 6515	Smith & Lamanna, 2006	4.35	2.15	7.91	9.54	0.494253	1.81839	55.2018	30	26.8457	97.9525	0.166667	3.67907	7.34544	19.3675	21.8	1.6771	1.1474	2.18717	2.35518	0.401626	1.03617	4.02895	3.43399
Velociraptor	Right	mx06	AMNH 6515	Smith & Lamanna, 2006	3.95	1.61	6.93	9.09	0.407595	1.75443	45.6422	25	24.0499	110.308	0.2	4.30435	4.99474	11.5378	19.97	1.59939	0.95935	2.07065	2.31154	0.341883	1.01321	3.84251	3.2581
Velociraptor	Right	mx08	AMNH 6515	Smith & Lamanna, 2006	3.11	0.8	4.69	5.08	0.257235	1.50804	64.7423	30	36.8497	78.408	0.166667	5.8625	1.95407	3.05486	12.88	1.41342	0.587787	1.73871	1.805	0.228915	0.919501	4.18574	3.43399
Velociraptor	Left	d01	AMNH 6515	Smith & Lamanna, 2006	2.42	1.17	4.25	5.03	0.483471	1.7562	57.4606	30	28.6871	93.8523	0.166667	3.63248	2.22378	3.15035	11.7	1.22964	0.774727	1.65823	1.79675	0.394385	1.01385	4.06835	3.43399
Velociraptor	Left	mx01	uncat, GIN	Smith & Lamanna, 2006	4.47	2.79	7.62	9.2	0.624161	1.7047	55.5247	25	28.92	95.5553	0.2	2.73118	9.79494	24.8791	21.29	1.69928	1.33237	2.15409	2.32239	0.484991	0.99499	4.03468	3.2581
Velociraptor	Left	mx03	uncat, GIN	Smith & Lamanna, 2006	6.14	2.46	9.85	12.49	0.400651	1.60423	50.926	25	28.9422	100.132	0.2	4.00407	11.863	38.9501	28.48	1.96571	1.24127	2.38417	2.60195	0.336937	0.957139	3.94982	3.2581
Velociraptor	Left	mx05	uncat, GIN	Smith & Lamanna, 2006	5.99	2.4	9.93	12.87	0.400668	1.65776	48.128	20	26.6912	105.181	0.25	4.1375	11.2909	37.3728	28.79	1.94448	1.22378	2.39151	2.62973	0.336949	0.977485	3.89443	3.04452
Velociraptor	Left	mx06	uncat, GIN	Smith & Lamanna, 2006	4.72	1.55	6.8	9.13	0.32839	1.44068	46.4377	22.5	30.197	103.365	0.222222	4.3871	5.74597	13.0242	20.65	1.74397	0.936093	2.05412	2.3155	0.283968	0.892276	3.85942	3.157
Velociraptor	Right	mx08	uncat, GIN	Smith & Lamanna, 2006	4.59	2	9.25	10.53	0.43573	2.01525	61.3233	25	25.8076	92.8691	0.2	4.625	7.20996	22.2307	24.37	1.72098	1.09861	2.32728	2.44495	0.361673	1.10368	4.13234	3.2581
Troodon	/	Isolated	MOR 553	Smith & Lamanna, 2006	4.92	2.43	7.22	8.66	0.493902	1.46748	56.4672	11.3	34.6129	88.9199	0.442478	2.97119	9.38991	22.5984	20.8	1.77834	1.23256	2.10657	2.26799	0.401392	0.903197	4.05122	2.5096
Troodon	/	Isolated	MOR 553	Smith & Lamanna, 2006	6	3.03	9.39	10.36	0.505	1.565	63.6615	8.8	34.9348	81.4037	0.568182	3.09901	14.2785	44.6918	25.75	1.94591	1.39377	2.34084	2.4301	0.408793	0.941958	4.16917	2.28238
Troodon	/	Isolated	MOR 553	Smith & Lamanna, 2006	5.6	2.71	8.47	8.94	0.483929	1.5125	66.7389	12.5	37.4028	75.8583	0.4	3.12546	11.9192	33.6519	23.01	1.88707	1.31103	2.24813	2.29657	0.394693	0.921278	4.21566	2.60269
Troodon	/	Isolated	MOR 553	Smith & Lamanna, 2006	5.2	2.33	7.84	9.74	0.448077	1.50769	53.367	12.5	32.1578	94.4752	0.4	3.36481	9.51588	24.8682	22.78	1.82455	1.20297	2.17929	2.37398	0.370236	0.919363	3.99576	2.60269
Troodon	/	Isolated	MOR 553	Smith & Lamanna, 2006	4.45	1.62	7.25	7.36	0.364045	1.62921	70.9227	12.5	35.4563	73.621	0.4	4.47531	5.66194	13.683	19.06	1.69562	0.963174	2.11021	2.12346	0.310455	0.966685	4.27559	2.60269
