# Supplementary material for: Multivariate and Cladistic Analyses of Isolated Teeth Reveal Sympatry of Theropod Dinosaurs in the Late Jurassic of Northern Germany
Source: PLoS One. 2016 Jul 6;11(7):e0158334. doi: 10.1371/journal.pone.0158334 (PMC4934775; doi:10.1371/journal.pone.0158334)
Supplement: S8 Appendix — DFA and PCA results for morphotype E–G. Dataset that contains only taxa with a DSDI of >1.2. (XLS) [file pone.0158334.s008.xls]

## Sheet: Results DFA Morphotype E - G
Taxa	Specimen	Classification	class probability	class 2nd	class probability 2nd	Dromaeosauridae	Liliensternus	Masiakasaurus	Piatnitzkysaurus	Tyrannosauroidea
Morphotype E	GSUBV4023	Tyrannosauroidea	0.774025	Liliensternus	0.209153	0.0164529	0.209153	0.000368636	3.19148953199502e-07	0.774025
Morphotype E	GZG.V.010.374	Liliensternus	0.901164	Tyrannosauroidea	0.0980108	0.000731449	0.901164	9.34375731835988e-05	4.13925080623636e-07	0.0980108
Morphotype E	GZG.V.010.377	Liliensternus	0.944296	Tyrannosauroidea	0.0550729	0.000538106	0.944296	9.24300510895356e-05	1.13619133360433e-07	0.0550729
Morphotype E	NLMH101378c	Liliensternus	0.585013	Tyrannosauroidea	0.37105	1.69705957210067e-05	0.585013	7.51593837915308e-06	0.0439126	0.37105
Morphotype E	NLMH101380e	Tyrannosauroidea	0.482791	Liliensternus	0.481975	3.84752493569742e-05	0.481975	9.89205570871157e-06	0.0351863	0.482791
Morphotype E	NLMH106235c	Liliensternus	0.751466	Tyrannosauroidea	0.235959	0.0112294	0.751466	0.00134551	5.81293222297934e-08	0.235959
Morphotype E	RPM.NKP.14359	Liliensternus	0.899567	Tyrannosauroidea	0.0997241	0.000571509	0.899567	0.000136151	9.63921095351292e-07	0.0997241
Morphotype E	GZG.V.010.378	Dromaeosauridae	0.413208	Tyrannosauroidea	0.347034	0.413208	0.229524	0.010234	2.26067780653226e-10	0.347034
Morphotype E	GZG.V.010.379	Liliensternus	0.53839	Tyrannosauroidea	0.460836	0.0007596	0.53839	1.10571921420048e-05	3.89318891406921e-06	0.460836
Morphotype E	GZG.V.010.380	Tyrannosauroidea	0.639373	Liliensternus	0.360034	0.000170369	0.360034	6.88866304023357e-06	0.000415522	0.639373
Morphotype F	GZG.V.010.326	Tyrannosauroidea	0.718788	Liliensternus	0.278267	0.000250977	0.278267	4.18649321762004e-05	0.00265291	0.718788
Morphotype F	GZG.V.010.328	Tyrannosauroidea	0.960739	Liliensternus	0.0220304	0.0168145	0.0220304	0.00041416	1.92289695243922e-06	0.960739
Morphotype F	GZG.V.010.335	Tyrannosauroidea	0.990132	Liliensternus	0.00464079	0.00487001	0.00464079	0.000322241	3.49493234278365e-05	0.990132
Morphotype F	GZG.V.010.345	Tyrannosauroidea	0.936291	Liliensternus	0.0469774	0.000181216	0.0469774	4.78464212594879e-05	0.0165021	0.936291
Morphotype F	GZG.V.010.371	Tyrannosauroidea	0.965804	Piatnitzkysaurus	0.0215174	4.18190758599159e-05	0.0126357	6.46540181509763e-07	0.0215174	0.965804
Morphotype F	GZG.V.010.370	Tyrannosauroidea	0.943491	Liliensternus	0.0550398	0.00125516	0.0550398	3.42447904973604e-05	0.000179681	0.943491
Morphotype F	NLMH101380a	Tyrannosauroidea	0.94549	Liliensternus	0.0360112	9.58470536210965e-05	0.0360112	1.15134506408057e-05	0.0183917	0.94549
Morphotype F	NLMH101380b	Tyrannosauroidea	0.760722	Liliensternus	0.123229	6.36881389369418e-05	0.123229	4.85689126217164e-05	0.115937	0.760722
Morphotype F	NLMH101378b	Tyrannosauroidea	0.964188	Liliensternus	0.0282219	0.000200525	0.0282219	2.75785927820467e-05	0.00736154	0.964188
Morphotype G	GZG.V.010.318	Tyrannosauroidea	0.966164	Piatnitzkysaurus	0.0305415	8.98138583668217e-05	0.00320322	1.80110676822482e-06	0.0305415	0.966164
Morphotype G	GZG.V.010.321	Piatnitzkysaurus	0.980059	Tyrannosauroidea	0.0197709	1.43594489399045e-08	0.000170435	9.95727799704167e-10	0.980059	0.0197709
Morphotype G	GZG.V.010.323	Piatnitzkysaurus	0.956219	Tyrannosauroidea	0.0431317	4.73486673461768e-08	0.000648917	3.45698277396941e-09	0.956219	0.0431317
Morphotype G	GZG.V.010.331	Piatnitzkysaurus	0.783484	Tyrannosauroidea	0.215013	9.21048113220055e-07	0.00150271	6.94774840678222e-08	0.783484	0.215013
Morphotype G	GZG.V.010.372	Tyrannosauroidea	0.984023	Piatnitzkysaurus	0.00892091	0.000208404	0.0068303	1.69539334140257e-05	0.00892091	0.984023
Morphotype G	RPM.NKP.14358	Piatnitzkysaurus	0.69893	Tyrannosauroidea	0.288342	1.42260820658549e-06	0.012726	1.11094547662832e-07	0.69893	0.288342
Morphotype G	NLMH101378a	Tyrannosauroidea	0.824922	Piatnitzkysaurus	0.169193	1.67622614193103e-05	0.00586714	6.06750580247981e-07	0.169193	0.824922
Morphotype G	NLMH101376b	Tyrannosauroidea	0.970432	Liliensternus	0.0140043	0.0132263	0.0140043	0.00230374	3.33014230419588e-05	0.970432
Morphotype G	NLMH101376e	Tyrannosauroidea	0.676905	Liliensternus	0.286811	0.0214686	0.286811	0.0148118	2.78111566665337e-06	0.676905

## Sheet: Dataset DFA Morphotypes
Taxa	CBW.log1	CH.log1	AL.log1	CHR.log1	MC.log1	DC.log1
Tyrannosauroidea	1.75786	2.8792	3.04452	1.01828	2.94444	2.70805
Tyrannosauroidea	1.64866	3.01553	3.14845	1.09179	2.96166	2.83321
Tyrannosauroidea	1.45862	2.3979	2.5096	0.804048	2.94444	2.97041
Tyrannosauroidea	2.04122	3.17178	3.3322	1.04268	2.70805	2.67415
Tyrannosauroidea	1.94591	2.89037	3.09104	0.934309	2.74084	2.77259
Tyrannosauroidea	1.88555	2.95491	3.16842	0.923438	2.77259	2.77259
Tyrannosauroidea	1.981	3.29584	3.46574	0.965081	2.67415	2.70805
Tyrannosauroidea	1.94448	3.31382	3.49651	0.984144	2.77259	2.70805
Tyrannosauroidea	1.77834	3.03735	3.23868	0.9431	2.77259	2.83321
Tyrannosauroidea	2.0464	3.13549	3.3322	1.00514	2.77259	2.70805
Tyrannosauroidea	2.07944	3.21888	3.38439	1.10985	2.77259	2.67415
Tyrannosauroidea	1.88707	3.157	3.3499	1.01444	2.89037	2.83321
Tyrannosauroidea	1.87026	2.94444	3.21084	0.916291	2.89037	2.70805
Dromaeosauridae	1.38629	2.28747	2.43098	1.00999	3.25037	2.90142
Dromaeosauridae	1.43508	2.40424	2.58852	0.885554	3.41773	2.91777
Dromaeosauridae	1.36864	2.35707	2.58701	0.881368	3.3499	2.85071
Dromaeosauridae	1.335	2.31649	2.54788	0.857001	3.41773	2.93386
Dromaeosauridae	1.22671	2.0189	2.23538	0.79776	3.4012	2.91777
Dromaeosauridae	1.4422	2.48574	2.67415	0.932109	3.38439	2.91777
Dromaeosauridae	1.43508	2.58249	2.71932	1.00694	3.3499	2.91777
Dromaeosauridae	1.60944	2.67965	2.84141	1.06631	3.2581	2.77259
Dromaeosauridae	1.43508	2.4681	2.54866	1.05832	3.04452	3.04452
Dromaeosauridae	1.27536	2.27932	2.68785	0.890091	3.3673	2.9069
Dromaeosauridae	1.62137	2.62901	2.82138	1.02376	2.69463	2.89037
Dromaeosauridae	1.54756	2.53211	2.70605	0.990649	2.83321	3.04452
Dromaeosauridae	1.61343	2.59376	2.85474	0.963334	2.91777	2.91777
Dromaeosauridae	1.41828	2.45788	2.59525	0.993488	2.98568	3.04452
Dromaeosauridae	1.46326	2.48324	2.63117	0.971254	2.91777	2.91777
Dromaeosauridae	1.5707	2.52972	2.59077	1.06352	2.69463	2.77259
Dromaeosauridae	1.59127	2.50307	2.64617	1.00582	2.89037	2.91777
Dromaeosauridae	1.58719	2.50716	2.63834	0.999892	2.89037	2.91777
Dromaeosauridae	1.45161	2.25339	2.45959	0.929157	2.89037	2.91777
Dromaeosauridae	0.932164	1.92425	2.05284	0.973762	3.43399	3.43399
Dromaeosauridae	0.932164	1.68269	1.92862	0.844697	3.43399	3.43399
Dromaeosauridae	0.896088	2.04122	2.24284	0.958091	3.58352	3.3499
Dromaeosauridae	1.1474	2.18717	2.35518	1.03617	3.65066	3.43399
Dromaeosauridae	0.95935	2.07065	2.31154	1.01321	3.65066	3.2581
Dromaeosauridae	0.587787	1.73871	1.805	0.919501	3.71357	3.43399
Dromaeosauridae	0.774727	1.65823	1.79675	1.01385	3.58352	3.43399
Tyrannosauroidea	1.50408	2.62467	2.76001	1.0491	3.54818	3.157
Tyrannosauroidea	1.45862	2.61007	2.74727	1.058	3.54818	3.30505
Tyrannosauroidea	1.4816	2.58022	2.71469	1.03705	3.43399	3.2581
Tyrannosauroidea	1.45862	2.50144	2.66723	1.0116	3.43399	3.2581
Tyrannosauroidea	1.36098	2.0149	2.09186	1.04982	3.54818	3.30505
Tyrannosauroidea	1.41099	2.30259	2.38876	1.11365	3.65066	3.30505
Tyrannosauroidea	1.4816	2.33214	2.5096	1.00145	3.65066	3.30505
Tyrannosauroidea	1.50408	2.48491	2.58022	1.11088	3.54818	3.30505
Tyrannosauroidea	1.4816	2.41591	2.5337	1.03724	3.54818	3.30505
Morphotype E	1.74047	2.70805	2.91777	0.912026	3.157	2.91777
Morphotype E	1.60944	2.28238	2.45101	0.847298	3.58352	3.04452
Morphotype E	1.62924	2.2192	2.37955	0.816045	3.51155	3.04452
Morphotype E	1.91692	2.70805	2.81541	0.918439	3.43399	2.84781
Morphotype E	1.94591	2.77259	2.91777	0.916291	3.43399	2.77259
Morphotype E	1.75786	2.31254	2.50144	0.841067	3.2581	2.91777
Morphotype E	1.70475	2.4681	2.6174	0.820039	3.3499	2.91777
Morphotype E	1.64866	2.40695	2.65324	0.868596	3.157	2.91777
Morphotype E	1.75786	2.54945	2.76001	0.870555	3.3499	3.04452
Morphotype E	1.88707	2.76001	2.93386	0.902332	3.2581	2.91777
Morphotype F	1.91692	2.8622	3.01062	0.932973	3.2581	2.77259
Morphotype F	1.8563	2.80336	3.01062	1.01572	3.10234	2.84781
Morphotype F	1.82455	3.06339	3.19867	1.11186	3.04452	2.84781
Morphotype F	2.0149	2.9069	3.02042	1.03036	3.157	2.77259
Morphotype F	2.16332	3.12676	3.31782	1.00942	2.98315	2.77259
Morphotype F	1.98787	2.8622	3.07731	0.968376	3.157	2.77259
Morphotype F	2.04122	3.054	3.17805	1.01397	3.04452	2.77259
Morphotype F	1.79176	2.75366	2.82138	1.06784	3.58352	2.91777
Morphotype F	2.0149	3.03495	3.157	1.02962	3.04452	2.77259
Morphotype G	2.18605	3.16125	3.36384	1.07556	3.04452	2.69124
Morphotype G	2.25129	3.29584	3.4012	1.07361	3.04452	2.77259
Morphotype G	2.23001	3.2581	3.3673	1.04797	3.04452	2.77259
Morphotype G	2.20827	3.19867	3.31419	1.08463	3.04452	2.77259
Morphotype G	2.07944	3.02529	3.16548	1.08519	3.04452	2.77259
Morphotype G	2.14007	3.12676	3.2581	1.00942	3.157	2.77259
Morphotype G	2.19722	3.09558	3.25424	1.06502	3.04452	2.77259
Morphotype G	1.98787	2.81541	2.98062	1.05398	3.04452	2.69124
Morphotype G	1.6864	2.44235	2.54945	0.990859	3.3499	2.91777
Liliensternus	1.25276	2.28544	2.59525	0.847514	3.58352	3.04452
Liliensternus	1.38629	2.42126	2.60417	0.866694	3.43399	3.2581
Liliensternus	1.50408	2.19944	2.32337	0.946097	3.43399	3.2581
Liliensternus	1.50408	2.45187	2.55101	0.925147	3.2581	3.04452
Liliensternus	1.50408	2.44495	2.61154	0.81651	3.2581	3.04452
Liliensternus	1.38629	2.28646	2.40875	0.920725	3.43399	3.2581
Liliensternus	1.25276	2.50389	2.63333	0.990959	3.58352	3.43399
Piatnitzkysaurus	2.718	3.97537	4.0563	1.17779	2.77259	2.56495
Piatnitzkysaurus	2.30058	3.59237	3.70426	1.11394	2.77259	2.56495
Masiakasaurus	1.59534	2.13535	2.26072	0.981668	2.89037	2.74084
Masiakasaurus	1.18784	2.07443	2.21703	0.838635	3.43399	3.2581
Masiakasaurus	1.4207	2.51689	2.69056	1.03553	3.2581	3.157
Masiakasaurus	1.16315	1.92716	1.94591	1.12784	3.22047	2.99698
Masiakasaurus	1.075	2.01757	2.05796	1.09657	3.22047	2.99698
Masiakasaurus	1.49962	2.43712	2.53924	0.905228	2.91777	2.97041
Masiakasaurus	1.25276	2.53687	2.57566	1.25831	3.43399	2.77259
Masiakasaurus	1.22964	2.25968	2.35042	1.0068	3.22047	3.04452
Masiakasaurus	1.22964	2.05412	2.2192	0.865636	3.157	3.04452
Masiakasaurus	1.16938	2.28849	2.41144	0.963077	3.30689	2.87356
