# Supplementary material for: Multivariate and Cladistic Analyses of Isolated Teeth Reveal Sympatry of Theropod Dinosaurs in the Late Jurassic of Northern Germany
Source: PLoS One. 2016 Jul 6;11(7):e0158334. doi: 10.1371/journal.pone.0158334 (PMC4934775; doi:10.1371/journal.pone.0158334)
Supplement: S9 Appendix — DFA results for morphotype K with isolated teeth (ML927 and ML966) described by Hendrickx and Mateus [1] included. (XLS) [file pone.0158334.s009.xls]

## Sheet: Tabelle1
Taxon	Classification prior equal	class probability	class 2nd	class probability 2nd	Acrocanthosaurus	Afrovenator	Alioramus	Allosaurus	Baryonyx	Berberosaurus	Carcharodontosaurus	Ceratosaurus	Ceratosaurus mesialmost	Coelophysis	Daspletosaurus	Deinonychus	Dromaeosaurus	Dubreuillosaurus	Dubreuillosaurus mesialmost	Duriavenator	Erectopus	Genyodectes	Giganotosaurus	Liliensternus	Majungasaurus	Marshosaurus	Masiakasaurus	Megalosaurus	Megaraptor juv.	ML 327	ML 966	Neovenator	Piatnitzkysaurus	Proceratosaurus	Proceratosaurus mesialmost	Raptorex	Suchomimus	Torvosaurus	Torvosaurus mesialmost	Troodon	Tyrannosaurus	Velociraptor	Zanabazar
GZG.V.010.334	ML 327	0.333882	Megalosaurus	0.179015	0.000927293	2.09845149374531e-05	0.0237237	0.0917301	3.67732314598353e-32	0.00265223	6.31798455669663e-09	0.0367443	0.000901325	1.28331398522705e-26	0.046712	2.1424277184815e-10	7.8380533447637e-07	0.00215208	0.000173886	0.0139279	0.000167587	0.141705	0.00175942	5.40893485436202e-11	0.00555754	4.72161174793876e-05	3.2064478728661e-12	0.179015	2.87539737136438e-191	0.333882	0.00265907	0.0262322	0.0792811	1.35993694795692e-15	2.98634936936129e-22	4.14906915660246e-05	4.46180444538011e-30	4.50402145986921e-07	0.00998493	1.55707729543441e-15	5.41217493997588e-07	2.87483864497152e-21	5.06190637818737e-188
Taxon	Classification prior observed	class probability	class 2nd	class probability 2nd	Acrocanthosaurus	Afrovenator	Alioramus	Allosaurus	Baryonyx	Berberosaurus	Carcharodontosaurus	Ceratosaurus	Ceratosaurus mesialmost	Coelophysis	Daspletosaurus	Deinonychus	Dromaeosaurus	Dubreuillosaurus	Dubreuillosaurus mesialmost	Duriavenator	Erectopus	Genyodectes	Giganotosaurus	Liliensternus	Majungasaurus	Marshosaurus	Masiakasaurus	Megalosaurus	Megaraptor juv.	ML 327	ML 966	Neovenator	Piatnitzkysaurus	Proceratosaurus	Proceratosaurus mesialmost	Raptorex	Suchomimus	Torvosaurus	Torvosaurus mesialmost	Troodon	Tyrannosaurus	Velociraptor	Zanabazar
GZG.V.010.334	Allosaurus	0.43436	Genyodectes	0.122	0.00518926	4.5166278181627e-06	0.051062	0.43436	6.3319452718455e-32	0.00114171	8.15915494503063e-09	0.0395435	0.000969988	1.93350962062886e-26	0.100541	4.61128058501157e-10	1.5183297252498e-06	0.00138961	7.48532096955399e-05	0.00899339	0.000108212	0.122	0.000757383	8.14939110666162e-11	0.0311008	1.01626189744525e-05	6.90143741861178e-12	0.0770609	2.47555872403667e-191	0.0718636	0.000572328	0.0169384	0.0341283	2.04895388236425e-15	1.28554114084725e-22	2.67908997106407e-05	3.84136781570063e-30	1.93885716966839e-07	0.00214912	1.67569721019304e-15	1.21149195785842e-05	4.33138595994083e-21	7.62653940782506e-188
