# Supplementary material for: Multivariate and Cladistic Analyses of Isolated Teeth Reveal Sympatry of Theropod Dinosaurs in the Late Jurassic of Northern Germany
Source: PLoS One. 2016 Jul 6;11(7):e0158334. doi: 10.1371/journal.pone.0158334 (PMC4934775; doi:10.1371/journal.pone.0158334)
Supplement: S10 Appendix — DFA and PCA results of the morphotypes. (XLS) [file pone.0158334.s010.xls]

## Sheet: Results DFA Morphotypes
Taxa	Taxa	CBW.log1	CH.log1	AL.log1	CHR.log1	MC.log1	DC.log1	Classification	DFMMh/FV.CL340L	DFMMh/FV1203	DFMMh/FV1204	Morphotype A	Morphotype B	Morphotype C	Morphotype D	Morphotype E	Morphotype F	Morphotype G	Morphotype H	Morphotype I	Morphotype J	Morphotype K	Morphotype L	Morphotype M	Morphotype N	Morphotype O	Morphotype P	Morphotype Q	Morphotype R
Morphotype A	MB.R.2800	2.74084	4.05178	4.15104	1.19011	1.94591	2.07944	Morphotype A	9.11460283581375e-07	9.04683506563489e-53	6.32723770357119e-58	0.995089	0.00432867	6.89688226660682e-37	1.34907234351124e-34	4.53058071931924e-38	4.63427317975811e-29	2.61014202831794e-26	6.47480494320565e-32	1.61052090880822e-35	7.36764187141304e-28	2.65237818683531e-10	0.000581624	5.4619380811582e-68	1.19538075130478e-56	1.19722146652332e-80	7.58986029568654e-77	1.51829224646869e-56	1.307549375352e-166
Morphotype A	GZG.V.010.333	2.93386	4.35671	4.46591	1.23676	2.07944	2.07944	Morphotype A	5.63717602577114e-10	7.28990519811587e-47	4.35407232109856e-56	0.998917	0.00072852	7.02698367746743e-34	3.12160567210777e-29	1.10313846333043e-34	4.93311263401109e-24	5.73012485731803e-21	2.66865335670662e-25	3.44613162036698e-28	7.04665263501038e-22	5.58639862896282e-07	0.000353694	1.67611268723128e-59	1.7284882064934e-56	3.87137928821303e-75	6.65681867363703e-66	3.02923183839186e-54	1.27681095368634e-159
Morphotype A	GZG.V.010.389	2.83321	4.30407	4.40672	1.18822	2.07944	1.94591	Morphotype A	1.21881896318008e-10	1.14356297201791e-54	5.71220671594949e-66	0.999628	0.000372263	3.32459419546949e-39	2.6709876449986e-36	4.04975081502129e-40	1.46532739818302e-30	2.0904343934022e-29	1.65518458483912e-35	4.74450635102305e-38	4.6429085593899e-31	7.67248183334875e-13	1.20268908122703e-10	3.31719947124035e-72	1.16508460512851e-66	1.96302309712374e-85	1.21541329874578e-83	1.69228806571835e-62	2.62951683565365e-183
Morphotype B	NLMH101375b	2.3979	3.7612	3.91202	1.11474	2.30259	2.30259	Morphotype B	2.55727096496447e-05	2.55767442443968e-31	2.43040810573621e-36	7.79045607140073e-05	0.999842	5.80526188071981e-17	8.1756876583903e-16	2.87181633083687e-20	5.52301545579728e-14	1.06016969805851e-14	2.41428465623926e-22	1.51808864492112e-18	7.47239783153807e-14	5.46026755153804e-05	2.75223147871321e-08	6.27995495081358e-46	8.37502183301213e-36	3.41971901425152e-50	9.64048401440233e-53	1.5699498181288e-32	5.30594328024703e-131
Morphotype B	GZG.V.010.381	2.44235	3.82864	3.98898	1.0898	2.14007	2.19722	Morphotype B	4.87877129797553e-05	3.25296091959402e-41	9.13274519823193e-46	0.000623035	0.999328	9.20809931971023e-23	9.76800385877553e-23	5.68607052768419e-27	5.24582681843091e-21	4.17884813789649e-22	3.32719732229683e-31	4.28513560789514e-27	3.0693135151089e-21	7.20986439436766e-09	1.25494060044257e-10	1.88427889156839e-58	4.415797336298e-44	3.18686850885093e-60	7.35419412397161e-67	9.93172839158805e-41	1.17557165346086e-149
Morphotype B	RPM.NKP.14356	2.63906	4.06044	4.18965	1.14003	2.07944	2.19722	Morphotype B	6.28819814361258e-05	5.05203266112384e-43	3.79280214399659e-46	0.0114434	0.988493	1.28279319766804e-23	2.19046690210047e-22	1.97723952052973e-28	3.94294432695344e-21	7.99184372655688e-21	4.33160176158395e-29	3.83158928068302e-25	2.46408545251016e-19	3.27522735449331e-07	1.12814921767322e-07	4.98984083283368e-59	6.1888742068112e-44	4.55566250234116e-63	2.64523131655552e-63	7.2863955161422e-42	4.55886460516857e-147
Morphotype B	DFMMh/FV1206	2.52573	4.04305	4.09434	1.27223	2.07944	2.19722	Morphotype B	4.01884886294542e-08	6.65998016400171e-41	9.9496182557181e-45	0.0451465	0.954672	2.97543270314942e-26	2.42372606558793e-23	8.63072892615504e-32	1.18521965469909e-21	1.40472068827755e-20	8.19631695071761e-27	1.10471573851574e-23	3.51295166095079e-19	2.50816068075438e-08	0.000181331	2.62438001905861e-56	2.02836247901006e-43	1.21013399920064e-68	2.49264185711126e-58	2.89358338218519e-43	3.48785693687795e-146
Morphotype B	DFMMh/FV1205	2.48491	3.74479	3.8712	1.10348	2.30259	2.3979	Morphotype B	0.0296631	5.25297618090115e-30	1.32020638458393e-30	4.6341350415054e-05	0.933388	3.12333338780605e-14	3.77882349763087e-13	2.88218728950409e-17	1.22005498363447e-11	5.04407248683749e-11	3.74478793646499e-18	4.45926807283174e-15	5.44769912576965e-10	0.036815	8.74584439881947e-05	3.52616693584246e-43	5.09415080985111e-29	9.83944469009359e-47	1.08541147420411e-46	5.75397391214108e-28	3.27261020742093e-117
Morphotype C	GZG.V.010.320	1.70475	2.76001	2.90142	0.939185	3.157	2.98315	Morphotype C	1.58093026828412e-20	1.66457793313809e-09	7.35985481420208e-05	1.61539203401902e-39	4.66396508141226e-23	0.942965	0.0253788	0.00144353	9.62153700624138e-05	1.34314311937693e-08	7.67715894216247e-17	3.68018764694846e-06	8.21615984925578e-06	5.06293094495786e-15	1.38920713281818e-32	5.92635096114506e-20	2.9083731271619e-05	3.43299141560649e-12	6.05545239250646e-21	0.030002	4.05823654108404e-55
Morphotype C	GZG.V.010.344	1.66771	2.84491	2.98568	0.982117	2.91777	2.91777	Morphotype C	5.937208170782e-18	4.18590613054804e-13	8.39286653498739e-07	4.16065604724975e-35	2.21585804854263e-18	0.989261	0.00828842	4.92300651169289e-07	4.15638015705306e-07	2.12316231189119e-11	3.61427963557153e-21	2.09817126472786e-07	4.84752960812007e-07	6.1627718037371e-15	1.67046937066367e-29	2.52863525476989e-25	2.43881012487538e-05	5.41726004683235e-16	5.11274733353575e-24	0.00242358	1.61307421699405e-63
Morphotype C	NLMH101376a	2.00148	3.19867	3.3499	0.994325	2.94444	2.91777	Morphotype C	1.54453789904774e-19	8.51940369870135e-14	2.20189010148283e-08	1.6405039383394e-35	1.87098391642254e-20	0.679776	0.318704	1.82229786902709e-06	1.12320245540367e-05	1.44341037163336e-08	2.37726303754771e-17	0.00041371	0.000942967	2.20427101283415e-12	4.07614247738449e-29	2.05998424480239e-23	3.23135668584514e-07	4.34225797072133e-15	8.06733479437853e-19	0.000150296	2.96334224220527e-59
Morphotype C	NLMH101377	1.97408	3.26957	3.44999	0.996749	2.91777	2.91777	Morphotype C	2.30013190518735e-23	4.45967968109387e-15	3.07311294531557e-10	8.98612505006394e-39	1.8271082804134e-22	0.717688	0.282113	1.73907268161381e-08	1.56522426681506e-07	1.87010567395617e-11	2.00863548126035e-21	8.66219414729022e-05	3.43760405611406e-05	3.25699564094258e-15	8.21333329496263e-34	6.39459653082791e-25	1.21211573923279e-08	8.18110132232976e-14	8.80208241712602e-19	7.75746889512049e-05	4.94604222672607e-61
Morphotype C	GZG.V.010.329	2.19722	3.43399	3.61092	0.931558	2.84781	2.8622	Morphotype C	2.53285852515576e-17	1.49399932390963e-20	2.19603269525661e-13	9.91543741833697e-35	8.99647614798763e-20	0.964515	0.0354745	5.44028266663573e-08	2.15009714675033e-08	7.36397852352081e-12	6.57869409982556e-23	5.72565679109995e-07	9.09881054463756e-06	6.82802795556088e-13	4.5948540845686e-32	3.35041270119689e-32	1.48329735695217e-10	2.69669951884551e-17	5.14468930619236e-26	7.26231264481351e-07	1.72910124536512e-67
Morphotype D	NLMH16480	2.0149	3.3673	3.44999	1.123	2.91777	2.91777	Morphotype D	2.70009283455528e-23	3.76236678905405e-13	1.03889804978608e-07	1.39557671671112e-35	5.99912975228385e-21	0.0221598	0.766864	4.77992689377101e-10	2.40227299068953e-06	1.47905383443614e-08	4.71548347307467e-16	0.197641	0.0133152	2.76191769500722e-13	1.99109888008937e-27	4.42150757577232e-22	9.31601844172292e-07	1.14099654871731e-19	2.20459836058784e-12	1.61855574857219e-05	2.25913467496057e-57
Morphotype D	GZG.V.010.332	2.26176	3.58906	3.72569	1.08369	2.84781	2.77259	Morphotype D	8.74396086496766e-18	2.78260960263579e-14	2.97449492136993e-13	3.80026119824135e-27	1.2845592274166e-15	0.00660374	0.669893	4.44670364425347e-08	0.000318051	7.51143019346819e-06	4.08296455910566e-13	0.090437	0.232741	1.14950179824196e-07	2.5664720537713e-22	4.28195004737242e-23	4.12568471657844e-13	3.27180942732509e-21	5.44212233017432e-18	9.75135422187534e-10	1.66278596739784e-70
Morphotype D	GZG.V.010.325	1.88707	3.06339	3.27714	0.967744	3.04452	2.91777	Morphotype C	3.96740393737389e-23	9.79771829050225e-10	6.86542583029476e-09	5.12292658617844e-38	1.7762076474379e-22	0.531407	0.467203	8.74737222890516e-05	0.000271159	5.16753320408627e-08	2.06073065958927e-16	0.000411627	0.000420522	2.87381619773462e-13	3.18590070189563e-32	5.69596693659793e-18	2.06150138049634e-09	4.98007802378399e-10	7.15547363099886e-18	0.000199115	1.31728643549757e-59
Morphotype E	GSUBV4023	1.74047	2.70805	2.91777	0.912026	3.157	2.91777	Morphotype E	1.34126133185901e-18	2.82609914681633e-06	9.53510560436241e-07	3.24913942400558e-35	1.23407112699765e-20	0.151212	0.0185498	0.758908	0.0707444	3.42927767610875e-05	3.38754023661918e-12	7.29036424207857e-06	0.000157276	3.99605460096137e-11	1.86033500567718e-28	9.84900292965842e-15	8.27212380033809e-09	1.39662580416568e-09	5.35376136628852e-22	0.000383634	4.80358190542004e-60
Morphotype E	GZG.V.010.374	1.60944	2.28238	2.45101	0.847298	3.58352	3.04452	Morphotype E	1.42142600941669e-26	6.37151894018781e-05	5.03485844299616e-07	2.64934284339068e-47	3.92633920393048e-33	1.54067517987706e-08	2.66948418619993e-09	0.999352	0.000581373	2.34814282958969e-06	5.11101468982453e-10	1.78194931160045e-11	8.5038844798646e-10	1.32304125008898e-17	8.73285223054393e-37	2.1191920036012e-11	1.46999923984678e-12	1.06717330149019e-11	3.72154622856191e-25	7.10989421352551e-08	1.04478648625127e-51
Morphotype E	GZG.V.010.377	1.62924	2.2192	2.37955	0.816045	3.51155	3.04452	Morphotype E	1.27941294180329e-22	1.4267226533644e-07	5.16717819441352e-07	2.45821605499716e-45	1.70837351694449e-31	7.58464310311177e-09	1.49452098934534e-10	0.999925	7.36055658445772e-05	9.07104517532159e-07	8.23939107347815e-11	2.29270894839764e-13	1.25202110703267e-10	1.0196696166021e-16	2.60635699612558e-34	7.51095588620312e-15	1.55647325549594e-11	1.25731136933016e-13	4.9349438526528e-29	3.65835970283695e-08	8.43379184433397e-53
Morphotype E	NLMH101378c	1.91692	2.70805	2.81541	0.918439	3.43399	2.84781	Morphotype E	2.54240173193627e-17	3.27046627119981e-07	3.59555383230936e-11	1.31579210735739e-32	1.11398847180007e-22	1.56304846645157e-08	4.70347149027168e-08	0.863844	0.126818	0.00932649	1.0295744437889e-05	2.50252364409770e-09	1.03852353237279e-06	6.08087864891025e-10	1.13020553973137e-25	7.63850664881537e-16	8.89643778774528e-17	2.46850053625784e-21	5.91305575686239e-29	2.4389511817325e-12	7.20624764674767e-68
Morphotype E	NLMH101380e	1.94591	2.77259	2.91777	0.916291	3.43399	2.77259	Morphotype E	5.94002165185377e-18	1.21987633500439e-06	9.91046215489309e-15	1.63951345348421e-30	1.42809766318323e-21	1.21416566869034e-09	1.18502593182464e-08	0.66315	0.325992	0.0108385	1.83581698071838e-05	5.27204216493774e-10	2.85507467816665e-07	3.40795509448342e-09	1.08588796976601e-25	4.66611125963443e-15	2.03909332488538e-21	1.11498126342173e-21	2.69925847783073e-31	4.41600301176391e-15	6.37044572641644e-76
Morphotype E	NLMH106235c	1.75786	2.31254	2.50144	0.841067	3.2581	2.91777	Morphotype E	1.19058164531725e-14	7.75117931149962e-09	8.2782872845922e-10	8.4967098114037e-34	5.06934840656278e-23	5.34921976240495e-10	3.22513364903834e-11	0.997411	0.00182352	0.000764977	3.60268992525304e-07	2.01188611245961e-13	5.88657671172101e-09	4.9063751636574e-10	1.41060702882055e-22	1.71951471377844e-15	7.02754398727075e-14	1.79462300145712e-17	1.44516185499145e-32	1.7502804304773e-11	1.24772648210773e-63
Morphotype E	RPM.NKP.14359	1.70475	2.4681	2.6174	0.820039	3.3499	2.91777	Morphotype E	4.97932258333542e-16	2.07145375837427e-10	3.00369090262116e-09	4.70997011831221e-37	2.29718036343177e-23	2.68882712826534e-05	5.71831834673514e-08	0.99982	0.000153262	8.91478371733382e-08	2.39083266843e-14	8.51430428933552e-13	6.5207876355516e-10	5.75622127758464e-14	1.14438354212852e-31	8.38600533719861e-22	3.36848974054345e-12	1.41336746557303e-16	3.35856675860619e-34	5.84299116005709e-08	1.02709277473395e-65
Morphotype E	GZG.V.010.378	1.64866	2.40695	2.65324	0.868596	3.157	2.91777	Morphotype E	1.55956688517607e-17	3.09547775345488e-06	2.83787905328687e-08	7.31436408822362e-35	1.52911052900969e-21	1.34058375087606e-05	7.5156006925289e-07	0.987392	0.0125264	6.36005777820979e-05	2.07292341173597e-10	5.26962400503172e-10	3.89288196500718e-07	6.91708517192747e-11	1.24726048176282e-25	4.66831942458691e-13	2.33797928072716e-11	1.31208891950384e-10	4.95767358369874e-27	2.69938467127629e-07	1.79066221089515e-62
Morphotype E	GZG.V.010.379	1.75786	2.54945	2.76001	0.870555	3.3499	3.04452	Morphotype E	2.13585355962068e-24	4.51481221204047e-06	1.20277139716218e-05	1.76781736497764e-44	1.32318896069817e-29	0.000133698	3.76979962941708e-05	0.994981	0.00465763	2.59641648699536e-05	1.19701640306489e-10	2.14623887318356e-07	6.07905186529725e-06	1.55653716798516e-14	1.16020141231492e-33	1.21339438971981e-11	9.69935282068917e-09	1.63567825236135e-07	1.51692308402055e-19	0.000140681	4.74299833961245e-48
Morphotype E	GZG.V.010.380	1.88707	2.76001	2.93386	0.902332	3.2581	2.91777	Morphotype E	2.72005216132247e-18	1.12877850671497e-07	3.21105629160602e-08	1.82405549122464e-35	1.07941088990398e-22	0.00036245	0.000171627	0.9449	0.053995	0.000498224	1.70626927271564e-09	7.00953373056006e-07	7.17526053727608e-05	1.56771196584399e-10	9.02492597200448e-28	1.62742944223086e-15	3.30768229324979e-11	2.12372578478097e-13	1.26944511632143e-23	5.58148204739821e-07	1.01675438048576e-59
Morphotype F	GZG.V.010.326	1.91692	2.8622	3.01062	0.932973	3.2581	2.77259	Morphotype E	7.25896058122917e-15	1.53965536696246e-07	2.80223869587775e-12	6.92631111336608e-28	2.41061750335315e-17	1.77916864016484e-05	2.48704399566889e-05	0.5471	0.450586	0.00225369	2.61690365443032e-08	8.29814771267071e-08	1.72123098184799e-05	3.99917323210717e-08	4.90051813564806e-24	1.643060761064e-17	1.17701042648562e-16	1.51729331050101e-19	2.65037335920585e-29	3.89849143389765e-11	7.23581543017217e-75
Morphotype F	GZG.V.010.328	1.8563	2.80336	3.01062	1.01572	3.10234	2.84781	Morphotype F	4.10626864031348e-20	0.000317013	9.96357584678901e-10	1.66878768011617e-30	1.26244799609717e-19	5.80955088797382e-07	6.10799238146133e-05	0.00515821	0.865673	0.124595	6.09220876246706e-05	0.000101474	0.00403219	1.07057032894207e-07	2.91052793330408e-20	9.16007728277853e-09	6.83972973972141e-14	1.22682533715768e-14	1.97684009289981e-18	5.64245218138998e-10	3.88378325446357e-64
Morphotype F	GZG.V.010.335	1.82455	3.06339	3.19867	1.11186	3.04452	2.84781	Morphotype I	3.5242294898982e-22	6.55569115756312e-05	1.29577099246525e-07	5.97134287187101e-31	4.96552246211632e-18	0.00208374	0.389246	1.01949339639888e-05	0.103281	0.000553444	3.98946103879934e-09	0.412076	0.0926842	6.82837102420431e-10	5.46091106264534e-23	3.17310637121379e-12	3.3593453965752e-10	1.74837872491179e-16	3.19089828603614e-13	9.03331555182542e-07	3.54828231927704e-63
Morphotype F	GZG.V.010.345	2.0149	2.9069	3.02042	1.03036	3.157	2.77259	Morphotype G	3.48405684935691e-15	1.22327687143616e-07	1.95418588133779e-12	4.07459663786398e-25	3.77570198711576e-17	6.27888885152456e-10	1.07103388500148e-07	0.000925649	0.26089	0.729279	0.00855105	7.32100424212541e-07	0.000343358	9.36126433308953e-06	5.92839924962355e-16	2.78377232865428e-14	2.90374716743875e-17	7.21617934544931e-25	6.50226062295623e-25	1.38808251975343e-14	2.7271082522787e-72
Morphotype F	GZG.V.010.371	2.16332	3.12676	3.31782	1.00942	2.98315	2.77259	Morphotype G	5.50836350013788e-15	2.5018388402634e-09	3.24628179950662e-13	6.80963387895254e-25	3.71743272371319e-16	3.05035387672382e-07	4.89953865984371e-05	0.00110564	0.342268	0.609892	0.000121912	8.67930320295737e-05	0.0461079	0.00036839	3.38383559511175e-16	1.15869884815121e-14	3.21982567983204e-16	1.72651801941233e-19	5.90408707202939e-22	9.09319887900765e-13	1.91931209657864e-70
Morphotype F	GZG.V.010.370	1.98787	2.8622	3.07731	0.968376	3.157	2.77259	Morphotype F	9.99594704866441e-18	2.8744887854649e-06	4.03535732152213e-14	9.77668696523321e-28	7.25191792748147e-19	4.14977665716849e-09	3.56131520755196e-07	0.0228182	0.74311	0.23359	0.000334922	2.31752921232296e-07	0.000140765	2.50540857594628e-06	9.48143586123443e-20	1.80310977649169e-11	2.63855017631895e-19	4.51525945282236e-18	3.25290362063019e-25	4.03613274450102e-14	5.09384151967617e-73
Morphotype F	NLMH101380a	2.04122	3.054	3.17805	1.01397	3.04452	2.77259	Morphotype F	2.64411644697208e-12	8.37463524927867e-09	1.60796700429415e-10	1.30396150630787e-23	7.72969873005133e-14	8.0912147826442e-05	0.00109839	0.00985071	0.833424	0.129659	3.25643846645751e-06	0.00014194	0.0256774	6.41663809192822e-05	6.67077822625364e-17	1.67801815697403e-17	3.53396935278821e-13	1.90313776051815e-21	9.48244772651505e-24	2.89788796525894e-10	2.95341920307326e-71
Morphotype F	NLMH101380b	1.79176	2.75366	2.82138	1.06784	3.58352	2.91777	DFMMh/FV1203	3.7923407395838e-29	0.521681	1.21837021157043e-08	1.11537145544901e-39	5.79678508701073e-29	1.90284684935067e-10	6.10752147927981e-07	0.00112104	0.417703	0.0438435	0.0155195	9.13949529724572e-05	3.81205757827549e-05	9.14758525550124e-14	2.53272074089705e-29	2.33707048864904e-06	1.93517049277496e-16	2.81442692257769e-20	1.39014386146997e-15	7.15527106923433e-12	4.44285060349868e-58
Morphotype F	NLMH101378b	2.0149	3.03495	3.157	1.02962	3.04452	2.77259	Morphotype F	4.89671265574881e-13	3.25954328910588e-08	1.95379979509445e-10	1.07170488966587e-23	5.43986730184338e-14	2.67607288955428e-05	0.000660775	0.0040298	0.818371	0.153444	8.25789193709654e-06	0.00018695	0.0232297	4.23104331652648e-05	1.5273257876237e-16	1.38103237702532e-16	2.47398983674082e-13	1.02510474872731e-21	5.2100877413278e-23	1.58503180893895e-10	3.39426472493075e-71
Morphotype G	GZG.V.010.318	2.18605	3.16125	3.36384	1.07556	3.04452	2.69124	Morphotype G	2.89182568155392e-20	4.35697669340468e-08	5.76202169174552e-19	2.05868082161556e-24	2.43649617619426e-18	1.15285699204502e-13	3.53423951927746e-09	8.61200019827231e-07	0.053133	0.835083	0.111275	1.25815122209037e-06	0.000429547	7.74100662221017e-05	3.59425077146482e-15	5.3127739468066e-11	7.26179308335295e-25	1.18725794352107e-24	7.06658194084848e-23	4.06740134591723e-20	1.364716486964e-79
Morphotype G	GZG.V.010.321	2.25129	3.29584	3.4012	1.07361	3.04452	2.77259	Morphotype G	6.02403196083219e-16	2.39742605373457e-10	7.16253491123664e-13	6.36658542338429e-25	7.68258173006889e-17	5.63678400744465e-08	7.12442100711166e-05	2.38701500014998e-05	0.116871	0.701827	0.000847726	0.00198623	0.178279	9.38192340117537e-05	4.03498392422642e-16	1.41560930517109e-16	4.92213794049927e-16	8.91667461222165e-25	8.51739815608693e-20	1.24096376434149e-13	2.33445963102473e-69
Morphotype G	GZG.V.010.323	2.23001	3.2581	3.3673	1.04797	3.04452	2.77259	Morphotype G	2.56925341179174e-14	1.89384264609177e-10	2.62432769107882e-12	2.29034577568542e-24	6.43806545969608e-16	7.57357586231672e-07	0.00021893	0.00023577	0.23089	0.604045	0.000185156	0.00106073	0.163185	0.000179275	2.5284521140857e-16	1.73062145210803e-17	3.67408824824237e-15	6.80446043069983e-24	3.15230054888289e-21	1.24817052919363e-12	1.0682678378343e-69
Morphotype G	GZG.V.010.331	2.20827	3.19867	3.31419	1.08463	3.04452	2.77259	Morphotype G	3.82277972949637e-17	8.5075834010077e-10	1.16828112888134e-13	2.93429805245272e-25	8.22291046518883e-18	2.58693365664878e-10	8.72760794988776e-07	3.59897572318946e-06	0.0419918	0.924099	0.012863	0.000132278	0.0208606	4.87189763775185e-05	6.57937747752208e-15	8.80783115345269e-15	1.5948885583635e-17	1.03510704104745e-25	3.8009830219735e-20	1.97546541632819e-15	5.33778390887828e-70
Morphotype G	GZG.V.010.372	2.07944	3.02529	3.16548	1.08519	3.04452	2.77259	Morphotype G	4.43956729926656e-18	5.89290078966505e-08	1.34157862674522e-13	1.74227765798556e-25	5.60370335810219e-18	1.63545119688265e-11	5.58516139789808e-08	3.44068823499707e-06	0.0484646	0.902273	0.046961	1.13765395179276e-05	0.00226958	1.70634407792057e-05	3.24212368251789e-14	3.775154552186e-12	3.55808875603703e-18	9.7683042973514e-25	1.15427039948844e-20	5.9578803509479e-16	5.60398300415567e-71
Morphotype G	RPM.NKP.14358	2.14007	3.12676	3.2581	1.00942	3.157	2.77259	Morphotype F	8.67837709654044e-16	1.25584684576129e-08	8.47316301871883e-13	2.69091934853463e-26	1.76785087888265e-17	4.5965948833661e-07	5.77271985974565e-05	0.0054462	0.675163	0.309808	0.000109537	6.1802034296798e-05	0.00934356	1.01423490176117e-05	2.04765143225767e-19	7.01817248446313e-16	8.1768844952506e-17	6.26007501160978e-22	3.06019346882244e-23	8.58404258262133e-13	4.12689284764078e-71
Morphotype G	NLMH101378a	2.19722	3.09558	3.25424	1.06502	3.04452	2.77259	Morphotype G	9.66501512274734e-19	1.08082379274625e-09	1.36213105980664e-15	1.97368555422674e-26	1.04776989697682e-19	4.95131008841576e-13	3.37156116510157e-09	1.25389177953584e-06	0.0105957	0.88328	0.105121	1.50551786816014e-06	0.000974646	2.54566642941839e-05	1.18821233065016e-14	8.78282481157411e-13	3.04093651980307e-20	3.75300951962424e-25	1.46338519781514e-21	8.16667825781104e-18	4.5511942215119e-71
Morphotype G	NLMH101376b	1.98787	2.81541	2.98062	1.05398	3.04452	2.69124	Morphotype G	1.87349877491723e-15	5.8503547862868e-08	3.29459037463713e-17	1.69305603918462e-21	9.51823044803326e-16	5.05971500500151e-15	7.16852783968584e-12	3.86905901087621e-06	0.021871	0.647403	0.330579	5.7746670342632e-10	2.57261651556218e-06	0.000140822	4.23568608491025e-11	1.68650802435841e-12	3.07449904003572e-23	3.42857156956898e-28	8.82412957694227e-29	2.12120034185818e-20	3.6352964161661e-82
Morphotype G	NLMH101376e	1.6864	2.44235	2.54945	0.990859	3.3499	2.91777	Morphotype F	5.27531681457615e-19	0.0054759	2.52207008219144e-06	3.18464520480331e-33	1.50481847110709e-22	3.71119482085189e-09	5.14967995165622e-08	0.144806	0.571439	0.269757	0.00850423	1.31164690530354e-07	1.51055579134682e-05	6.34133759125038e-10	5.29485932960183e-21	4.24264926929312e-09	6.19646326660991e-12	3.79069028712232e-19	4.43835461523004e-22	6.49667526361504e-10	2.37137627914911e-59
Morphotype H	GZG.V.010.373	2.07944	2.90142	3.01062	1.09861	3.2581	2.77259	Morphotype H	7.73722278946132e-25	3.85643462437847e-09	1.093829270835e-18	6.50949116920227e-31	1.62420754851049e-25	7.13542548414522e-20	5.41085950894047e-15	1.35725813384387e-09	4.67709151326104e-05	0.014048	0.985905	9.20332674064909e-11	3.0667391390544e-08	1.03451916605168e-09	8.27493856033058e-18	1.49480528644385e-11	3.12496565973734e-26	7.15529646609031e-32	7.45268366707949e-25	1.06515940132846e-23	8.21408012350204e-75
Morphotype I	RPM.NKP.14357	2.26176	3.68888	3.7612	1.24368	2.77259	2.70805	Morphotype I	1.79568590275915e-20	2.25067219312855e-13	3.04718872031424e-15	3.20715129645644e-23	3.14847444580218e-14	4.16480211042916e-08	0.00199132	6.10647567327979e-13	4.85018941179484e-05	5.96717767357886e-05	3.24601523810457e-09	0.705851	0.292049	5.68020440202663e-07	1.37215708096261e-15	1.86764520334307e-20	1.77701428197136e-16	5.32000542944765e-30	2.75936643022171e-14	6.24531036304573e-15	1.08954771400494e-75
Morphotype I	GZG.V.010.327	1.97408	3.36384	3.49651	1.16761	2.98315	2.84781	Morphotype I	7.78888705920304e-28	1.51588039872226e-08	6.14517889419372e-11	1.22507528563423e-34	1.50618934418456e-21	3.16882574003862e-05	0.0941288	2.94234529724031e-10	0.000108033	7.80637525450771e-07	2.4346652438287e-12	0.887964	0.0177668	1.2432448232496e-12	8.96038500371975e-27	5.84714674253623e-15	8.16906942183797e-13	7.72934861558348e-19	2.20332661195062e-10	3.53521797723915e-09	1.46815671161268e-63
Morphotype I	NLMH101375a	2.15176	3.37759	3.46574	1.08697	3.04452	2.91777	Morphotype I	1.78023160884994e-22	9.68445735481305e-12	3.14959124892316e-08	3.36505533965358e-35	2.45716932489274e-22	0.00177694	0.268547	2.21986722909758e-07	0.000290852	2.25198318364475e-05	3.00295979917345e-11	0.503421	0.22594	5.3470411442081e-11	3.02427778890252e-26	4.25763330652187e-19	9.2379913558524e-09	4.07937718978089e-19	2.15696132332276e-12	6.99121349440191e-07	1.80721273363037e-55
Morphotype I	GZG.V.010.319	2.19722	3.41444	3.58906	1.10777	3.04452	2.98315	Morphotype I	3.10765359037856e-32	8.35762077483892e-11	1.93016568951593e-10	3.71748107463521e-43	5.12620069414538e-30	5.44879049638069e-07	0.00550332	5.11488555315309e-10	8.45378460517768e-06	3.73960677530076e-06	9.23867676246363e-11	0.915104	0.0793712	7.60332581667724e-14	1.61602448807765e-30	6.7425312222902e-13	8.02348458295401e-12	2.68196772830319e-14	8.96763516830694e-06	6.21476047546677e-09	1.49272311112917e-48
Morphotype J	GZG.V.010.330	2.19722	3.44999	3.56105	1.11868	2.84781	2.84781	Morphotype J	3.07303505354988e-19	3.60437794656523e-13	3.31331920447565e-10	2.05956043936413e-29	8.7323752493598e-18	0.000249436	0.0781343	7.91643137773446e-09	0.000169188	5.79500904287623e-05	7.78732270350164e-11	0.306137	0.615252	3.17254702779153e-08	2.94194596790261e-20	3.9492437474331e-20	5.05188166315978e-10	2.12797147828712e-21	7.68821231487434e-14	7.63348844667704e-09	4.7622232237298e-62
Morphotype J	GZG.V.010.392	2.30259	3.43399	3.59731	1.04797	2.84781	2.77259	Morphotype J	1.40146665804063e-14	4.134781206792e-13	3.93070149678295e-13	1.62654482471912e-24	7.44378000248497e-15	7.83575193379203e-05	0.0118593	6.20880920815847e-06	0.012006	0.0106986	3.2262138264179e-08	0.010237	0.954917	0.000197844	5.30358919977843e-17	8.72386666125252e-20	7.68506396495621e-14	8.61063683929417e-21	1.90841500311351e-19	3.44170459636901e-11	2.11975410570856e-69
Morphotype J	NLMH106235b	2.19722	3.42751	3.56953	1.14546	2.94444	2.77259	Morphotype J	1.11637335273799e-21	3.34454283780153e-09	1.85381417711144e-13	2.83739296011581e-27	6.82134218426742e-18	1.44063341180665e-07	0.00229598	2.97329645827944e-08	0.0145367	0.0155315	4.69387923167344e-06	0.300716	0.666914	1.0889614486903e-06	2.24754550725425e-18	4.4352741796268e-14	2.96949249697208e-16	3.41385804722478e-22	7.83154746978195e-14	4.50521366633201e-13	9.01349386105996e-69
Morphotype K	GZG.V.010.334	2.5177	3.64545	3.80666	1.08626	2.56495	2.48491	Morphotype K	3.58211003176919e-07	3.09698780994327e-22	4.27382487760272e-27	4.8544959231112e-10	2.66828861703142e-06	5.10991917540503e-14	3.36229752709417e-11	2.05202498410894e-12	5.86685706485017e-07	2.29533681924853e-05	1.04927579806512e-09	5.61523734814656e-11	2.59341132309639e-06	0.999968	2.44384163201006e-06	7.72042188610661e-31	2.12145206390203e-28	9.42435900492407e-39	1.74547640220433e-37	7.4763778504799e-26	1.28995043503302e-103
Morphotype L	NLMH106235a	2.58022	3.7305	3.84374	1.22204	2.19722	2.30259	Morphotype L	1.62891943231152e-10	2.2032060813969e-37	2.19792767505276e-43	2.92008438976813e-06	3.70920876052029e-07	2.41014608184299e-31	4.07825883711326e-27	3.49558821556462e-29	7.17181398981151e-20	1.13089520931224e-15	8.39319142482138e-18	1.20107449742623e-24	2.07621566533907e-18	2.44390485707127e-06	0.999994	5.1218329089878e-46	2.67422109292216e-44	2.1190255105727e-64	1.37855136938173e-54	2.70513424423512e-45	2.23309940417144e-133
Morphotype M	GZG.V.010.399	1.36098	2.07944	2.30259	1.04455	3.65066	3.157	Morphotype M	5.28096376242446e-54	0.000511475	1.97494047298045e-14	1.45046902110052e-66	1.44004303752408e-52	4.31901031934344e-25	7.65527913903238e-21	6.70535430904599e-15	6.46253286110208e-13	2.22691386765644e-13	1.5153999849713e-11	1.02025238052511e-16	7.30235410717276e-18	7.71671697476447e-31	5.11924257956665e-46	0.999489	8.88398404417598e-24	3.03972782772952e-16	3.30331779300293e-15	1.52267552958066e-19	2.9621367786271e-46
Morphotype N	DFMMh/FV382	1.45862	2.41591	2.52573	0.962811	3.157	3.2581	Morphotype N	1.56679079803085e-34	3.94282499788027e-16	0.0123768	5.97168068307261e-60	2.93216646828715e-39	2.37598368813472e-07	1.42634030010021e-09	7.93225117317305e-13	7.74831699514368e-15	4.92335656803122e-18	3.03626611259433e-26	2.36675426581414e-12	2.95729492416998e-13	2.03224793732338e-28	2.56170751843399e-44	8.51451077874215e-24	0.957921	1.4705294080692e-13	2.912085372199e-17	0.0297019	6.06778737766421e-35
Morphotype N	NLMH105652	0.916290731874155	1.77495235091167	1.84054963339749	0.968250470804866	3.3499040872746	3.43398720448515	Morphotype N	7.88025271593082e-47	2.27028157283684e-20	0.000210974362830709	6.31483023547998e-75	8.44551954869532e-52	1.95621701075912e-15	1.30439464250196e-18	6.13382145731959e-21	6.95949825891588e-24	5.64152743148077e-28	4.58575587619833e-36	1.12125137598079e-21	1.74566548608866e-23	3.01620096914072e-41	7.17597134011136e-57	1.66925729222244e-28	0.99978549846687	5.55508348409005e-19	3.97923631392883e-23	3.52717029744298e-06	8.58339267225895e-32
Morphotype O	DFMMh/FV530	1.335	2.09186	2.45101	0.789997	3.43399	3.3499	Morphotype O	1.3938955713938e-53	3.88464321229738e-15	7.14014119144672e-12	2.09208174899939e-80	9.23498257503323e-58	8.34985830090947e-15	9.1838804627868e-17	2.6127860802451e-14	2.86972730137276e-19	4.88241581372134e-24	7.25759052229634e-32	1.98677181275644e-20	2.51798283666033e-21	9.42465660859433e-39	2.11903760344551e-64	3.04128328158367e-16	1.53512576071445e-13	1	5.59445889375857e-21	2.82899057052314e-08	9.90415367982682e-34
Morphotype P	DFMMh/FV658	1.80829	3.10906	3.23868	1.23309	3.2581	3.2581	Morphotype P	1.92261512739008e-63	1.70586082397915e-17	4.82597006295952e-15	1.83512204236756e-75	1.41959491582675e-57	1.20840291755191e-21	7.0985361331309e-16	2.66516381733729e-27	2.31135123215797e-21	4.65934639540149e-22	7.55922946408606e-25	1.42060893856105e-10	1.43137202373083e-15	1.74553157023757e-37	1.37855927532399e-54	3.30500822107405e-15	3.04000543858375e-17	5.5944590512715e-21	1	2.03660501220098e-16	6.55074199169587e-34
Morphotype Q	DFMMh/FV383	1.4816	2.4681	2.62467	0.924706	3.2581	3.20883	Morphotype Q	1.1357788939296e-33	8.60577619865129e-12	0.0100666	8.84859837107852e-58	2.80989318277672e-37	0.000257998	2.26248514788649e-06	1.44051814260792e-08	5.24863298881613e-11	3.19952556771874e-15	1.03707400630984e-23	7.28768353485853e-10	6.44077678955576e-11	7.17687317205859e-26	2.59669903153484e-45	1.46237872090614e-19	0.0297635	2.71557508399666e-08	1.95495655905963e-16	0.95991	1.1979545554919e-37
Morphotype R	DFMMh/FV790.5	0.875469	1.335	1.4816	0.847298	4.18965	4.11087	Morphotype R	2.40502245138646e-126	1.2930712137861e-52	5.36047024239737e-33	7.61629350263445e-170	3.2610565460414e-138	3.27707967093236e-61	2.74205591317599e-62	9.39311953026171e-61	2.26271861326476e-68	2.83112524301793e-71	8.33151107339188e-75	1.10566664289483e-60	1.32424009555317e-66	1.28999120576367e-103	2.2331122112329e-133	2.96365261236311e-46	6.33432893382519e-35	9.90415396008674e-34	6.55074199262626e-34	1.24798693922073e-37	1
DFMMh/FV.CL340L	DFMMh/FV.CL340L	2.44235	3.46574	3.58352	0.967584	2.3979	2.3979	DFMMh/FV.CL340L	0.999959	5.139561307238e-38	3.24289739308195e-36	3.97940961841447e-09	4.0296068609545e-05	1.13980468148193e-19	3.39185171854996e-21	2.33979510555419e-19	2.217935247618e-17	5.48073109416064e-17	7.84751736344653e-25	1.27940625876888e-25	2.30642599157118e-18	3.58207760195379e-07	1.62886254466892e-10	5.28345139923091e-54	1.63554919615302e-34	1.39383893724592e-53	1.92253695717249e-63	1.18316641329409e-33	2.40492466697687e-126
DFMMh/FV1204	DFMMh/FV1204	1.335	2.17475	2.27213	0.965081	3.43399	3.2581	DFMMh/FV1204	3.16885419121011e-36	2.41865619508539e-08	0.977128	5.28663604706072e-60	1.02278240229218e-40	1.13246957656217e-08	9.37762108298777e-10	9.28314758163459e-09	1.1592132612071e-10	1.65610247917273e-13	1.08409108416203e-18	4.35406055247367e-11	3.85941817256255e-12	4.17620529566063e-27	2.14766865596481e-43	1.93075686761549e-14	0.0126249	6.97683099340898e-12	4.71558974224064e-15	0.0102472	5.23786475159846e-33
DFMMh/FV1203	DFMMh/FV1203	1.36098	2.19722	2.35138	1.02165	3.58352	3.04452	DFMMh/FV1203	5.13711696128643e-38	0.999484	2.47399315177268e-08	1.96422881655791e-51	2.7820410230806e-37	2.45880319633877e-14	3.49444819928993e-12	3.80860917734707e-07	4.31989737325059e-06	3.14879304812912e-08	3.90954808735796e-09	5.55817139929966e-11	1.0829777930489e-11	3.09548687572288e-22	2.20208134201555e-37	0.000511472	4.11389785197878e-16	3.88263793974661e-15	1.70498020195615e-17	8.96056695624155e-12	1.29240368728845e-52
							Percent correct assigned	87.5%
