# Supplementary material for: Multivariate and Cladistic Analyses of Isolated Teeth Reveal Sympatry of Theropod Dinosaurs in the Late Jurassic of Northern Germany
Source: PLoS One. 2016 Jul 6;11(7):e0158334. doi: 10.1371/journal.pone.0158334 (PMC4934775; doi:10.1371/journal.pone.0158334)
Supplement: S24 Appendix — DMMhFV382 in 3D-View. (ZIP) [file pone.0158334.s024.zip]

Archive with 1 entries (1 files):
- Morphotype N - DFMMhFV382.stl
